# Supplementary material for: Whole-Genome Sequencing and Machine Learning Analysis of Staphylococcus aureus from Multiple Heterogeneous Sources in China Reveals Common Genetic Traits of Antimicrobial Resistance
Source: mSystems. 2021 Jun 8;6(3):e01185-20. doi: 10.1128/mSystems.01185-20 (PMC8579812; doi:10.1128/mSystems.01185-20)
Supplement: TABLE S1 [file msystems.01185-20-st001.xlsx]

## Sheet: Sheet1
Supplementary Table 1: Characteristics of the 735 single isolates collected for this study. For those isolates (673) that produced high-quality genome sequences collection details, genome assemblies, genome features, sequence type (ST), clonal complex (CC), MRSA/MSSA classification, PVL, spa-type, agr subgroups, SCCmec, antimicrobial susceptibility testing, virulence and resistance genes are incl…
																																							Adherence	Adherence	Adherence	Adherence	Adherence	Adherence	Adherence	Adherence	Adherence	Adherence	Adherence
ID	Sample ID	Collection province	Source	Source type	Collection year	MRSA/MSSA	Genome included (Y/N)	Genbank accession number	Total length of assembly	# contigs	N50	Largest contig	GC (%)	Genome fraction (%)	#CDS	#gene	#rRNA	#tRNA	Sequence type(ST)	Clonal Complexes (CC)	SasX	PVL	spa-type	agr subgroup	SCCmec type	LZD	PEN	OXA	ERY	CLI	CIP	DAP	SXT	VAN	TET	CHL	GEN	CFX	clfA	clfB	cna	ebp	fnbA_isotype	fnbB	map	sdrC	sdrD	sdrE	spa
10A467.L350_BDMS190616922-1a	10A467	Fujian	pork	animal food	2010	MRSA	Y	SAMN14996901	2807687	34	169950	452794	32.76	88.05	2615	2669	4	49	59	CC59	SasX-	PVL-	t437	I	IV	S	R	R	R	R	S	S	S	S	S	S	S	R	1	1	0	1	II	1	1	1	0	1	1
10A468.L350_BDMS190616921-1a	10A468	Fujian	pork	animal food	2010	MRSA	Y	SAMN14996902	2806802	35	167519	452794	32.75	88.043	2610	2664	4	49	59	CC59	SasX-	PVL-	t437	I	IV	S	R	R	R	R	S	S	S	S	I	S	S	R	1	1	0	1	II	1	1	1	0	1	1
10A554.L350_BDMS190616920-1a	10A554	Jiangxi	pork	animal food	2010	MRSA	Y	SAMN14996903	2749453	34	153524	453279	32.73	86.727	2525	2578	3	49	59	CC59	SasX-	PVL-	t437	I	IV	S	R	R	R	R	S	S	S	S	S	S	S	R	1	1	0	1	II	1	1	1	0	1	1
10A584.L350_BDMS190616918-1a	10A584	Jiangxi	pork	animal food	2010	MRSA	Y	SAMN14996904	2831544	49	129000	371485	32.58	91.328	2669	2719	4	45	630	CC630	SasX-	PVL-	t4549	I	V	S	R	R	R	R	S	S	S	S	S	S	S	R	1	1	0	1	I	1	1	1	0	0	1
10A605.L350_BDMS190616919-1a	10A605	Jiangxi	pork	animal food	2010	MRSA	Y	SAMN14996905	2773252	38	167372	452913	32.74	86.875	2553	2598	3	41	59	CC59	SasX-	PVL+	t437	I	V	S	R	R	R	R	S	S	S	S	I	S	S	R	1	1	0	1	II	1	1	1	0	1	1
10A611.L350_BDMS190616917-1a	10A611	Jiangxi	pork	animal food	2010	MRSA	Y	SAMN14996906	2774174	18	426283	978390	32.68	91.26	2573	2623	3	46	88	CC88	SasX-	PVL+	t2310	III	ND	S	R	R	S	S	S	S	S	S	S	S	S	R	1	1	0	1	III	1	1	1	1	1	1
10A674.L350_BDMS190616916-1a	10A674	Jiangxi	pork	animal food	2010	MRSA	Y	SAMN14996907	2768805	21	284087	469736	32.62	89.835	2557	2607	3	46	88	CC88	SasX-	PVL-	t12440	III	V	S	R	R	R	S	S	S	S	S	S	S	S	R	1	1	0	1	II	1	1	1	1	1	1
11A1123.L350_BDMS190616931-1a	11A1123	Shanghai	dumpling	animal food	2011	MRSA	Y	SAMN14996908	2782271	19	375669	711117	32.69	92.721	2577	2628	4	46	965	CC5	SasX-	PVL-	t653	II	IV	S	R	R	S	S	S	S	S	S	S	S	S	R	1	1	0	1	III	1	1	1	1	1	1
11A1127.L350_BDMS190616928-1a	11A1127	Sichuan	pork	animal food	2011	MRSA	Y	SAMN14996909	2782283	19	375669	710987	32.69	92.716	2574	2626	5	46	965	CC5	SasX-	PVL-	t653	II	IV	S	R	R	S	S	S	S	S	S	S	S	S	R	1	1	0	1	III	1	1	1	1	1	1
11A1151.L350_BDMS190616929-1a	11A1151	Sichuan	duck	animal food	2011	MRSA	Y	SAMN14996910	2733947	15	720379	975093	32.66	89.776	2517	2568	4	46	88	CC88	SasX-	PVL-	none	III	IV	S	R	R	S	S	S	S	S	S	S	S	S	R	1	1	0	1	III	1	1	1	1	1	1
11A1165.L350_BDMS190616927-1a	11A1165	Sichuan	beef	animal food	2011	MRSA	Y	SAMN14996911	2704328	20	297734	714949	32.76	84.457	2499	2546	4	42	398	CC398	SasX-	PVL-	t4677	I	V	S	R	R	R	S	S	S	S	S	S	S	S	R	1	1	0	1	VII	1	1	1	0	0	1
11A123.L350_BDMS190616943-1a	11A123	Heilongjiang	pork	animal food	2011	MRSA	Y	SAMN14996912	2904362	64	109391	267929	32.7	92.692	2743	2792	4	44	239	CC630	SasX-	PVL-	t030	I	III	S	R	R	S	S	R	S	S	S	R	S	I	R	1	1	0	1	I	0	1	1	1	1	1
11A1450.L350_BDMS190616925-1a	11A1450	Shanghai	chicken	animal food	2011	MRSA	Y	SAMN14996913	2812417	49	148118	376511	32.76	86.952	2600	2654	4	49	59	CC59	SasX-	PVL+	t437	I	V	S	R	R	R	R	S	S	S	S	I	R	S	R	1	1	0	1	II	1	1	1	0	1	1
11A1502.L350_BDMS190616926-1a	11A1502	Guangxi	pork	animal food	2011	MRSA	Y	SAMN14996914	2702253	19	410516	715200	32.76	84.477	2498	2545	4	42	398	CC398	SasX-	PVL-	t4677	I	V	S	R	R	S	S	S	S	S	S	S	S	S	R	1	1	0	1	VII	1	1	1	0	0	1
11A1505.L350_BDMS190616923-1a	11A1505	Henan	pork	animal food	2011	MRSA	Y	SAMN14996915	2807623	27	415348	631364	32.85	85.37	2619	2663	4	39	398	CC398	SasX-	PVL-	t011	I	V	S	R	R	S	R	S	S	S	S	R	S	S	R	1	1	0	1	VII	1	1	1	0	0	1
11A1543.L350_BDMS190616924-1a	11A1543	Henan	pork	animal food	2011	MRSA	Y	SAMN14996916	2803773	37	150429	349703	32.76	87.284	2602	2648	4	41	59	CC59	SasX-	PVL-	t15995	I	IV	S	R	R	R	R	S	S	S	S	I	S	S	R	1	1	0	1	II	1	1	1	0	1	1
11A223.L350_BDMS190616944-1a	11A223	Shaanxi	chinese salad	non-animal food	2011	MRSA	Y	SAMN14996917	2831440	40	169915	449888	32.79	87.402	2650	2695	3	41	59	CC59	SasX-	PVL-	t437	I	IV	S	R	R	R	R	S	S	S	S	S	R	R	R	1	1	0	1	II	1	1	1	0	1	1
11A265.L350_BDMS190616941-1a	11A265	Shaanxi	pork	animal food	2011	MRSA	Y	SAMN14996918	2777885	40	167457	362107	32.71	86.554	2568	2612	3	40	59	CC59	SasX-	PVL+	t437	I	V	S	R	R	R	R	S	S	S	S	S	R	S	R	1	1	0	1	II	1	1	1	0	1	1
11A266.L350_BDMS190616942-1a	11A266	Shaanxi	pork	animal food	2011	MRSA	Y	SAMN14996919	2779209	41	158665	362107	32.71	86.758	2567	2611	3	40	59	CC59	SasX-	PVL+	t437	I	V	S	R	R	R	R	S	S	S	S	S	R	S	R	1	1	0	1	VII	1	1	1	0	1	1
11A356.L350_BDMS190616940-1a	11A356	Shaanxi	mutton	animal food	2011	MRSA	Y	SAMN14996920	2849994	56	147665	241660	32.83	88.459	2683	2737	4	49	59	CC59	SasX-	PVL-	t441	I	IV	S	R	R	R	R	S	S	S	S	I	S	S	R	1	1	0	1	II	1	1	1	0	1	1
11A660.L350_BDMS190616938-1a	11A660	Henan	pork	animal food	2011	MRSA	Y	SAMN14996921	2779175	12	1039650	1049140	32.63	91.675	2561	2608	4	42	1	CC1	SasX-	PVL-	t127	III	IV	S	R	R	S	S	S	S	S	S	S	S	S	R	1	1	1	1	III	1	1	1	1	1	1
11A731.L350_BDMS190616939-1a	11A731	Hunan	pork	animal food	2011	MRSA	Y	SAMN14996922	2790908	42	147667	355141	32.7	86.442	2584	2637	3	49	59	CC59	SasX-	PVL+	t437	I	V	S	R	R	R	R	S	S	S	S	S	R	S	R	1	1	0	1	II	1	1	1	0	1	1
11A746.L350_BDMS190616937-1a	11A746	Hunan	noodle	non-animal food	2011	MRSA	Y	SAMN14996923	2811170	37	147713	453247	32.76	86.897	2613	2667	4	49	59	CC59	SasX-	PVL-	t437	I	IV	S	R	R	R	R	I	S	S	S	I	S	S	R	1	1	0	1	II	1	1	1	0	1	1
11A819.L350_BDMS190616935-1a	11A819	Hunan	pork	animal food	2011	MRSA	Y	SAMN14996924	2725676	43	124705	279259	32.6	92.015	2520	2562	3	38	1821	CC630	SasX-	PVL-	t4549	I	V	S	R	R	R	R	R	S	S	S	S	S	S	R	1	1	0	1	I	1	1	1	1	0	1
11A832.L350_BDMS190616936-1a	11A832	Jiangsu	cake	non-animal food	2011	MRSA	Y	SAMN14996925	2808437	45	137181	353185	32.77	87.193	2609	2654	3	41	59	CC59	SasX-	PVL+	t437	I	IV	S	R	R	R	R	S	S	S	S	S	S	S	R	1	1	0	1	II	1	1	1	0	1	1
11A871.L350_BDMS190616934-1a	11A871	Jiangxi	pork	animal food	2011	MRSA	Y	SAMN14996926	2776682	39	170069	518509	32.72	86.604	2561	2614	3	49	59	CC59	SasX-	PVL+	t437	I	V	S	R	R	R	R	S	S	S	S	I	R	S	R	1	1	0	1	II	1	1	1	0	1	1
11A914.L350_BDMS190616932-1a	11A914	Jiangxi	sandwich	animal food	2011	MRSA	Y	SAMN14996927	2734283	40	167521	453199	32.71	86.006	2488	2534	4	41	338	CC59	SasX-	PVL-	t437	I	V	S	R	R	R	R	I	S	S	S	I	R	S	R	1	1	0	1	II	1	1	1	0	1	1
11A934.L350_BDMS190616948-1a	11A934	Jiangxi	noodle	non-animal food	2011	MRSA	Y	SAMN14996928	2776936	35	169723	494878	32.71	86.603	2564	2617	3	49	59	CC59	SasX-	PVL+	t437	I	V	S	R	R	R	R	S	S	S	S	I	S	S	R	1	1	0	1	II	1	1	1	0	1	1
11A941.L350_BDMS190616949-1a	11A941	Jiangxi	pork	animal food	2011	MRSA	Y	SAMN14996929	2762017	35	153594	383953	32.73	86.729	2539	2586	4	42	59	CC59	SasX-	PVL-	t437	I	IV	S	R	R	R	R	S	S	S	S	R	R	S	R	1	1	0	1	II	1	1	1	0	1	1
11A943.L350_BDMS190616933-1a	11A943	Jiangxi	chicken	animal food	2011	MRSA	Y	SAMN14996930	2778053	36	170047	494778	32.72	86.622	2562	2616	4	49	59	CC59	SasX-	PVL+	t437	I	V	S	R	R	R	R	S	S	S	S	S	R	S	R	1	1	0	1	II	1	1	1	0	1	1
11A96.L350_BDMS190616945-1a	11A96	Heilongjiang	cake	non-animal food	2011	MRSA	Y	SAMN14996931	2705738	17	410513	1280886	32.76	84.484	2500	2547	4	42	398	CC398	SasX-	PVL-	t011	I	V	S	R	R	R	S	S	S	S	S	S	S	S	R	1	1	0	1	VII	1	1	1	0	0	1
11A967.L350_BDMS190616930-1a	11A967	Jiangxi	beef	animal food	2011	MRSA	Y	SAMN14996932	2778523	35	170091	494810	32.72	86.697	2563	2618	3	51	59	CC59	SasX-	PVL+	t437	I	V	S	R	R	R	R	S	S	S	S	I	R	S	R	1	1	0	1	II	1	1	1	0	1	1
18A100.L350_BDMS190616973-1a	18A100	Zhejiang	egg	animal food	2018	MRSA	Y	SAMN14996933	2704687	14	715562	969713	32.69	89.818	2494	2545	4	46	5710	CC88	SasX-	PVL-	t3622	III	IV	S	R	R	S	S	S	S	S	S	S	S	S	R	1	1	0	1	III	1	1	0	0	1	1
18A123.L350_BDMS190616975-1a	18A123	Zhejiang	pork	animal food	2018	MRSA	Y	SAMN14996934	2757992	34	167400	452662	32.73	86.94	2538	2591	3	49	59	CC59	SasX-	PVL-	t437	I	IV	S	R	R	R	R	S	S	S	S	S	S	S	R	1	1	0	1	II	1	1	1	0	1	1
18A125.L350_BDMS190616974-1a	18A125	Zhejiang	cake	non-animal food	2018	MSSA	Y	SAMN14996935	2690781	35	154043	343874	32.68	91.167	2434	2484	3	46	1	CC1	SasX-	PVL-	t127	III	MSSA	S	R	S	S	S	I	S	S	S	S	S	S	S	1	1	1	1	III	1	1	1	0	1	1
18A140.L350_BDMS190616977-1a	18A140	Zhejiang	pork	animal food	2018	MRSA	Y	SAMN14996936	2703301	15	410514	714936	32.76	84.475	2497	2549	5	46	398	CC398	SasX-	PVL-	t011	I	V	S	R	R	R	S	S	S	S	S	S	S	S	R	1	1	0	1	VII	1	1	1	0	0	1
18A141.L350_BDMS190616976-1a	18A141	Zhejiang	noodle	non-animal food	2018	MRSA	Y	SAMN14996937	2702511	16	410513	714836	32.76	84.488	2498	2549	4	46	398	CC398	SasX-	PVL-	t011	I	V	S	R	R	R	S	S	S	S	S	S	S	S	R	1	1	1	1	VII	1	1	1	0	0	1
18A164.L350_BDMS190616979-1a	18A164	Zhejiang	pork	animal food	2018	MRSA	Y	SAMN14996938	2729505	16	714683	974848	32.65	89.823	2521	2568	4	42	88	CC88	SasX-	PVL-	t3622	III	IV	S	R	R	S	S	S	S	S	S	S	S	S	R	1	1	0	1	III	1	1	1	1	1	1
18A169.L350_BDMS190616978-1a	18A169	Zhejiang	duck	animal food	2018	MRSA	Y	SAMN14996939	2704550	17	410513	714992	32.76	84.441	2498	2544	4	41	398	CC398	SasX-	PVL-	t4677	I	V	S	R	R	R	S	S	S	S	S	S	S	S	R	1	1	0	1	VII	1	1	1	0	0	1
18A192.L350_BDMS190616947-1a	18A192	Shaanxi	fruit	non-animal food	2018	MRSA	Y	SAMN14996940	2792134	34	334172	389762	32.77	85.558	2609	2660	5	45	1232	CC398	SasX-	PVL+	t011	I	V	S	R	R	R	R	S	S	S	S	R	S	S	R	1	1	0	1	VII	1	1	1	0	1	1
18A193.L350_BDMS190616950-1a	18A193	Shaanxi	pork	animal food	2018	MRSA	Y	SAMN14996941	2746652	33	183607	451651	32.71	86.588	2524	2569	3	41	59	CC59	SasX-	PVL-	t437	I	IV	S	R	R	R	R	S	S	S	S	I	I	S	R	1	1	0	1	II	1	1	1	0	1	1
18A201.L350_BDMS190616952-1a	18A201	Jiangsu	chicken	animal food	2018	MRSA	Y	SAMN14996942	2705001	17	410622	716143	32.75	84.402	2501	2538	5	31	398	CC398	SasX-	PVL-	t034	I	V	S	R	R	R	S	R	R	S	S	S	S	S	R	1	1	0	1	VII	1	1	1	0	0	1
18A202.L350_BDMS190616951-1a	18A202	Jiangsu	dairy product	animal food	2018	MRSA	Y	SAMN14996943	2703170	21	410574	715365	32.76	84.511	2499	2546	4	42	398	CC398	SasX-	PVL-	t4677	I	V	S	R	R	R	S	S	S	S	S	S	I	S	R	1	1	0	1	VII	1	1	1	0	0	1
18A203.L350_BDMS190616954-1a	18A203	Jiangsu	pork	animal food	2018	MRSA	Y	SAMN14996944	2702527	17	410455	715346	32.76	84.503	2500	2548	5	42	398	CC398	SasX-	PVL-	t011	I	V	S	R	R	R	R	I	R	S	S	S	S	S	R	1	1	0	1	VII	1	1	1	0	0	1
18A228.L350_BDMS190616953-1a	18A228	Hunan	pork	animal food	2018	MRSA	Y	SAMN14996945	2806250	41	167519	452288	32.76	87.029	2611	2657	4	41	59	CC59	SasX-	PVL-	t3401	I	IV	S	R	R	R	R	S	S	S	S	R	S	S	R	1	1	0	1	II	1	1	1	0	1	1
18A234.L350_BDMS190616955-1a	18A234	Hunan	chicken	animal food	2018	MRSA	Y	SAMN14996946	2797721	37	167472	452964	32.77	86.799	2594	2640	4	41	59	CC59	SasX-	PVL-	t437	I	IV	S	R	R	R	R	I	S	S	S	I	I	S	R	1	1	0	1	II	1	1	1	0	1	1
18A236.L350_BDMS190616957-1a	18A236	Hunan	chinese salad	non-animal food	2018	MRSA	Y	SAMN14996947	2768160	16	689161	957191	32.75	82.999	2602	2637	3	31	45	ST45	SasX-	PVL-	t116	I	IV	S	R	R	R	S	S	S	S	S	S	S	S	R	1	1	1	1	III	0	1	1	1	0	1
18A245.L350_BDMS190616956-1a	18A245	Sichuan	pork	animal food	2018	MRSA	Y	SAMN14996948	2759272	33	170628	452588	32.73	86.647	2536	2582	4	41	59	CC59	SasX-	PVL-	t437	I	IV	S	R	R	R	R	S	S	S	S	S	S	S	R	1	1	0	1	II	1	1	1	0	1	1
18A25.L350_BDMS190616962-1a	18A25	Xinjiang	beef	animal food	2018	MRSA	Y	SAMN14996949	2722977	22	256788	561778	32.69	90.785	2498	2549	5	45	72	ST72	SasX-	PVL-	t664	I	IV	S	R	R	R	S	S	S	S	S	S	S	S	R	1	1	0	1	I	1	1	1	1	1	1
18A251.L350_BDMS190616959-1a	18A251	Sichuan	pork	animal food	2018	MRSA	Y	SAMN14996950	2807401	41	153592	450317	32.76	86.821	2608	2653	3	41	59	CC59	SasX-	PVL-	t3517	I	IV	S	R	R	R	R	S	S	S	S	I	S	S	R	1	1	0	1	II	1	1	1	0	1	1
18A26.L350_BDMS190616961-1a	18A26	Xinjiang	cake	non-animal food	2018	MRSA	Y	SAMN14996951	2749059	21	325411	663464	32.65	91.502	2519	2571	5	46	5	CC5	SasX-	PVL-	t1107	II	IV	S	R	R	R	S	S	S	S	S	S	S	S	R	1	1	0	1	III	1	1	1	1	1	1
18A27.L350_BDMS190616964-1a	18A27	Guangdong	pork	animal food	2018	MRSA	Y	SAMN14996952	2775790	13	609729	1045869	32.63	91.697	2557	2604	4	42	1	CC1	SasX-	PVL-	t114	III	IV	S	R	R	R	S	S	S	S	S	S	S	S	R	1	1	0	1	III	1	1	1	1	1	1
18A270.L350_BDMS190616958-1a	18A270	Jiangxi	beef	animal food	2018	MRSA	Y	SAMN14996953	2774863	42	141244	501804	32.6	91.237	2594	2637	4	38	630	CC630	SasX-	PVL-	t4549	I	V	S	R	R	R	S	S	S	S	S	S	S	S	R	1	1	0	1	I	1	1	1	0	0	1
18A272.L350_BDMS190616960-1a	18A272	Jiangxi	mutton	animal food	2018	MRSA	Y	SAMN14996954	2764375	37	147760	453107	32.73	86.798	2541	2594	3	49	59	CC59	SasX-	PVL-	t441	I	IV	S	R	R	R	R	S	S	S	S	I	S	S	R	1	1	0	1	II	1	1	1	0	1	1
18A28.L350_BDMS190616963-1a	18A28	Guangdong	pork	animal food	2018	MRSA	Y	SAMN14996955	2733572	14	609729	1046165	32.62	91.07	2493	2535	3	38	1	CC1	SasX-	PVL-	t114	III	IV	S	R	R	R	S	S	S	S	S	S	S	S	R	1	1	1	1	III	1	1	1	1	1	1
18A29.L350_BDMS190616966-1a	18A29	Guangdong	rice noodle	non-animal food	2018	MRSA	Y	SAMN14996956	2778923	15	717253	734973	32.64	91.725	2561	2615	3	50	1	CC1	SasX-	PVL-	t114	III	IV	S	R	R	R	S	S	S	S	S	S	S	S	R	1	1	1	1	III	1	1	1	1	1	1
18A30.L350_BDMS190616965-1a	18A30	Guangdong	cake	non-animal food	2018	MRSA	Y	SAMN14996957	2733941	13	609730	1046219	32.62	91.086	2495	2536	3	37	1	CC1	SasX-	PVL-	t114	III	IV	S	R	R	R	S	S	S	S	S	S	S	S	R	1	1	1	1	III	1	1	1	1	1	1
18A31.L350_BDMS190616967-1a	18A31	Guangdong	pork	animal food	2018	MRSA	Y	SAMN14996958	2735225	14	609728	930515	32.63	91.117	2493	2548	4	50	1	CC1	SasX-	PVL-	t114	III	IV	S	R	R	R	S	S	S	S	S	S	S	S	R	1	1	1	1	III	1	1	1	1	1	1
18A40.L350_BDMS190616969-1a	18A40	Guangdong	sandwich	animal food	2018	MRSA	Y	SAMN14996959	2801423	18	454073	1018460	32.66	90.973	2608	2656	5	42	88	CC88	SasX-	PVL-	t12440	III	V	S	R	R	R	S	S	S	R	S	S	S	S	R	1	1	0	1	III	1	1	1	1	1	1
18A52.L350_BDMS190616968-1a	18A52	Shanghai	pork	animal food	2018	MRSA	Y	SAMN14996960	2836629	25	316718	443013	32.65	90.96	2631	2666	3	31	7	CC7	SasX-	PVL-	t796	I	V	S	R	R	R	R	S	S	S	S	I	S	S	R	1	1	0	1	V	1	1	1	1	1	1
18A69.L350_BDMS190616970-1a	18A69	Yunnan	cake	non-animal food	2018	MRSA	Y	SAMN14996961	2780660	41	167522	453015	32.75	86.327	2561	2614	3	49	338	CC59	SasX-	PVL-	t437	I	V	S	R	R	R	R	I	S	S	S	I	R	S	R	1	1	0	1	II	1	1	1	0	1	1
18A87.L350_BDMS190616971-1a	18A87	Zhejiang	egg	animal food	2018	MRSA	Y	SAMN14996962	2792498	47	147840	450032	32.76	86.988	2577	2622	3	41	5711	CC59	SasX-	PVL-	t437	I	IV	S	R	R	R	R	S	S	S	S	I	R	S	R	1	1	0	1	II	1	1	1	0	1	1
18A88.L350_BDMS190616972-1a	18A88	Zhejiang	chicken	animal food	2018	MRSA	Y	SAMN14996963	2793197	46	147840	450484	32.76	87.171	2575	2628	3	49	5711	CC59	SasX-	PVL-	t437	I	IV	S	R	R	R	R	S	S	S	S	I	R	S	R	1	1	0	1	II	1	1	1	0	1	1
CFSA.SA001.L350_DMS29473-V	CFSA.SA001	Shanghai	human_health_nasal_swabs	human	2017	MSSA	Y	SAMN14996964	2812004	33	174875	419406	32.72	84.494	2646	2697	5	45	30	ST30	SasX-	PVL-	t2868	III	MSSA	S	R	S	R	S	S	S	S	S	S	S	S	S	1	1	1	1	II	0	1	1	0	1	1
CFSA.SA002.L350_DMS29474-V	CFSA.SA002	Shanghai	human_health_nasal_swabs	human	2017	MRSA	Y	SAMN14996965	2750484	32	169636	453283	32.73	86.769	2529	2582	3	49	59	CC59	SasX-	PVL-	t437	I	IV	S	R	R	R	R	S	S	S	S	R	S	S	R	1	1	0	1	II	1	1	1	0	1	1
CFSA.SA003.L350_DMS29475-V	CFSA.SA003	Shanghai	human_health_nasal_swabs	human	2017	MSSA	Y	SAMN14996966	2750393	15	953569	1058533	32.62	86.4	2577	2621	5	38	944	ST944	SasX-	PVL-	t616	I	MSSA	S	R	S	S	S	S	S	S	S	S	S	S	S	1	1	0	1	I	0	1	1	0	1	1
CFSA.SA004.L350_DMS29476-V	CFSA.SA004	Shanghai	human_health_nasal_swabs	human	2017	MSSA	Y	SAMN14996967	2664614	14	410428	719515	32.8	84.018	2450	2491	4	36	5066	CC398	SasX-	PVL-	t8099	I	MSSA	S	R	S	S	S	S	S	S	S	S	S	S	S	1	1	1	1	VII	1	1	1	0	1	1
CFSA.SA005.L350_DMS29477-V	CFSA.SA005	Shanghai	human_health_nasal_swabs	human	2017	MSSA	Y	SAMN14996968	2786346	13	1034265	1054182	32.68	88.641	2602	2646	4	39	188	CC1	SasX-	PVL-	t189	I	MSSA	S	R	S	S	S	S	S	S	S	S	S	S	S	1	1	0	1	IV	1	1	1	1	1	1
CFSA.SA006.L350_DMS29478-V	CFSA.SA006	Shanghai	human_health_nasal_swabs	human	2017	MSSA	Y	SAMN14996969	2786806	13	1034727	1054972	32.68	88.646	2600	2651	4	46	188	CC1	SasX-	PVL-	t189	I	MSSA	S	R	S	S	S	S	S	S	S	S	S	S	S	1	1	0	1	IV	1	1	1	1	1	1
CFSA.SA007.L350_DMS29479-V	CFSA.SA007	Shanghai	human_health_nasal_swabs	human	2017	MSSA	Y	SAMN14996970	2664452	16	410429	719423	32.8	84.029	2449	2484	4	30	5066	CC398	SasX-	PVL-	t8099	I	MSSA	S	R	S	S	S	S	S	S	I	S	S	S	S	1	1	1	1	VII	1	1	1	0	1	1
CFSA.SA008.L350_DMS29480-V	CFSA.SA008	Shanghai	human_health_nasal_swabs	human	2017	MSSA	Y	SAMN14996971	2774566	20	311598	477038	32.72	90.842	2555	2601	3	42	5713	CC7	SasX-	PVL-	t796	I	MSSA	S	R	S	R	R	S	S	S	S	S	S	I	S	1	1	0	1	V	1	1	1	0	1	1
CFSA.SA009.L350_DMS29481-V	CFSA.SA009	Shanghai	human_health_nasal_swabs	human	2017	MSSA	Y	SAMN14996972	2778705	23	213251	696023	32.72	91.623	2579	2633	4	49	5	CC5	SasX-	PVL-	t105	II	MSSA	S	R	S	R	R	S	S	R	S	S	S	I	S	1	1	0	1	III	1	1	1	1	1	1
CFSA.SA010.L350_DMS29482-V	CFSA.SA010	Shanghai	human_health_nasal_swabs	human	2017	MSSA	Y	SAMN14996973	2687148	15	413291	719509	32.79	84.257	2473	2524	5	45	4567	CC398	SasX-	PVL-	t011	I	MSSA	S	R	S	S	S	S	S	S	S	S	S	S	S	1	1	1	1	VII	1	1	1	0	1	1
CFSA.SA011.L350_DMS29483-V	CFSA.SA011	Shanghai	human_health_nasal_swabs	human	2017	MSSA	Y	SAMN14996974	2768123	18	291357	620459	32.71	92.538	2557	2601	4	39	6	CC5	SasX-	PVL-	t701	I	MSSA	S	R	S	S	S	S	S	S	S	S	S	S	S	1	1	1	1	II	1	1	1	1	1	1
CFSA.SA012.L350_DMS29484-V	CFSA.SA012	Shanghai	human_health_nasal_swabs	human	2017	MSSA	Y	SAMN14996975	2782453	22	213187	695976	32.71	91.623	2579	2631	5	46	5	CC5	SasX-	PVL-	t002	II	MSSA	S	R	S	R	R	S	S	S	S	S	S	I	S	1	1	0	1	III	1	1	1	1	1	1
CFSA.SA013.L350_DMS29485-V	CFSA.SA013	Shanghai	human_health_nasal_swabs	human	2017	MSSA	Y	SAMN14996976	2799710	41	251758	650942	32.62	93.634	2600	2652	6	45	630	CC630	SasX-	PVL*	t377	I	MSSA	S	R	S	S	S	S	S	S	S	S	S	S	S	1	1	0	1	I	1	1	0	1	1	1
CFSA.SA014.L350_DMS29486-V	CFSA.SA014	Shanghai	human_health_nasal_swabs	human	2017	MSSA	Y	SAMN14996977	2687013	16	408476	724721	32.78	84.075	2465	2517	5	46	398	CC398	SasX-	PVL-	t5452	I	MSSA	S	R	S	R	S	R	S	S	S	S	S	S	S	1	1	1	1	VII	0	1	1	0	1	1
CFSA.SA015.L350_DMS29487-V	CFSA.SA015	Shanghai	human_health_nasal_swabs	human	2017	MSSA	Y	SAMN14996978	2709276	35	153591	453508	32.81	86.556	2491	2545	4	49	59	CC59	SasX-	PVL-	t437	I	MSSA	S	R	S	R	R	S	S	S	S	S	S	S	S	1	1	0	1	II	1	1	1	0	1	1
CFSA.SA016.L350_DMS29488-V	CFSA.SA016	Shanghai	human_health_nasal_swabs	human	2017	MSSA	Y	SAMN14996979	2778376	26	181931	406578	32.66	89.084	2572	2615	3	39	22	ST22	SasX-	PVL-	none	I	MSSA	S	R	S	R	S	S	S	S	S	S	S	S	S	1	1	1	0		1	1	1	1	1	1
CFSA.SA017.L350_DMS29489-V	CFSA.SA017	Shanghai	human_health_nasal_swabs	human	2017	MSSA	Y	SAMN14996980	2686250	16	411322	719610	32.79	84.258	2475	2526	5	45	4567	CC398	SasX-	PVL-	t011	I	MSSA	S	R	S	S	S	S	S	S	S	S	S	S	S	1	1	0	1	VII	1	1	1	0	1	1
CFSA.SA018.L350_DMS29490-V	CFSA.SA018	Shanghai	human_health_nasal_swabs	human	2017	MSSA	Y	SAMN14996981	2767036	19	291358	618773	32.71	92.552	2556	2608	5	46	6	CC5	SasX-	PVL-	t701	I	MSSA	S	R	S	S	S	S	S	S	S	S	S	S	S	1	1	1	1	II	1	1	1	1	1	1
CFSA.SA019.L350_DMS29491-V	CFSA.SA019	Shanghai	human_health_nasal_swabs	human	2017	MSSA	Y	SAMN14996982	2783469	22	316173	680128	32.71	91.7	2581	2633	5	46	5	CC5	SasX-	PVL-	t002	II	MSSA	S	R	S	R	R	S	S	R	S	S	I	R	S	1	1	0	1	III	1	1	1	1	1	1
CFSA.SA020.L350_DMS29492-V	CFSA.SA020	Shanghai	human_health_nasal_swabs	human	2017	MSSA	Y	SAMN14996983	2686409	16	408476	724682	32.77	84.057	2468	2514	4	41	398	CC398	SasX-	PVL-	t5452	I	MSSA	S	R	S	S	S	S	S	S	S	S	S	S	S	1	1	1	1	VII	0	1	1	0	1	1
CFSA.SA022.L350_DMS29494-V	CFSA.SA022	Shanghai	human_health_nasal_swabs	human	2017	MSSA	Y	SAMN14996984	2798545	42	251731	650942	32.62	93.574	2598	2649	5	45	630	CC630	SasX-	PVL-	t377	I	MSSA	S	R	S	R	R	R	S	S	S	R	S	S	R	1	1	0	1	I	1	1	0	1	1	1
CFSA.SA023.L350_DMS29495-V	CFSA.SA023	Shanghai	human_health_nasal_swabs	human	2017	MSSA	Y	SAMN14996985	2709229	35	167348	452699	32.81	86.582	2491	2545	4	49	59	CC59	SasX-	PVL-	t437	I	MSSA	S	R	S	R	R	S	S	S	S	S	I	S	S	1	1	0	1	II	1	1	1	0	1	1
CFSA.SA024.L350_DMS29496-V	CFSA.SA024	Shanghai	human_health_nasal_swabs	human	2017	MSSA	Y	SAMN14996986	2763160	35	173829	406743	32.68	88.223	2548	2599	4	46	22	ST22	SasX-	PVL+	t309	I	MSSA	S	R	S	S	S	S	S	S	S	S	S	S	S	1	1	1	0	III	1	1	1	1	1	1
CFSA.SA025.L350_DMS29497-V	CFSA.SA025	Shanghai	human_health_nasal_swabs	human	2017	MSSA	Y	SAMN14996987	2782863	28	174702	406789	32.67	89.237	2575	2626	4	46	22	ST22	SasX-	PVL-	none	I	MSSA	S	R	S	R	S	S	S	S	S	S	S	S	S	1	1	1	0		1	1	1	1	1	1
CFSA.SA026.L350_DMS29498-V	CFSA.SA026	Shanghai	human_health_nasal_swabs	human	2017	MSSA	Y	SAMN14996988	2686640	16	412041	719236	32.79	84.246	2473	2524	5	45	4567	CC398	SasX-	PVL-	t4677	I	MSSA	S	R	S	S	S	S	S	S	S	S	S	S	S	1	1	1	1	VII	1	1	1	0	1	1
CFSA.SA027.L350_DMS29499-V	CFSA.SA027	Shanghai	human_health_nasal_swabs	human	2017	MSSA	Y	SAMN14996989	2768635	20	291358	618797	32.71	92.592	2553	2604	4	46	6	CC5	SasX-	PVL-	t701	I	MSSA	S	R	S	S	S	S	S	S	S	S	S	S	S	1	1	1	1	II	1	1	1	1	1	1
CFSA.SA028.L350_DMS29500-V	CFSA.SA028	Shanghai	human_health_nasal_swabs	human	2017	MSSA	Y	SAMN14996990	2781593	22	213032	695976	32.71	91.595	2580	2625	3	41	5	CC5	SasX-	PVL-	t002	II	MSSA	S	R	S	R	R	S	S	R	S	S	S	I	S	1	1	0	1	III	1	1	1	1	1	1
CFSA.SA029.L350_DMS29501-V	CFSA.SA029	Shanghai	human_health_nasal_swabs	human	2017	MSSA	Y	SAMN14996991	2686999	16	408475	724721	32.78	84.081	2466	2518	5	46	398	CC398	SasX-	PVL-	t5452	I	MSSA	S	R	S	S	S	S	S	S	S	S	S	S	S	1	1	1	1	VII	0	1	1	0	1	1
CFSA.SA030.L350_DMS29502-V	CFSA.SA030	Shanghai	human_health_nasal_swabs	human	2017	MSSA	Y	SAMN14996992	2783653	14	385492	611448	32.69	90.712	2563	2601	3	34	7	CC7	SasX-	PVL-	t091	I	MSSA	S	R	S	S	S	S	S	S	S	R	S	S	S	1	1	0	1	V	1	1	1	1	0	1
CFSA.SA031.L350_DMS29503-V	CFSA.SA031	Shanghai	human_health_nasal_swabs	human	2017	MSSA	Y	SAMN14996993	2715425	36	153591	453009	32.8	86.319	2497	2543	4	41	59	CC59	SasX-	PVL-	t437	I	MSSA	S	S	S	R	R	S	S	S	S	R	S	S	S	1	1	0	1	II	1	1	1	0	1	1
CFSA.SA032.L350_DMS29504-V	CFSA.SA032	Shanghai	human_health_nasal_swabs	human	2017	MSSA	Y	SAMN14996994	2685719	16	410803	719606	32.78	84.277	2472	2522	4	45	4567	CC398	SasX-	PVL-	t4677	I	MSSA	S	R	S	S	S	S	S	S	S	S	S	S	S	1	1	0	1	VII	1	1	1	0	1	1
CFSA.SA033.L350_DMS29505-V	CFSA.SA033	Shanghai	human_health_nasal_swabs	human	2017	MSSA	Y	SAMN14996995	2711550	20	698028	904287	32.7	91.124	2482	2526	4	39	5	CC5	SasX-	PVL-	t936	II	MSSA	S	R	S	R	S	S	S	S	S	R	S	S	S	1	1	0	1	III	1	1	1	1	1	1
CFSA.SA034.L350_DMS29506-V	CFSA.SA034	Shanghai	human_health_nasal_swabs	human	2017	MSSA	Y	SAMN14996996	2760238	22	325440	693625	32.65	91.286	2547	2591	4	39	5	CC5	SasX-	PVL-	t045	II	MSSA	S	R	S	R	R	S	S	R	S	S	I	R	S	1	1	0	1	III	1	1	1	1	1	1
CFSA.SA035.L350_DMS29507-V	CFSA.SA035	Shanghai	human_health_nasal_swabs	human	2017	MSSA	Y	SAMN14996997	2759555	19	325441	693624	32.65	91.291	2545	2589	4	39	5	CC5	SasX-	PVL-	t045	II	MSSA	S	R	S	R	R	S	S	R	S	S	S	I	S	1	1	0	1	III	1	1	1	1	1	1
CFSA.SA036.L350_DMS29508-V	CFSA.SA036	Shanghai	human_health_nasal_swabs	human	2017	MSSA	Y	SAMN14996998	2725033	27	262348	452902	32.74	86.815	2511	2553	3	38	59	CC59	SasX-	PVL-	t163	I	MSSA	S	R	S	R	R	S	S	R	S	S	S	I	S	1	1	0	1	II	1	1	1	0	1	1
CFSA.SA037.L350_DMS29509-V	CFSA.SA037	Shanghai	human_health_nasal_swabs	human	2017	MSSA	Y	SAMN14996999	2840649	43	175582	371193	32.6	92.608	2653	2703	4	45	630	CC630	SasX-	PVL-	t377	I	MSSA	S	R	S	R	S	S	S	S	S	S	S	S	S	1	1	0	1	I	0	1	1	1	1	1
CFSA.SA038.L350_DMS29510-V	CFSA.SA038	Shanghai	human_health_nasal_swabs	human	2017	MSSA	Y	SAMN14997000	2754590	17	894697	992701	32.74	82.77	2577	2626	4	44	45	ST45	SasX-	PVL-	t015	I	MSSA	S	R	S	R	S	S	S	S	S	S	S	S	S	1	1	1	1	III	0	1	1	0	1	1
CFSA.SA039.L350_DMS29511-V	CFSA.SA039	Shanghai	human_health_nasal_swabs	human	2017	MSSA	Y	SAMN14997001	2663772	14	410428	719744	32.8	83.984	2449	2483	4	29	5066	CC398	SasX-	PVL-	t8099	I	MSSA	S	R	S	S	S	S	S	S	S	S	S	S	S	1	1	1	1	VII	1	1	1	0	1	1
CFSA.SA040.L350_DMS29512-V	CFSA.SA040	Shanghai	human_health_nasal_swabs	human	2017	MSSA	Y	SAMN14997002	2785510	14	385249	1091718	32.7	90.762	2564	2618	3	50	7	CC7	SasX-	PVL-	t091	I	MSSA	S	R	S	S	S	S	S	S	S	R	S	S	S	1	1	0	1	V	1	1	1	1	1	1
CFSA.SA041.L350_DMS29513-V	CFSA.SA041	Shanghai	human_health_nasal_swabs	human	2017	MSSA	Y	SAMN14997003	2685929	16	410803	720261	32.78	84.263	2473	2518	4	40	4567	CC398	SasX-	PVL-	t034	I	MSSA	S	R	S	S	S	S	S	S	S	S	S	S	S	1	1	0	1	VII	1	1	1	0	1	1
CFSA.SA042.L350_DMS29514-V	CFSA.SA042	Shanghai	human_health_nasal_swabs	human	2017	MSSA	Y	SAMN14997004	2759756	19	325441	693524	32.65	91.334	2546	2591	5	39	5	CC5	SasX-	PVL-	t045	II	MSSA	S	R	S	R	R	S	S	R	S	S	S	I	S	1	1	0	1	III	1	1	1	1	1	1
CFSA.SA043.L350_DMS29515-V	CFSA.SA043	Shanghai	human_health_nasal_swabs	human	2017	MSSA	Y	SAMN14997005	2726150	27	262348	453007	32.75	86.851	2508	2562	3	50	59	CC59	SasX-	PVL-	t163	I	MSSA	S	R	S	R	R	S	S	S	S	S	S	I	S	1	1	0	1	II	1	1	1	0	1	1
CFSA.SA044.L350_DMS29516-V	CFSA.SA044	Shanghai	human_health_nasal_swabs	human	2017	MSSA	Y	SAMN14997006	2707830	35	153591	452701	32.81	86.63	2490	2536	4	41	59	CC59	SasX-	PVL-	t437	I	MSSA	S	R	S	R	R	S	S	S	S	S	I	S	S	1	1	0	1	II	1	1	1	0	1	1
CFSA.SA045.L350_DMS29517-V	CFSA.SA045	Shanghai	human_health_nasal_swabs	human	2017	MSSA	Y	SAMN14997007	2687175	16	411925	719386	32.79	84.278	2471	2522	5	45	4567	CC398	SasX-	PVL-	t034	I	MSSA	S	R	S	S	S	S	S	S	S	S	S	S	S	1	1	0	1	VII	1	1	1	0	1	1
CFSA.SA046.L350_DMS29518-V	CFSA.SA046	Shanghai	human_health_nasal_swabs	human	2017	MSSA	Y	SAMN14997008	2781240	27	182705	406732	32.67	89.202	2572	2623	4	46	22	ST22	SasX-	PVL-	none	I	MSSA	S	R	S	R	S	S	S	S	S	S	S	S	S	1	1	1	0		1	1	1	1	1	1
CFSA.SA047.L350_DMS29519-V	CFSA.SA047	Shanghai	human_health_nasal_swabs	human	2017	MSSA	Y	SAMN14997009	2765321	16	422382	849160	32.69	90.727	2542	2597	4	50	7	CC7	SasX-	PVL-	t796	I	MSSA	S	R	S	R	S	S	S	S	S	S	S	S	S	1	1	0	1	V	1	1	1	1	0	1
CFSA.SA048.L350_DMS29520-V	CFSA.SA048	Shanghai	human_health_nasal_swabs	human	2017	MSSA	Y	SAMN14997010	2758724	19	325441	693521	32.65	91.317	2545	2588	3	39	5	CC5	SasX-	PVL-	t045	II	MSSA	S	R	S	R	R	S	S	R	S	S	I	R	S	1	1	0	1	III	1	1	1	1	1	1
CFSA.SA049.L350_DMS29521-V	CFSA.SA049	Shanghai	human_health_nasal_swabs	human	2017	MSSA	Y	SAMN14997011	2730132	17	314708	436601	32.67	91.056	2511	2563	4	47	15	CC15	SasX-	PVL-	none	II	MSSA	S	R	S	S	S	S	S	S	S	S	S	S	S	1	1	0	1	I	1	1	1	1	1	1
CFSA.SA050.L350_DMS29522-V	CFSA.SA050	Shanghai	human_health_nasal_swabs	human	2017	MSSA	Y	SAMN14997012	2726156	29	182754	452902	32.75	86.844	2511	2562	4	46	59	CC59	SasX-	PVL-	t163	I	MSSA	S	R	S	R	R	S	S	S	S	S	S	I	S	1	1	0	1	II	1	1	1	0	1	1
CFSA12SA001.L350_FDMS170419307-1A	CFSA12SA001	Fujian	egg	animal food	2012	MRSA	Y	SAMN14997013	2765422	35	153593	452775	32.73	87.35	2544	2598	4	49	59	CC59	SasX-	PVL-	t437	I	IV	S	R	R	R	R	I	S	S	S	R	S	S	R	1	1	0	1	II	1	1	1	0	1	1
CFSA12SA002.L350_DMS34227-V	CFSA12SA002	Gansu	noodle	non-animal food	2012	MRSA	Y	SAMN14997014	2753819	34	168061	452718	32.72	86.714	2531	2565	3	30	59	CC59	SasX-	PVL-	t437	I	IV	S	R	R	R	R	S	S	S	S	I	S	S	R	1	1	0	1	II	1	1	1	0	1	1
CFSA12SA003.L350_DMS34228-V	CFSA12SA003	Gansu	fruit	non-animal food	2012	MRSA	Y	SAMN14997015	2761623	32	287552	452794	32.69	86.853	2543	2590	4	42	3193	CC59	SasX-	PVL-	t172	I	IV	S	R	R	R	R	I	S	S	S	S	S	S	R	1	1	0	1	II	1	1	1	0	1	1
CFSA12SA004.L350_DMS34229-V	CFSA12SA004	Guizhou	dairy product	animal food	2012	MRSA	Y	SAMN14997016	2751903	34	167583	452902	32.73	86.935	2530	2583	3	49	59	CC59	SasX-	PVL-	t437	I	IV	S	R	R	I	R	S	S	S	S	I	S	S	R	1	1	0	1	II	0	1	1	0	1	1
CFSA12SA005.L350_DMS34230-V	CFSA12SA005	Henan	beef	animal food	2012	MRSA	Y	SAMN14997017	2780384	37	167520	494755	32.73	86.668	2564	2617	3	49	338	CC59	SasX-	PVL+	t437	I	V	S	R	R	R	R	S	S	S	S	I	S	S	R	1	1	0	1	II	1	1	1	0	1	1
CFSA12SA006.L350_DMS34231-V	CFSA12SA006	Jiangsu	chinese salad	non-animal food	2012	MRSA	Y	SAMN14997018	2924042	55	109392	360005	32.71	93.737	2767	2808	4	36	239	CC630	SasX-	PVL-	t030	I	III	S	R	R	R	R	R	S	S	S	R	S	I	R	1	1	0	1	I	0	1	1	1	1	1
CFSA12SA007.L350_DMS34232-V	CFSA12SA007	Jiangsu	sandwich	animal food	2012	MRSA	Y	SAMN14997019	2702111	16	410456	715198	32.76	84.476	2496	2540	4	39	398	CC398	SasX-	PVL-	t011	I	V	S	R	R	S	R	S	S	S	S	S	S	S	R	1	1	0	1	VII	1	1	1	0	0	1
CFSA12SA008.L350_DMS34233-V	CFSA12SA008	Jiangsu	chicken	animal food	2012	MRSA	Y	SAMN14997020	2704326	18	410456	715247	32.76	84.532	2496	2543	4	42	398	CC398	SasX-	PVL-	t011	I	V	S	R	R	R	R	S	S	S	S	S	S	S	R	1	1	0	1	VII	1	1	1	0	0	1
CFSA12SA009.L350_DMS34234-V	CFSA12SA009	Shanxi	cake	non-animal food	2012	MRSA	Y	SAMN14997021	2786900	50	139384	370510	32.56	91.134	2592	2642	4	45	630	CC630	SasX-	PVL-	t4549	I	V	S	R	R	R	R	S	S	S	S	S	S	S	R	1	1	0	1	I	1	1	1	0	0	1
CFSA12SA012.L350_DMS34237-V	CFSA12SA012	Guangxi	pork	animal food	2012	MRSA	Y	SAMN14997022	2794485	33	259817	599795	32.7	90.215	2593	2643	4	45	9	CC9	SasX-	PVL-	t899	II	XII	S	R	R	R	R	R	S	R	S	R	S	S	R	1	1	0	1	II	1	1	1	1	1	1
CFSA12SA014.L350_DMS34239-V	CFSA12SA014	Henan	pork	animal food	2012	MRSA	Y	SAMN14997023	2805823	29	410297	731319	32.66	90.233	2608	2659	2	48	9	CC9	SasX-	PVL-	t899	II	XII	S	R	R	R	R	R	S	R	S	R	S	S	R	1	1	0	1	II	1	1	1	1	1	1
CFSA12SA015.L350_DMS34240-V	CFSA12SA015	Henan	pork	animal food	2012	MRSA	Y	SAMN14997024	2758784	35	288208	579907	32.73	89.307	2564	2613	3	45	9	CC9	SasX-	PVL-	t899	II	XII	S	R	R	R	R	R	S	R	S	I	S	S	R	1	1	0	1	II	1	1	1	1	1	1
CFSA12SA017.L350_DMS34242-V	CFSA12SA017	Henan	pork	animal food	2012	MRSA	Y	SAMN14997025	2760298	42	225412	379348	32.66	89.17	2539	2589	4	45	9	CC9	SasX-	PVL-	t899	II	XII	S	R	R	S	R	R	S	R	S	I	S	S	R	1	1	0	1	II	1	1	1	1	1	1
CFSA12SA019.L350_DMS34244-V	CFSA12SA019	Henan	pork	animal food	2012	MRSA	Y	SAMN14997026	2796680	37	225413	464673	32.7	90.252	2597	2630	3	29	9	CC9	SasX-	PVL-	t899	II	XII	S	R	R	R	R	R	S	R	S	R	S	I	R	1	1	0	1	II	1	1	1	1	1	1
CFSA12SA020.L350_DMS34245-V	CFSA12SA020	Henan	pork	animal food	2012	MRSA	Y	SAMN14997027	2687474	34	270227	505577	32.65	86.939	2479	2529	4	45	9	CC9	SasX-	PVL-	t899	II	XII	S	R	R	R	R	R	S	R	S	I	S	S	R	1	1	0	1	II	1	1	1	1	1	1
CFSA12SA021.L350_DMS34246-V	CFSA12SA021	Henan	pork	animal food	2012	MRSA	Y	SAMN14997028	2793385	27	420495	631346	32.71	90.429	2602	2652	4	45	9	CC9	SasX-	PVL-	t899	II	XII	S	R	R	R	R	R	S	R	S	R	S	I	R	1	1	0	1	II	1	1	1	1	1	1
CFSA12SA022.L350_DMS34247-V	CFSA12SA022	Henan	pork	animal food	2012	MRSA	Y	SAMN14997029	2797703	39	267295	502945	32.67	90.191	2610	2643	3	29	9	CC9	SasX-	PVL-	t899	II	XII	S	R	R	R	R	R	S	R	S	R	S	S	R	1	1	0	1	II	1	1	1	1	1	1
CFSA12SA023.L350_DMS34248-V	CFSA12SA023	Henan	dumpling	animal food	2012	MRSA	Y	SAMN14997030	2812363	36	197129	336520	32.66	90.379	2621	2671	4	45	9	CC9	SasX-	PVL-	t899	II	XII	S	R	R	R	R	R	S	R	S	I	S	S	R	1	1	0	1	II	1	1	1	1	1	1
CFSA12SA024.L350_DMS34249-V	CFSA12SA024	Henan	pork	animal food	2012	MRSA	Y	SAMN14997031	2807111	37	231982	772049	32.68	90.705	2599	2649	4	45	9	CC9	SasX-	PVL-	t899	II	XII	S	R	R	R	R	R	S	R	S	R	S	S	R	1	1	0	1	II	1	1	1	1	1	1
CFSA12SA025.L350_DMS34253-V	CFSA12SA025	Henan	pork	animal food	2012	MRSA	Y	SAMN14997032	2808412	45	204551	398788	32.69	90.484	2624	2674	4	45	9	CC9	SasX-	PVL-	t899	II	XII	S	R	R	R	R	R	S	R	S	I	S	S	R	1	1	0	1	II	1	1	0	1	1	1
CFSA12SA026.L350_DMS34254-V	CFSA12SA026	Henan	pork	animal food	2012	MRSA	Y	SAMN14997033	2762816	34	270222	721969	32.65	89.198	2538	2584	4	41	9	CC9	SasX-	PVL-	t899	II	XII	S	R	R	R	R	R	S	R	S	R	S	S	R	1	1	0	1	II	1	1	1	1	1	1
CFSA12SA027.L350_DMS34255-V	CFSA12SA027	Henan	pork	animal food	2012	MRSA	Y	SAMN14997034	2805077	38	233514	490761	32.68	90.418	2611	2661	4	45	9	CC9	SasX-	PVL-	t899	II	XII	S	R	R	R	R	R	S	R	S	R	S	S	R	1	1	0	1	II	1	1	1	1	1	1
CFSA12SA028.L350_DMS34256-V	CFSA12SA028	Henan	pork	animal food	2012	MRSA	Y	SAMN14997035	2788273	43	145743	371363	32.7	90.132	2604	2654	4	45	9	CC9	SasX-	PVL-	t899	II	XII	S	R	R	R	R	R	S	R	S	R	S	S	R	1	1	0	1	II	1	1	1	1	0	1
CFSA12SA029.L350_DMS34257-V	CFSA12SA029	Henan	pork	animal food	2012	MRSA	Y	SAMN14997036	2804391	33	463531	492938	32.65	90.274	2614	2648	3	30	9	CC9	SasX-	PVL-	t899	II	XII	S	R	R	R	R	R	S	R	S	R	I	S	R	1	1	0	1	II	1	1	1	1	1	1
CFSA12SA031.L350_DMS34259-V	CFSA12SA031	Henan	pork	animal food	2012	MRSA	Y	SAMN14997037	2795776	34	324937	410512	32.65	90.223	2595	2644	3	45	5714	CC9	SasX-	PVL-	t899	II	XII	S	R	R	R	R	R	S	R	S	R	S	I	R	1	1	0	1	II	1	1	1	1	1	1
CFSA12SA032.L350_DMS34260-V	CFSA12SA032	Henan	pork	animal food	2012	MRSA	Y	SAMN14997038	2787913	39	224980	348732	32.68	90.151	2597	2647	4	45	9	CC9	SasX-	PVL-	t899	II	XII	S	R	R	R	R	R	S	R	S	R	S	I	R	1	1	0	1	II	0	1	1	1	1	1
CFSA12SA033.L350_DMS34261-V	CFSA12SA033	Henan	pork	animal food	2012	MRSA	Y	SAMN14997039	2787943	41	225071	348732	32.68	90.144	2596	2642	4	41	9	CC9	SasX-	PVL-	t899	II	XII	S	R	R	R	R	R	S	R	S	I	I	R	R	1	1	0	1	II	0	1	1	1	1	1
CFSA12SA035.L350_DMS34263-V	CFSA12SA035	Henan	pork	animal food	2012	MRSA	Y	SAMN14997040	2800256	33	267292	512983	32.67	90.319	2609	2659	4	45	9	CC9	SasX-	PVL-	t899	II	XII	S	R	R	R	R	R	S	R	S	R	S	S	R	1	1	0	1	II	1	1	1	1	1	1
CFSA12SA036.L350_DMS34264-V	CFSA12SA036	Henan	pork	animal food	2012	MRSA	Y	SAMN14997041	2806710	37	225412	759576	32.67	90.351	2607	2657	4	45	5715	CC9	SasX-	PVL-	t899	II	XII	S	R	R	R	R	R	S	R	S	R	S	I	R	1	1	0	1	II	1	1	1	1	1	1
CFSA12SA037.L350_DMS34265-V	CFSA12SA037	Henan	pork	animal food	2012	MRSA	Y	SAMN14997042	2807289	41	234998	677417	32.67	90.355	2607	2657	4	45	5715	CC9	SasX-	PVL-	t899	II	XII	S	R	R	R	R	R	S	R	S	I	S	S	R	1	1	0	1	II	1	1	1	1	1	1
CFSA12SA038.L350_DMS34266-V	CFSA12SA038	Henan	pork	animal food	2012	MRSA	Y	SAMN14997043	2848235	22	470020	784846	32.86	85.031	2662	2712	4	45	398	CC398	SasX-	PVL-	t4677	I	V	S	R	R	R	I	R	S	R	S	R	S	S	R	1	1	0	1	VII	1	1	1	0	0	1
CFSA12SA039.L350_DMS34267-V	CFSA12SA039	Henan	pork	animal food	2012	MRSA	Y	SAMN14997044	2807567	46	225310	490683	32.68	90.225	2619	2669	4	45	9	CC9	SasX-	PVL-	t899	II	XII	S	R	R	R	R	R	S	R	S	R	S	S	R	1	1	0	1	II	1	1	1	1	1	1
CFSA12SA040.L350_DMS34268-V	CFSA12SA040	Henan	pork	animal food	2012	MRSA	Y	SAMN14997045	2757766	36	242850	694308	32.66	89.34	2534	2584	4	45	9	CC9	SasX-	PVL-	t899	II	XII	S	R	R	R	R	R	S	R	S	I	S	S	R	1	1	0	1	II	1	1	1	1	1	1
CFSA12SA041.L350_DMS34269-V	CFSA12SA041	Henan	pork	animal food	2012	MRSA	Y	SAMN14997046	2803446	41	188807	505352	32.67	90.416	2598	2650	3	48	9	CC9	SasX-	PVL-	t899	II	XII	S	R	R	R	S	R	S	R	S	R	S	S	R	1	1	0	1	II	1	1	1	1	1	1
CFSA12SA043.L350_DMS34271-V	CFSA12SA043	Henan	pork	animal food	2012	MRSA	Y	SAMN14997047	2796291	35	302517	599955	32.7	90.247	2600	2634	3	30	5717	CC9	SasX-	PVL-	t899	II	XII	S	R	R	R	R	R	S	R	S	R	S	I	R	1	1	0	1	II	1	1	1	1	1	1
CFSA12SA044.L350_DMS34272-V	CFSA12SA044	Henan	pork	animal food	2012	MRSA	Y	SAMN14997048	2802601	36	275801	371356	32.68	90.141	2612	2661	3	45	9	CC9	SasX-	PVL-	t899	II	XII	S	R	R	R	R	R	S	R	S	R	S	I	R	1	1	0	1	II	1	1	1	1	1	1
CFSA12SA045.L350_DMS34273-V	CFSA12SA045	Henan	pork	animal food	2012	MRSA	Y	SAMN14997049	2804381	30	410296	618721	32.66	90.38	2608	2643	4	30	9	CC9	SasX-	PVL-	t899	II	XII	S	R	R	R	R	I	S	R	S	R	S	S	R	1	1	0	1	II	1	1	1	1	1	1
CFSA12SA046.L350_DMS34274-V	CFSA12SA046	Henan	pork	animal food	2012	MRSA	Y	SAMN14997050	2805374	32	410397	618286	32.67	90.276	2604	2653	3	45	9	CC9	SasX-	PVL-	t899	II	XII	S	R	R	R	R	R	S	R	S	R	S	I	R	1	1	0	1	II	1	1	1	1	1	1
CFSA12SA047.L350_DMS34275-V	CFSA12SA047	Henan	pork	animal food	2012	MRSA	Y	SAMN14997051	2818133	34	233515	631393	32.68	90.279	2622	2672	4	45	9	CC9	SasX-	PVL-	t899	II	XII	S	R	R	R	R	R	S	R	S	R	S	I	R	1	1	0	1	II	1	1	1	1	1	1
CFSA12SA048.L350_DMS34276-V	CFSA12SA048	Henan	pork	animal food	2012	MRSA	Y	SAMN14997052	2806045	31	410296	618599	32.67	90.447	2604	2654	4	45	9	CC9	SasX-	PVL-	t899	II	XII	S	R	R	R	R	R	S	R	S	R	S	I	R	1	1	0	1	II	1	1	1	1	1	1
CFSA12SA049.L350_DMS34277-V	CFSA12SA049	Hubei	pork	animal food	2012	MSSA	Y	SAMN14997053	2740001	41	210207	730875	32.72	89.213	2549	2584	4	30	5718	CC9	SasX-	PVL-	t899	II	MSSA	S	R	R	R	R	R	S	R	S	I	I	R	R	1	1	0	1	II	1	1	1	1	1	1
CFSA12SA050.L350_DMS34278-V	CFSA12SA050	Hubei	pork	animal food	2012	MRSA	Y	SAMN14997054	2808617	47	210232	731240	32.68	90.347	2610	2660	4	45	5719	CC9	SasX-	PVL-	t899	II	XII	S	R	R	R	R	R	S	R	S	R	S	S	R	1	1	0	1	II	1	1	1	1	1	1
CFSA12SA051.L350_DMS34279-V	CFSA12SA051	Jiangsu	pork	animal food	2012	MRSA	Y	SAMN14997055	2805001	30	302804	731044	32.67	90.465	2614	2660	4	41	9	CC9	SasX-	PVL-	t899	II	XII	S	R	R	R	R	R	S	R	S	R	S	S	R	1	1	0	1	II	1	1	1	1	1	1
CFSA12SA052.L350_DMS34280-V	CFSA12SA052	Sichuan	pork	animal food	2012	MRSA	Y	SAMN14997056	2750884	35	227979	492652	32.66	89.15	2529	2575	4	41	9	CC9	SasX-	PVL-	t899	II	XII	S	R	R	R	R	R	S	R	S	R	S	S	R	1	1	0	1	II	1	1	1	1	1	1
CFSA12SA054.L350_DMS34282-V	CFSA12SA054	Sichuan	pork	animal food	2012	MRSA	Y	SAMN14997057	2801895	40	283046	438218	32.69	90.14	2614	2664	4	45	9	CC9	SasX-	PVL-	t899	II	XII	S	R	R	R	R	R	S	R	S	R	S	S	R	1	1	0	1	II	1	1	1	1	1	1
CFSA12SA055.L350_DMS34283-V	CFSA12SA055	Sichuan	pork	animal food	2012	MRSA	Y	SAMN14997058	2800370	37	316601	438203	32.68	90.084	2613	2661	2	45	9	CC9	SasX-	PVL-	t899	II	XII	S	R	R	R	R	R	S	R	S	R	S	I	R	1	1	0	1	II	1	1	1	1	1	1
CFSA12SA056.L350_BDMS190796457-1A	CFSA12SA056	Sichuan	pork	animal food	2012	MRSA	Y	SAMN14997059	2825439	37	225413	483188	32.67	90.185	2637	2686	3	45	9	CC9	SasX-	PVL-	t899	II	XII	S	R	R	R	R	R	S	R	S	R	S	I	R	1	1	0	1	II	1	1	1	1	1	1
CFSA12SA059.L350_BDMS190796461-1A	CFSA12SA059	Guangxi	beef	animal food	2012	MRSA	Y	SAMN14997060	2761184	35	167520	494884	32.79	86.52	2554	2607	3	49	338	CC59	SasX-	PVL+	t437	I	V	S	R	R	R	R	S	S	S	S	S	S	S	R	1	1	0	1	II	1	1	1	0	1	1
CFSA12SA060.L350_DMS34286-V	CFSA12SA060	Guangxi	sandwich	animal food	2012	MRSA	Y	SAMN14997061	2899114	26	304124	581071	32.64	88.118	2748	2789	4	36	10	ST10	SasX-	PVL-	t166	II	V	S	R	R	R	R	S	S	S	S	S	I	S	R	1	1	0	1	II	0	1	1	1	0	1
CFSA12SA063.L350_DMS34289-V	CFSA12SA063	Guangxi	pork	animal food	2012	MRSA	Y	SAMN14997062	2737730	33	225411	559172	32.7	89.14	2506	2556	4	45	9	CC9	SasX-	PVL-	t899	II	XII	S	R	R	R	R	R	S	R	S	R	S	S	R	1	1	0	1	II	1	1	1	1	1	1
CFSA12SA069.L350_DMS34295-V	CFSA12SA069	Henan	pork	animal food	2012	MSSA	Y	SAMN14997063	2763281	37	170062	330184	32.71	90.296	2562	2612	4	45	9	CC9	SasX-	PVL-	t899	II	MSSA	S	R	R	R	R	R	S	S	S	I	S	S	R	1	1	0	1	II	1	1	1	1	1	1
CFSA12SA070.L350_DMS34296-V	CFSA12SA070	Henan	mutton	animal food	2012	MRSA	Y	SAMN14997064	2789350	43	127654	453204	32.79	86.671	2595	2629	3	30	59	CC59	SasX-	PVL-	t437	I	IV	S	R	R	R	R	S	S	S	S	S	S	S	R	1	1	0	1	II	1	1	1	0	1	1
CFSA13SA002.L350_DMS34299-V	CFSA13SA002	Gansu	fruit	non-animal food	2013	MRSA	Y	SAMN14997065	2744733	34	167534	452834	32.75	86.442	2518	2571	3	49	59	CC59	SasX-	PVL-	t437	I	IV	S	R	R	R	R	S	S	S	S	R	S	I	R	1	1	0	1	II	1	1	1	0	1	1
CFSA13SA003.L350_DMS34300-V	CFSA13SA003	Gansu	pork	animal food	2013	MRSA	Y	SAMN14997066	2759647	34	148578	350096	32.81	87.568	2553	2607	4	49	59	CC59	SasX-	PVL-	t437	I	IV	S	R	R	R	R	S	S	S	S	S	S	I	R	1	1	0	1	II	1	1	1	0	1	1
CFSA13SA004.L350_DMS34301-V	CFSA13SA004	Sichuan	beef	animal food	2013	MRSA	Y	SAMN14997067	2793320	35	167534	452653	32.77	86.926	2591	2644	3	49	59	CC59	SasX-	PVL-	t437	I	IV	S	R	R	R	R	S	S	S	S	S	S	I	R	1	1	0	1	II	1	1	1	0	1	1
CFSA13SA005.L350_DMS34302-V	CFSA13SA005	Beijing	chicken	animal food	2013	MRSA	Y	SAMN14997068	2834724	22	365095	748793	32.71	93.447	2659	2687	5	22	5720	CC5	SasX-	PVL-	t062	II	IV	S	R	R	R	R	S	S	S	S	S	S	I	R	1	1	0	1	III	1	1	1	1	1	1
CFSA13SA006.L350_DMS34303-V	CFSA13SA006	Beijing	dumpling	animal food	2013	MRSA	Y	SAMN14997069	2834960	22	364958	748832	32.73	93.53	2660	2712	5	46	5720	CC5	SasX-	PVL-	t062	II	IV	S	R	R	S	R	S	S	S	S	S	S	I	R	1	1	0	1	III	1	1	1	1	1	1
CFSA13SA007.L350_DMS34304-V	CFSA13SA007	Beijing	noodle	non-animal food	2013	MRSA	Y	SAMN14997070	2837280	23	364957	748832	32.72	93.53	2661	2713	5	46	5720	CC5	SasX-	PVL-	t062	II	IV	S	R	R	R	R	S	S	S	S	S	S	I	R	1	1	0	1	III	1	1	1	1	1	1
CFSA13SA008.L350_DMS34305-V	CFSA13SA008	Beijing	pork	animal food	2013	MRSA	Y	SAMN14997071	2789123	39	218858	386237	32.62	89.352	2569	2612	4	38	9	CC9	SasX-	PVL-	t899	II	XII	S	R	R	R	R	R	S	R	S	R	I	R	R	1	1	0	1	II	1	1	1	1	1	1
CFSA13SA009.L350_DMS34306-V	CFSA13SA009	Guangxi	mutton	animal food	2013	MRSA	Y	SAMN14997072	2779954	12	609240	1049883	32.63	91.719	2561	2612	4	46	1	CC1	SasX-	PVL-	t127	III	IV	S	R	R	S	S	S	S	S	S	S	S	I	R	1	1	1	1	III	1	1	1	1	1	1
CFSA13SA010.L350_DMS34307-V	CFSA13SA010	Guangxi	pork	animal food	2013	MRSA	Y	SAMN14997073	2731381	45	127743	241280	32.74	85.207	2529	2583	4	49	338	CC59	SasX-	PVL+	none	I	V	S	R	R	R	R	S	S	S	S	S	S	I	R	1	1	0	1	II	1	1	1	0	1	1
CFSA13SA011.L350_DMS34308-V	CFSA13SA011	Guangxi	beef	animal food	2013	MRSA	Y	SAMN14997074	2779974	13	609711	1049173	32.63	91.661	2560	2606	3	42	1	CC1	SasX-	PVL-	t114	III	IV	S	R	R	R	R	S	S	S	S	S	I	R	R	1	1	1	1	III	1	1	1	1	1	1
CFSA13SA012.L350_DMS34309-V	CFSA13SA012	Guangxi	pork	animal food	2013	MRSA	Y	SAMN14997075	2779484	15	609712	933531	32.62	91.63	2562	2608	3	42	1	CC1	SasX-	PVL-	t114	III	IV	S	R	R	R	R	S	S	S	S	S	S	I	R	1	1	1	1	III	1	1	1	1	1	1
CFSA13SA013.L350_DMS34310-V	CFSA13SA013	Henan	pork	animal food	2013	MRSA	Y	SAMN14997076	2758117	37	147751	383898	32.73	86.962	2538	2590	3	48	59	CC59	SasX-	PVL-	t437	I	IV	S	R	R	R	R	S	S	S	S	S	S	I	R	1	1	0	1	II	1	1	1	0	1	1
CFSA13SA014.L350_DMS34311-V	CFSA13SA014	Henan	pork	animal food	2013	MRSA	Y	SAMN14997077	2788228	35	192052	407663	32.67	90.631	2597	2642	3	41	9	CC9	SasX-	PVL-	t899	II	XII	S	R	R	R	R	R	S	R	S	R	S	I	R	1	1	0	1	II	1	1	1	1	1	1
CFSA13SA015.L350_DMS34312-V	CFSA13SA015	Henan	dumpling	animal food	2013	MRSA	Y	SAMN14997078	2834822	47	153224	308642	32.65	90.053	2635	2684	3	45	9	CC9	SasX-	PVL-	t899	II	XII	S	R	R	R	R	R	S	S	S	R	I	R	R	1	1	0	1	II	1	1	1	1	1	1
CFSA13SA016.L350_DMS34313-V	CFSA13SA016	Henan	beef	animal food	2013	MRSA	Y	SAMN14997079	2785672	44	127788	449898	32.74	86.399	2565	2609	3	40	59	CC59	SasX-	PVL-	t3515	I	IV	S	R	R	R	R	S	S	S	S	S	S	I	R	1	1	0	1	II	1	1	1	0	1	1
CFSA13SA017.L350_DMS34314-V	CFSA13SA017	Henan	dumpling	animal food	2013	MRSA	Y	SAMN14997080	2757037	10	592206	1052871	32.67	88.583	2547	2598	4	46	188	CC1	SasX-	PVL-	t2883	I	ND	S	R	R	R	R	R	S	S	S	S	S	I	R	1	1	1	1	IV	1	1	1	1	1	1
CFSA13SA019.L350_DMS34316-V	CFSA13SA019	Shandong	pork	animal food	2013	MRSA	Y	SAMN14997081	2830128	32	251259	731138	32.64	90.231	2617	2667	4	45	9	CC9	SasX-	PVL-	t899	II	XII	S	R	R	R	R	R	S	S	S	R	R	R	R	1	1	0	1	II	1	1	1	1	1	1
CFSA13SA021.L350_DMS34318-V	CFSA13SA021	Shandong	dumpling	animal food	2013	MRSA	Y	SAMN14997082	2845796	36	233504	489491	32.62	90.243	2645	2696	4	46	9	CC9	SasX-	PVL-	t899	II	XII	S	R	R	R	R	R	S	R	S	R	S	I	R	1	1	0	1	II	1	1	1	1	1	1
CFSA13SA022.L350_DMS34319-V	CFSA13SA022	Shandong	pork	animal food	2013	MRSA	Y	SAMN14997083	2779411	36	167521	495064	32.72	86.737	2563	2616	3	49	5723	CC59	SasX-	PVL+	t437	I	V	S	R	R	R	R	S	S	S	S	S	I	R	R	1	1	0	1	II	1	1	1	0	1	1
CFSA13SA023.L350_BDMS190796463-1A	CFSA13SA023	Shandong	pork	animal food	2013	MRSA	Y	SAMN14997084	2820845	48	139142	502977	32.58	91.318	2644	2694	4	45	630	CC630	SasX-	PVL-	t4549	I	V	S	R	R	R	R	S	S	S	S	S	S	I	R	1	1	0	1	I	1	1	1	0	0	1
CFSA13SA024.L350_DMS34320-V	CFSA13SA024	Yunnan	pork	animal food	2013	MRSA	Y	SAMN14997085	2782962	12	1041410	1049676	32.63	91.723	2562	2613	4	46	1	CC1	SasX-	PVL-	t114	III	IV	S	R	R	R	R	R	S	S	S	S	S	I	R	1	1	1	1	III	1	1	1	1	1	1
CFSA13SA025.L350_DMS34321-V	CFSA13SA025	Yunnan	chicken	animal food	2013	MRSA	Y	SAMN14997086	2806911	28	395775	697988	32.72	91.389	2599	2650	4	46	5	CC5	SasX-	PVL-	t179	II	V	S	R	R	S	R	S	S	S	S	R	S	I	R	1	1	0	1	III	1	1	1	1	1	1
CFSA13SA026.L350_DMS34322-V	CFSA13SA026	Yunnan	pork	animal food	2013	MRSA	Y	SAMN14997087	2865967	44	186438	294300	32.62	90.29	2686	2728	4	37	9	CC9	SasX-	PVL-	t899	II	XII	S	R	R	R	R	R	S	R	S	R	R	R	R	1	1	0	1	II	1	1	1	1	1	1
CFSA13SA027.L350_DMS34323-V	CFSA13SA027	Yunnan	beef	animal food	2013	MSSA	Y	SAMN14997088	2718256	33	183604	453228	32.74	87.035	2491	2544	3	49	59	CC59	SasX-	PVL-	t437	I	MSSA	S	R	S	S	S	S	S	S	S	I	S	I		1	1	0	1	II	1	1	1	0	1	1
CFSA13SA028.L350_DMS34324-V	CFSA13SA028	Yunnan	dumpling	animal food	2013	MRSA	Y	SAMN14997089	2789115	33	277808	321709	32.7	90.535	2595	2645	4	45	9	CC9	SasX-	PVL-	t899	II	XII	S	R	R	R	R	R	S	S	S	R	I	R	R	1	1	0	1	II	1	1	1	1	1	1
CFSA13SA029.L350_DMS34325-V	CFSA13SA029	Yunnan	rice noodle	non-animal food	2013	MRSA	Y	SAMN14997090	2756414	35	147769	452868	32.73	86.885	2532	2577	3	41	3355	CC59	SasX-	PVL-	t437	I	IV	S	R	R	R	R	S	S	S	S	I	S	I	R	1	1	0	1	II	1	1	1	0	1	1
CFSA13SA030.L350_DMS34326-V	CFSA13SA030	Yunnan	fruit	non-animal food	2013	MRSA	Y	SAMN14997091	2756751	35	147769	453226	32.74	86.901	2532	2585	3	49	3355	CC59	SasX-	PVL-	t437	I	IV	S	R	R	R	R	S	S	S	S	I	S	I	R	1	1	0	1	II	1	1	1	0	1	1
CFSA13SA031.L350_DMS34327-V	CFSA13SA031	Heilongjiang	pork	animal food	2013	MRSA	Y	SAMN14997092	2759781	40	147741	452708	32.74	86.546	2536	2589	3	49	59	CC59	SasX-	PVL-	t2755	I	IV	S	R	R	R	R	R	S	S	S	S	I	R	R	1	1	0	1	II	1	1	1	0	1	1
CFSA13SA032.L350_DMS34328-V	CFSA13SA032	Jiangxi	pork	animal food	2013	MRSA	Y	SAMN14997093	2774223	43	235372	691039	32.66	89.188	2554	2606	3	48	5471	CC9	SasX-	PVL-	t899	II	XII	S	R	R	R	R	R	S	R	S	R	I	R	R	1	1	0	1	II	1	1	1	1	1	1
CFSA13SA033.L350_DMS34329-V	CFSA13SA033	Jiangxi	chicken	animal food	2013	MRSA	Y	SAMN14997094	2840419	36	153595	452615	32.79	86.923	2663	2714	4	46	59	CC59	SasX-	PVL-	t437	I	IV	S	R	R	R	R	S	S	S	S	S	S	I	R	1	1	0	1	II	1	1	1	0	1	1
CFSA13SA034.L350_DMS34330-V	CFSA13SA034	Jiangxi	chicken	animal food	2013	MRSA	Y	SAMN14997095	2766542	37	166594	342703	32.74	86.714	2546	2599	3	49	59	CC59	SasX-	PVL+	t437	I	IV	S	R	R	R	R	S	S	S	S	S	S	I	R	1	1	0	1	II	1	1	1	0	1	1
CFSA13SA035.L350_DMS34331-V	CFSA13SA035	Jiangxi	pork	animal food	2013	MRSA	Y	SAMN14997096	2764765	33	153589	342695	32.73	86.809	2539	2592	3	49	59	CC59	SasX-	PVL-	t437	I	IV	S	R	R	R	R	S	S	S	S	S	S	I	R	1	1	0	1	II	1	1	1	0	1	1
CFSA13SA036.L350_DMS34332-V	CFSA13SA036	Jiangxi	beef	animal food	2013	MRSA	Y	SAMN14997097	2764114	36	167520	342793	32.73	86.815	2539	2592	3	49	59	CC59	SasX-	PVL-	t437	I	IV	S	R	R	R	R	S	S	S	S	S	S	I	R	1	1	0	1	II	1	1	1	0	1	1
CFSA13SA037.L350_DMS34333-V	CFSA13SA037	Jiangxi	mutton	animal food	2013	MRSA	Y	SAMN14997098	2786386	15	609711	933738	32.62	91.694	2568	2614	3	42	1	CC1	SasX-	PVL-	t114	III	IV	S	R	R	R	R	S	S	S	S	S	S	I	R	1	1	1	1	III	1	1	1	1	1	1
CFSA13SA038.L350_DMS34334-V	CFSA13SA038	Hebei	pork	animal food	2013	MRSA	Y	SAMN14997099	2764715	45	141245	459167	32.53	91.132	2569	2619	4	45	630	CC630	SasX-	PVL-	t16739	I	V	S	R	R	R	R	S	S	S	S	S	S	I	R	1	1	0	1	I	1	1	1	0	0	1
CFSA13SA039.L350_DMS34335-V	CFSA13SA039	Hebei	fruit	non-animal food	2013	MRSA	Y	SAMN14997100	2794476	45	140421	360182	32.73	86.658	2584	2616	3	28	59	CC59	SasX-	PVL+	t437	I	IV	S	R	R	R	R	S	S	S	S	S	S	I	R	1	1	0	1	II	1	1	1	0	1	1
CFSA13SA040.L350_DMS34336-V	CFSA13SA040	Hebei	cake	non-animal food	2013	MRSA	Y	SAMN14997101	2722418	44	122398	279257	32.6	91.957	2515	2557	3	38	1821	CC630	SasX-	PVL-	t4549	I	V	S	R	R	S	S	S	S	S	S	S	S	I	R	1	1	0	1	I	1	1	1	1	0	1
CFSA13SA041.L350_DMS34337-V	CFSA13SA041	Hebei	pork	animal food	2013	MRSA	Y	SAMN14997102	2852825	41	233503	364977	32.63	90.069	2649	2699	4	45	9	CC9	SasX-	PVL-	t899	II	XII	S	R	R	R	R	R	S	S	S	R	I	R	R	1	1	0	1	II	1	1	1	1	1	1
CFSA13SA042.L350_DMS34399-V	CFSA13SA042	Hebei	pork	animal food	2013	MRSA	Y	SAMN14997103	2769946	40	127921	349971	32.73	86.664	2557	2611	4	49	59	CC59	SasX-	PVL+	t437	I	IV	S	R	R	R	R	S	S	S	S	S	S	I	R	1	1	0	1	II	1	1	1	0	1	1
CFSA14SA001.L350_DMS34400-V	CFSA14SA001	Guizhou	chinese salad	non-animal food	2014	MRSA	Y	SAMN14997104	2787626	34	167401	452832	32.77	87.576	2594	2643	3	45	59	CC59	SasX-	PVL-	t437	I	IV	S	R	R	R	R	S	S	S	S	S	S	S	R	1	1	0	1	II	1	1	1	0	0	1
CFSA14SA002.L350_DMS34401-V	CFSA14SA002	Guizhou	beef	animal food	2014	MRSA	Y	SAMN14997105	2788208	34	167401	453226	32.77	87.576	2594	2643	3	45	59	CC59	SasX-	PVL-	t437	I	IV	S	R	R	R	R	S	S	S	S	S	S	S	R	1	1	0	1	II	1	1	1	0	0	1
CFSA14SA003.L350_DMS34402-V	CFSA14SA003	Guizhou	noodle	non-animal food	2014	MRSA	Y	SAMN14997106	2755831	35	153593	453227	32.74	86.778	2532	2585	3	49	4513	CC59	SasX-	PVL-	t437	I	IV	S	R	R	R	R	I	S	S	S	S	S	S	R	1	1	0	1	II	1	1	1	0	1	1
CFSA14SA005.L350_DMS34404-V	CFSA14SA005	Guizhou	beef	animal food	2014	MRSA	Y	SAMN14997107	2755244	34	167683	452870	32.73	86.732	2535	2580	3	41	59	CC59	SasX-	PVL-	t437	I	IV	S	R	R	R	R	S	S	S	S	S	S	S	R	1	1	0	1	II	1	1	1	0	1	1
CFSA14SA006.L350_DMS34405-V	CFSA14SA006	Guizhou	beef	animal food	2014	MRSA	Y	SAMN14997108	2766255	16	312313	559173	32.64	90.767	2530	2576	3	42	5724	CC7	SasX-	PVL-	t091	I	IV	S	R	R	S	S	S	S	S	S	S	S	S	R	1	1	0	1	V	1	1	1	1	0	1
CFSA14SA007.L350_DMS34406-V	CFSA14SA007	Guizhou	pork	animal food	2014	MRSA	Y	SAMN14997109	2756404	34	167520	452870	32.73	86.777	2534	2580	4	41	59	CC59	SasX-	PVL-	t437	I	IV	S	R	R	R	R	S	S	S	S	S	S	S	R	1	1	0	1	II	1	1	1	0	1	1
CFSA14SA008.L350_DMS34407-V	CFSA14SA008	Guangxi	noodle	non-animal food	2014	MRSA	Y	SAMN14997110	2797297	43	127653	375494	32.76	86.299	2586	2632	4	41	338	CC59	SasX-	PVL+	t1751	I	V	S	R	R	R	R	S	S	S	S	S	S	S	R	1	1	0	1	II	1	1	1	0	1	1
CFSA14SA009.L350_DMS34408-V	CFSA14SA009	Guangxi	rice	non-animal food	2014	MRSA	Y	SAMN14997111	2756381	34	167998	453227	32.74	86.825	2529	2582	3	49	5725	CC59	SasX-	PVL-	t437	I	IV	S	R	R	R	R	S	S	S	S	S	S	S	R	1	1	0	1	II	1	1	1	0	1	1
CFSA14SA010.L350_DMS34409-V	CFSA14SA010	Guangxi	pork	animal food	2014	MRSA	Y	SAMN14997112	2755765	34	167520	453227	32.74	86.808	2530	2583	3	49	5725	CC59	SasX-	PVL-	t437	I	IV	S	R	R	R	R	S	S	S	S	S	S	S	R	1	1	0	1	II	1	1	1	0	1	1
CFSA14SA011.L350_DMS34410-V	CFSA14SA011	Guangxi	rice	non-animal food	2014	MRSA	Y	SAMN14997113	2750792	35	170050	342527	32.75	86.543	2529	2581	5	46	59	CC59	SasX-	PVL-	t437	I	IV	S	R	R	R	R	S	S	S	S	S	S	S	R	1	1	0	1	II	1	1	1	0	1	1
CFSA14SA012.L350_DMS34411-V	CFSA14SA012	Yunnan	mutton	animal food	2014	MRSA	Y	SAMN14997114	2738436	35	167519	418400	32.77	86.763	2513	2566	3	49	59	CC59	SasX-	PVL-	t437	I	IV	S	R	R	R	R	S	S	S	S	S	S	S	R	1	1	0	1	II	1	1	1	0	1	1
CFSA14SA013.L350_DMS34412-V	CFSA14SA013	Henan	rice	non-animal food	2014	MRSA	Y	SAMN14997115	2811105	46	153592	453203	32.77	86.761	2624	2677	3	49	59	CC59	SasX-	PVL-	t437	I	IV	S	R	R	R	R	S	S	S	S	S	R	S	R	1	1	0	1	II	1	1	1	0	1	1
CFSA14SA014.L350_DMS34413-V	CFSA14SA014	Henan	noodle	non-animal food	2014	MRSA	Y	SAMN14997116	2745563	33	167520	452701	32.73	86.581	2523	2557	3	30	59	CC59	SasX-	PVL-	t437	I	IV	S	R	R	R	R	S	S	S	S	S	S	S	R	1	1	0	1	II	1	1	1	0	1	1
CFSA14SA015.L350_DMS34414-V	CFSA14SA015	Henan	noodle	non-animal food	2014	MRSA	Y	SAMN14997117	2779953	14	609686	933306	32.62	91.646	2561	2597	4	31	1	CC1	SasX-	PVL-	t114	III	IV	S	R	R	R	R	S	S	S	S	S	S	S	R	1	1	1	1	III	1	1	1	1	1	1
CFSA14SA016.L350_DMS34415-V	CFSA14SA016	Henan	beef	animal food	2014	MRSA	Y	SAMN14997118	2810142	43	153592	452675	32.77	86.704	2618	2671	3	49	59	CC59	SasX-	PVL-	t437	I	IV	S	R	R	R	R	S	S	S	S	S	R	S	R	1	1	0	1	II	1	1	1	0	1	1
CFSA14SA017.L350_DMS34416-V	CFSA14SA017	Henan	egg	animal food	2014	MRSA	Y	SAMN14997119	2781289	14	609686	933166	32.63	91.707	2563	2614	4	46	1	CC1	SasX-	PVL-	t114	III	IV	S	R	R	R	R	S	S	S	S	S	S	S	R	1	1	1	1	III	1	1	1	1	1	1
CFSA14SA018.L350_DMS34417-V	CFSA14SA018	Henan	beef	animal food	2014	MRSA	Y	SAMN14997120	2811620	46	153592	453117	32.77	86.783	2624	2677	3	49	59	CC59	SasX-	PVL-	t437	I	IV	S	R	R	R	R	S	S	S	S	S	R	S	R	1	1	0	1	II	1	1	1	0	1	1
CFSA14SA019.L350_DMS34418-V	CFSA14SA019	Henan	noodle	non-animal food	2014	MRSA	Y	SAMN14997121	2781349	13	609686	1049512	32.63	91.684	2562	2609	4	42	1	CC1	SasX-	PVL-	t114	III	IV	S	R	R	R	R	S	S	S	S	S	S	S	R	1	1	1	1	III	1	1	1	1	1	1
CFSA14SA020.L350_DMS34419-V	CFSA14SA020	Henan	chinese salad	non-animal food	2014	MRSA	Y	SAMN14997122	2760064	35	153594	453213	32.73	86.835	2536	2589	3	49	59	CC59	SasX-	PVL-	t437	I	IV	S	R	R	R	R	S	S	S	S	I	S	S	R	1	1	0	1	II	1	1	1	0	1	1
CFSA14SA021.L350_DMS34420-V	CFSA14SA021	Hunan	chicken	animal food	2014	MRSA	Y	SAMN14997123	2778282	20	425394	1020144	32.68	91.054	2588	2634	3	42	88	CC88	SasX-	PVL-	none	III	ND	S	R	R	R	S	S	S	R	S	S	S	S	R	1	1	0	1	III	1	1	1	1	1	1
CFSA14SA022.L350_DMS34421-V	CFSA14SA022	Hunan	pork	animal food	2014	MRSA	Y	SAMN14997124	2765646	37	167516	452712	32.73	86.989	2539	2592	3	49	3031	CC59	SasX-	PVL-	t14062	I	IV	S	R	R	R	R	S	S	S	S	I	S	S	R	1	1	0	1	II	1	1	1	0	1	1
CFSA14SA023.L350_DMS34422-V	CFSA14SA023	Hunan	rice	non-animal food	2014	MRSA	Y	SAMN14997125	2759929	37	167520	495457	32.73	86.574	2531	2584	3	49	338	CC59	SasX-	PVL+	t437	I	V	S	R	R	R	R	S	S	S	S	R	S	S	R	1	1	0	1	II	1	1	1	0	1	1
CFSA14SA024.L350_DMS34423-V	CFSA14SA024	Liaoning	beverage	non-animal food	2014	MRSA	Y	SAMN14997126	2770099	33	170050	453284	32.77	86.44	2548	2601	4	48	59	CC59	SasX-	PVL-	t437	I	V	S	R	R	R	R	S	S	S	S	S	R	S	R	1	1	0	1	II	1	1	1	0	1	1
CFSA14SA025.L350_DMS34424-V	CFSA14SA025	Liaoning	beverage	non-animal food	2014	MRSA	Y	SAMN14997127	2770017	34	167390	453284	32.77	86.436	2549	2602	4	48	59	CC59	SasX-	PVL-	t437	I	V	S	R	R	R	R	S	S	S	S	S	R	S	R	1	1	0	1	II	1	1	1	0	1	1
CFSA14SA026.L350_DMS34425-V	CFSA14SA026	Liaoning	beverage	non-animal food	2014	MRSA	Y	SAMN14997128	2769860	34	170050	453284	32.77	86.44	2546	2599	4	48	59	CC59	SasX-	PVL-	t437	I	V	S	R	R	R	R	S	S	S	S	S	R	S	R	1	1	0	1	II	1	1	1	0	1	1
CFSA14SA027.L350_DMS34426-V	CFSA14SA027	Shandong	bean products	non-animal food	2014	MRSA	Y	SAMN14997129	2749121	32	183606	452715	32.71	86.806	2525	2575	4	45	59	CC59	SasX-	PVL-	t437	I	IV	S	R	R	S	S	S	S	S	S	S	S	S	R	1	1	0	1	II	1	1	1	0	1	1
CFSA14SA028.L350_DMS34427-V	CFSA14SA028	Shandong	mutton	animal food	2014	MRSA	Y	SAMN14997130	2775207	42	147770	350155	32.78	86.917	2552	2605	3	49	59	CC59	SasX-	PVL-	t437	I	IV	S	R	R	R	R	S	S	S	S	S	S	S	R	1	1	0	1	II	1	1	1	0	1	1
CFSA14SA029.L350_DMS34428-V	CFSA14SA029	Shandong	vegetable	non-animal food	2014	MRSA	Y	SAMN14997131	2760679	34	169950	494766	32.74	86.618	2541	2594	3	49	59	CC59	SasX-	PVL+	t437	I	IV	S	R	R	R	R	S	S	S	S	S	S	S	R	1	1	0	1	II	1	1	1	0	1	1
CFSA14SA030.L350_DMS34429-V	CFSA14SA030	Shandong	vegetable	non-animal food	2014	MRSA	Y	SAMN14997132	2778219	37	149442	352882	32.73	86.749	2573	2626	3	49	59	CC59	SasX-	PVL+	t437	I	IV	S	R	R	R	R	S	S	S	S	S	S	S	R	1	1	0	1	II	1	1	1	0	1	1
CFSA14SA031.L350_DMS34430-V	CFSA14SA031	Shandong	vegetable	non-animal food	2014	MRSA	Y	SAMN14997133	2779819	36	149442	352488	32.73	86.802	2575	2628	3	49	59	CC59	SasX-	PVL+	t437	I	IV	S	R	R	R	R	S	S	S	S	S	S	S	R	1	1	0	1	II	1	1	1	0	1	1
CFSA14SA032.L350_DMS34431-V	CFSA14SA032	Shandong	vegetable	non-animal food	2014	MRSA	Y	SAMN14997134	2779326	39	149442	352940	32.73	86.786	2572	2625	3	49	59	CC59	SasX-	PVL+	t437	I	IV	S	R	R	R	R	S	S	S	S	S	S	S	R	1	1	0	1	II	1	1	1	0	1	1
CFSA14SA033.L350_DMS34432-V	CFSA14SA033	Shandong	vegetable	non-animal food	2014	MRSA	Y	SAMN14997135	2780616	34	149442	352882	32.73	86.808	2582	2637	4	50	59	CC59	SasX-	PVL+	t437	I	IV	S	R	R	R	R	S	R	S	S	S	S	S	R	1	1	0	1	II	1	1	1	0	1	1
CFSA14SA034.L350_DMS34433-V	CFSA14SA034	Sichuan	pork	animal food	2014	MRSA	Y	SAMN14997136	2763053	36	167518	449810	32.72	86.6	2533	2584	4	46	59	CC59	SasX-	PVL-	t437	I	IV	S	R	R	R	R	S	S	S	S	I	S	S	R	1	1	0	1	II	1	1	1	0	1	1
CFSA14SA035.L350_DMS34434-V	CFSA14SA035	Sichuan	rice	non-animal food	2014	MRSA	Y	SAMN14997137	2762890	33	168167	451569	32.73	87.327	2542	2593	4	46	59	CC59	SasX-	PVL-	t437	I	IV	S	R	R	R	R	I	S	S	S	S	S	S	R	1	1	0	1	II	1	1	1	0	1	1
CFSA14SA036.L350_DMS34435-V	CFSA14SA036	Sichuan	pork	animal food	2014	MRSA	Y	SAMN14997138	2800460	34	167351	452708	32.77	87.199	2600	2651	4	46	59	CC59	SasX-	PVL-	t437	I	IV	S	R	R	R	R	S	S	S	S	S	S	S	R	1	1	0	1	II	1	1	1	0	1	1
CFSA14SA037.L350_DMS34436-V	CFSA14SA037	Sichuan	beef	animal food	2014	MRSA	Y	SAMN14997139	2757351	33	170052	453226	32.74	86.688	2539	2592	3	49	59	CC59	SasX-	PVL-	t437	I	IV	S	R	R	R	R	S	S	R	S	S	S	S	R	1	1	0	1	II	1	1	1	0	1	1
CFSA14SA038.L350_DMS34437-V	CFSA14SA038	Shaanxi	pork	animal food	2014	MSSA	Y	SAMN14997140	2763757	17	293374	853054	32.71	92.343	2550	2598	5	42	6	CC5	SasX-	PVL-	t4562	I	MSSA	S	R	S	S	S	S	S	S	S	S	S	S	R	1	1	1	1	II	1	1	1	1	1	1
CFSA14SA039.L350_DMS34438-V	CFSA14SA039	Shaanxi	noodle	non-animal food	2014	MRSA	Y	SAMN14997141	2748162	35	162499	342625	32.71	86.748	2518	2563	3	41	59	CC59	SasX-	PVL-	t437	I	IV	S	R	R	S	S	S	S	S	S	S	S	S	R	1	1	0	1	II	1	1	1	0	1	1
CFSA14SA040.L350_DMS34439-V	CFSA14SA040	Shaanxi	pork	animal food	2014	MRSA	Y	SAMN14997142	2758466	16	689045	966557	32.69	82.142	2569	2613	4	39	45	ST45	SasX-	PVL-	t015	I	IV	S	R	R	R	S	S	S	S	S	S	S	S	R	1	1	1	1	III	0	1	1	1	0	1
CFSA14SA041.L350_DMS34440-V	CFSA14SA041	Shaanxi	pork	animal food	2014	MRSA	Y	SAMN14997143	2760259	14	966657	1049273	32.7	82.131	2568	2612	4	39	45	ST45	SasX-	PVL-	t015	I	IV	S	R	R	R	S	S	S	S	S	S	S	S	R	1	1	1	1	III	0	1	1	1	0	1
CFSA14SA042.L350_DMS34441-V	CFSA14SA042	Shaanxi	beef	animal food	2014	MRSA	Y	SAMN14997144	2798489	34	169889	452587	32.77	87.047	2600	2651	4	46	59	CC59	SasX-	PVL-	t437	I	IV	S	R	R	R	R	S	R	S	S	S	S	S	R	1	1	0	1	II	1	1	1	0	1	1
CFSA14SA043.L350_DMS34442-V	CFSA14SA043	Shaanxi	noodle	non-animal food	2014	MRSA	Y	SAMN14997145	2759598	35	169950	342919	32.73	86.944	2533	2586	3	49	59	CC59	SasX-	PVL-	t441	I	IV	S	R	R	R	R	S	S	S	S	S	S	S	R	1	1	0	1	II	0	1	1	0	1	1
CFSA15SA001.L350_DMS07328	CFSA15SA001	Anhui	chicken	animal food	2015	MSSA	Y	SAMN14997146	2770384	21	447652	638285	32.7	92.295	2577	2628	4	46	5	CC5	SasX-	PVL-	t002	II	MSSA	S	R	R	S	S	S	R	S	S	S	S	S	R	1	1	0	1	III	1	1	1	0	1	1
CFSA15SA002.L350_DMS07329	CFSA15SA002	Shanxi	pork	animal food	2015	MSSA	Y	SAMN14997147	2790816	10	1037268	1394445	32.66	89.494	2612	2655	4	38	188	CC1	SasX-	PVL-	t189	I	MSSA	S	R	R	R	R	S	S	S	S	S	S	S	S	1	1	0	1	IV	1	1	1	1	1	1
CFSA15SA003.L350_DMS07330	CFSA15SA003	Hebei	pork	animal food	2015	MSSA	Y	SAMN14997148	2769599	22	271315	554177	32.69	92.272	2578	2621	3	39	5	CC5	SasX-	PVL-	t002	II	MSSA	S	R	R	S	S	S	S	S	S	S	S	S	S	1	1	0	1	III	1	1	1	0	1	1
CFSA15SA004.L350_DMS07331	CFSA15SA004	Yunnan	chicken	animal food	2015	MSSA	Y	SAMN14997149	2755639	22	318552	447956	32.82	83.529	2562	2606	3	40	3681	CC398	SasX-	PVL-	t1255	I	MSSA	S	R	S	R	R	S	S	S	S	I	S	S	S	1	1	0	1	VII	0	1	1	0	1	1
CFSA15SA005.L350_DMS07332	CFSA15SA005	Yunnan	duck	animal food	2015	MSSA	Y	SAMN14997150	2755169	24	318652	447956	32.82	83.422	2562	2607	4	40	3681	CC398	SasX-	PVL-	t1255	I	MSSA	S	R	R	R	R	R	S	S	S	R	R	R	S	1	1	0	1	VII	0	1	1	0	1	1
CFSA15SA006.L350_DMS07333	CFSA15SA006	Yunnan	chicken	animal food	2015	MSSA	Y	SAMN14997151	2769681	21	447708	638285	32.69	92.262	2578	2621	3	39	5	CC5	SasX-	PVL-	t002	II	MSSA	S	R	R	R	R	R	S	S	S	R	R	R	R	1	1	0	1	III	1	1	1	0	1	1
CFSA15SA007.L350_DMS07334	CFSA15SA007	Yunnan	chicken	animal food	2015	MRSA	Y	SAMN14997152	2843053	55	108410	291425	32.61	91.396	2674	2717	4	38	630	CC630	SasX-	PVL-	t4549	I	V	S	R	R	R	R	R	R	S	S	R	R	R	R	1	1	0	1	I	1	1	1	0	0	1
CFSA15SA008.L350_DMS07759	CFSA15SA008	Yunnan	chicken	animal food	2015	MRSA	Y	SAMN14997153	2806716	36	249470	507740	32.78	90.202	2633	2686	3	49	3686	CC9	SasX-	PVL-	t899	II	ND	S	R	R	R	R	R	S	S	S	R	R	S	R	1	1	0	1	II	1	1	1	1	1	1
CFSA15SA009.L350_DMS07335	CFSA15SA009	Liaoning	chicken	animal food	2015	MSSA	Y	SAMN14997154	2769196	18	378221	675976	32.68	91.99	2577	2622	5	39	72	ST72	SasX-	PVL-	t17071	I	MSSA	S	R	R	R	R	R	S	S	S	R	R	S	R	1	1	0	1	I	1	1	1	1	1	1
CFSA15SA010.L350_DMS07336	CFSA15SA010	Inner Mongolia	chicken	animal food	2015	MSSA	Y	SAMN14997155	2766642	21	334913	494798	32.71	92.543	2544	2596	5	46	6	CC5	SasX-	PVL-	t6023	I	MSSA	S	R	R	R	R	R	S	S	S	S	R	R	R	1	1	1	1	II	1	1	1	1	1	1
CFSA15SA011.L350_DMS07337	CFSA15SA011	Shaanxi	pork	animal food	2015	MSSA	Y	SAMN14997156	2769891	21	447648	638285	32.7	92.271	2578	2621	3	39	5	CC5	SasX-	PVL-	t002	II	MSSA	S	R	S	R	R	S	S	S	S	S	S	S	S	1	1	0	1	III	1	1	1	0	1	1
CFSA15SA012.L350_DMS07338	CFSA15SA012	Shaanxi	pork	animal food	2015	MSSA	Y	SAMN14997157	2683674	11	500570	993293	32.65	89.089	2448	2500	5	46	25	CC25	SasX-	PVL-	t349	I	MSSA	S	R	S	R	R	S	S	S	S	S	R	S	R	1	1	0	1	III	1	1	1	1	1	1
CFSA15SA013.L350_DMS07339	CFSA15SA013	Shaanxi	pork	animal food	2015	MRSA	Y	SAMN14997158	2743970	36	167506	452660	32.74	86.875	2511	2565	4	49	59	CC59	SasX-	PVL-	t437	I	IV	S	R	R	R	S	S	S	S	S	I	S	S	R	1	1	0	1	II	1	1	1	0	1	1
CFSA15SA014.L350_DMS08744	CFSA15SA014	Shaanxi	chicken	animal food	2015	MSSA	Y	SAMN14997159	2779486	24	213223	695426	32.72	91.639	2580	2623	3	39	5	CC5	SasX-	PVL-	t002	II	MSSA	S	R	S	R	S	S	S	S	S	S	S	S	S	1	1	0	1	III	1	1	1	1	1	1
CFSA15SA015.L350_DMS08745	CFSA15SA015	Inner Mongolia	pork	animal food	2015	MSSA	Y	SAMN14997160	2762148	17	960680	1186582	32.62	94.625	2543	2593	4	45	5727	CC630	SasX-	PVL-	t9101	I	MSSA	S	R	S	R	R	I	S	S	S	R	R	S	S	1	1	0	1	I	1	1	1	1	1	1
CFSA15SA016.L350_DMS07342	CFSA15SA016	Shaanxi	mutton	animal food	2015	MSSA	Y	SAMN14997161	2785957	21	344266	694760	32.76	90.19	2621	2674	4	48	88	CC88	SasX-	PVL-	t1376	III	MSSA	S	S	S	S	S	S	S	S	S	S	S	S	S	1	1	0	1	III	1	1	1	1	1	1
CFSA15SA017.L350_DMS07343	CFSA15SA017	Shaanxi	mutton	animal food	2015	MSSA	Y	SAMN14997162	2762289	21	273052	458689	32.68	90.618	2535	2587	3	48	3684	CC7	SasX-	PVL-	t796	I	MSSA	R	R	R	R	R	S	S	S	S	S	S	I	S	1	1	0	1	V	1	1	1	1	1	1
CFSA15SA018.L350_DMS07051	CFSA15SA018	Shaanxi	mutton	animal food	2015	MSSA	Y	SAMN14997163	2725147	25	178283	300715	32.71	91.157	2533	2559	4	21	464	ST464	SasX-	PVL-	t8387	I	MSSA	S	R	S	R	R	R	S	S	S	S	S	S	S	1	1	0	1	III	1	1	1	1	1	1
CFSA15SA019.L350_DMS07344	CFSA15SA019	Shaanxi	chicken	animal food	2015	MSSA	Y	SAMN14997164	2761672	14	766365	806253	32.67	90.64	2533	2576	3	39	3684	CC7	SasX-	PVL-	t796	I	MSSA	S	R	S	R	R	R	S	S	S	S	S	S	S	1	1	0	1	V	1	1	1	1	1	1
CFSA15SA020.L350_DMS07052	CFSA15SA020	Inner Mongolia	mutton	animal food	2015	MSSA	Y	SAMN14997165	2812596	35	195268	397526	32.7	91.57	2625	2653	2	25	7	CC7	SasX-	PVL-	t091	I	MSSA	S	R	S	R	S	S	S	S	S	S	S	S	S	1	1	0	1	V	1	1	1	1	1	1
CFSA15SA021.L350_DMS07345	CFSA15SA021	Yunnan	beef	animal food	2015	MSSA	Y	SAMN14997166	2760898	19	277235	568323	32.68	90.674	2530	2584	3	50	3684	CC7	SasX-	PVL-	t796	I	MSSA	S	R	S	S	S	S	S	S	S	S	S	S	S	1	1	0	1	V	1	1	1	1	1	1
CFSA15SA022.L350_DMS07346	CFSA15SA022	Shaanxi	chicken	animal food	2015	MSSA	Y	SAMN14997167	2760807	17	279104	805819	32.67	90.636	2531	2577	3	42	3684	CC7	SasX-	PVL-	t796	I	MSSA	S	S	S	S	S	S	S	S	S	R	S	S	S	1	1	0	1	V	1	1	1	1	1	1
CFSA15SA023.L350_DMS07347	CFSA15SA023	Shaanxi	beef	animal food	2015	MRSA	Y	SAMN14997168	2798009	36	131749	342817	32.76	87.592	2589	2635	4	41	59	CC59	SasX-	PVL-	t437	I	IV	S	R	R	R	S	I	S	S	S	I	S	S	R	1	1	0	1	II	1	1	1	0	1	1
CFSA15SA024.L350_DMS07055	CFSA15SA024	Shanxi	duck	animal food	2015	MSSA	Y	SAMN14997169	2758877	28	222441	658013	32.71	91.654	2542	2566	4	19	6	CC5	SasX-	PVL-	t17068	I	MSSA	S	R	S	S	S	S	S	S	S	I	S	S	S	1	1	1	1	II	1	1	1	1	1	1
CFSA15SA025.L350_DMS07348	CFSA15SA025	Liaoning	beef	animal food	2015	MSSA	Y	SAMN14997170	2790437	12	486464	1091218	32.7	91.065	2585	2627	3	38	7	CC7	SasX-	PVL-	t091	I	MSSA	S	R	S	R	S	S	S	S	S	S	S	S	S	1	1	0	1	V	1	1	1	1	1	1
CFSA15SA026.L350_DMS07349	CFSA15SA026	Liaoning	beef	animal food	2015	MSSA	Y	SAMN14997171	2750400	24	765748	1020810	32.7	93.17	2542	2585	3	39	5	CC5	SasX-	PVL-	t010	II	MSSA	S	R	S	R	R	R	S	S	S	S	S	S	S	1	1	0	1	III	1	1	1	1	1	1
CFSA15SA027.L350_DMS07062	CFSA15SA027	Shaanxi	chicken	animal food	2015	MSSA	Y	SAMN14997172	2747455	29	244953	697196	32.7	93.038	2538	2584	4	41	5	CC5	SasX-	PVL-	t010	II	MSSA	S	R	S	R	R	S	S	R	S	S	S	I	S	1	1	0	1	III	1	1	1	1	1	1
CFSA15SA028.L350_DMS07350	CFSA15SA028	Shaanxi	mutton	animal food	2015	MRSA	Y	SAMN14997173	2753888	42	141226	459068	32.62	91.345	2568	2611	4	38	630	CC630	SasX-	PVL-	t4549	I	V	S	R	R	R	R	I	S	S	S	R	S	S	R	1	1	0	1	I	1	1	1	0	0	1
CFSA15SA029.L350_DMS07351	CFSA15SA029	Inner Mongolia	duck	animal food	2015	MRSA	Y	SAMN14997174	2769926	41	147767	354893	32.73	86.295	2562	2607	3	41	59	CC59	SasX-	PVL+	t437	I	V	S	R	R	R	R	I	S	S	S	R	S	S	R	1	1	0	1	II	1	1	1	0	1	1
CFSA15SA030.L350_DMS07352	CFSA15SA030	Liaoning	pork	animal food	2015	MRSA	Y	SAMN14997175	2783500	42	147685	354893	32.7	86.109	2574	2627	3	49	59	CC59	SasX-	PVL+	t437	I	V	S	R	R	R	R	R	S	S	S	R	S	S	R	1	1	0	1	II	1	1	1	0	1	1
CFSA15SA031.L350_DMS07353	CFSA15SA031	Shaanxi	chicken	animal food	2015	MRSA	Y	SAMN14997176	2791563	43	139974	342496	32.7	86.193	2583	2637	4	49	59	CC59	SasX-	PVL+	t437	I	V	S	R	R	R	S	S	S	S	S	S	S	S	R	1	1	0	1	II	1	1	1	0	1	1
CFSA15SA032.L350_DMS07354	CFSA15SA032	Yunnan	duck	animal food	2015	MRSA	Y	SAMN14997177	2790625	41	147767	354647	32.7	86.235	2583	2628	3	41	59	CC59	SasX-	PVL+	t437	I	V	S	R	R	S	S	S	S	S	S	R	S	S	R	1	1	0	1	II	1	1	1	0	1	1
CFSA15SA033.L350_DMS07046	CFSA15SA033	Yunnan	duck	animal food	2015	MRSA	Y	SAMN14997178	2787513	43	127546	252856	32.7	86.167	2581	2629	3	44	59	CC59	SasX-	PVL+	t411	I	V	S	R	R	R	R	R	S	S	S	S	S	S	R	1	1	0	1	II	1	1	1	0	1	1
CFSA15SA034.L350_DMS07355	CFSA15SA034	Yunnan	duck	animal food	2015	MRSA	Y	SAMN14997179	2791710	43	147767	354951	32.7	86.271	2583	2628	3	41	59	CC59	SasX-	PVL+	t437	I	V	S	R	R	S	S	S	S	S	S	S	R	S	R	1	1	0	1	II	1	1	1	0	1	1
CFSA15SA035.L350_DMS07056	CFSA15SA035	Shaanxi	pork	animal food	2015	MSSA	Y	SAMN14997180	2735520	36	200503	356601	32.71	91.063	2530	2552	2	19	7	CC7	SasX-	PVL-	none	I	MSSA	S	R	S	R	R	S	S	R	S	S	S	I	S	1	1	0	1	V	1	1	1	0	1	1
CFSA15SA036.L350_DMS07356	CFSA15SA036	Hebei	chicken	animal food	2015	MSSA	Y	SAMN14997181	2774920	12	680593	1027820	32.63	92.493	2531	2576	3	41	1	CC1	SasX-	PVL-	t127	III	MSSA	S	R	S	S	S	S	R	S	S	S	S	S	S	1	1	0	1	III	1	1	1	1	1	1
CFSA15SA037.L350_DMS07044	CFSA15SA037	Shaanxi	pork	animal food	2015	MSSA	Y	SAMN14997182	2770857	15	516108	944162	32.62	92.408	2530	2557	2	24	1	CC1	SasX-	PVL-	t127	III	MSSA	S	R	S	S	S	S	S	S	S	S	S	S	S	1	1	0	1	III	1	1	1	1	1	1
CFSA15SA038.L350_DMS07357	CFSA15SA038	Shanxi	chicken	animal food	2015	MSSA	Y	SAMN14997183	2826842	26	885699	985285	32.66	92.687	2611	2654	4	38	1	CC1	SasX-	PVL-	t127	III	MSSA	S	R	S	S	S	S	S	S	S	I	S	S	S	1	1	0	1	III	1	1	1	1	1	1
CFSA15SA039.L350_DMS07358	CFSA15SA039	Yunnan	chicken	animal food	2015	MSSA	Y	SAMN14997184	2774231	10	1028487	1194666	32.63	92.493	2530	2572	3	38	1	CC1	SasX-	PVL-	t127	III	MSSA	S	R	S	S	S	S	S	S	S	R	S	S	S	1	1	0	1	III	1	1	1	1	1	1
CFSA15SA040.L350_DMS07047	CFSA15SA040	Hebei	chicken	animal food	2015	MSSA	Y	SAMN14997185	2734847	23	244538	695772	32.66	91.176	2517	2542	4	20	5	CC5	SasX-	PVL-	t002	II	MSSA	S	R	S	S	S	S	S	S	S	S	S	S	S	1	1	0	1	III	1	1	1	1	1	1
CFSA15SA041.L350_DMS07043	CFSA15SA041	Anhui	pork	animal food	2015	MSSA	Y	SAMN14997186	2731839	19	306511	748611	32.72	91.286	2533	2587	5	48	464	ST464	SasX-	PVL-	t3297	I	MSSA	S	R	S	R	R	R	S	S	S	R	R	S	S	1	1	0	1	III	1	1	1	1	1	1
CFSA15SA042.L350_DMS07042	CFSA15SA042	Yunnan	chicken	animal food	2015	MSSA	Y	SAMN14997187	2755224	21	244480	696248	32.67	91.361	2540	2587	5	41	5	CC5	SasX-	PVL-	t062	II	MSSA	S	R	S	R	R	R	S	S	S	I	S	S	S	1	1	0	1	III	1	1	1	1	1	1
CFSA15SA043.L350_DMS07048	CFSA15SA043	Liaoning	chicken	animal food	2015	MSSA	Y	SAMN14997188	2730451	23	227491	530265	32.68	87.954	2514	2566	3	48	22	ST22	SasX-	PVL+	t309	I	MSSA	S	R	S	R	R	S	S	S	S	S	S	S	S	1	1	1	0		1	1	1	1	1	1
CFSA15SA044.L350_DMS07359	CFSA15SA044	Inner Mongolia	pork	animal food	2015	MSSA	Y	SAMN14997189	2801749	21	324770	706768	32.72	93.679	2602	2646	4	39	6	CC5	SasX-	PVL-	t304	I	MSSA	S	R	S	R	R	R	S	S	S	R	S	S	S	1	1	1	1	II	1	1	1	1	0	1
CFSA15SA045.L350_DMS07053	CFSA15SA045	Shaanxi	chicken	animal food	2015	MSSA	Y	SAMN14997190	2797799	28	192916	440180	32.71	93.551	2598	2628	4	25	6	CC5	SasX-	PVL-	t304	I	MSSA	S	R	R	R	R	S	S	S	S	S	S	S	R	1	1	1	1	II	1	1	1	1	0	1
CFSA15SA046.L350_DMS07050	CFSA15SA046	Hebei	chicken	animal food	2015	MSSA	Y	SAMN14997191	2779916	27	144277	577657	32.71	91.616	2577	2625	3	44	5	CC5	SasX-	PVL-	t002	II	MSSA	S	R	S	R	R	R	S	S	S	S	R	S	S	1	1	0	1	III	1	1	1	1	1	1
CFSA15SA047.L350_DMS07360	CFSA15SA047	Anhui	beef	animal food	2015	MSSA	Y	SAMN14997192	2827355	32	180614	686238	32.69	91.686	2639	2691	4	47	5	CC5	SasX-	PVL-	t002	II	MSSA	S	S	S	R	S	S	S	S	S	S	S	S	S	1	1	0	1	III	1	1	1	1	1	1
CFSA15SA048.L350_DMS07361	CFSA15SA048	Shaanxi	duck	animal food	2015	MSSA	Y	SAMN14997193	2806587	26	316228	680149	32.68	91.612	2604	2647	3	39	5	CC5	SasX-	PVL-	t548	II	MSSA	S	R	S	S	S	S	S	S	S	S	S	S	S	1	1	0	1	III	1	1	1	1	1	1
CFSA15SA049.L350_DMS07362	CFSA15SA049	Shaanxi	chicken	animal food	2015	MSSA	Y	SAMN14997194	2760279	20	324996	680152	32.66	91.408	2542	2586	4	39	5	CC5	SasX-	PVL-	t002	II	MSSA	S	R	S	S	S	S	S	S	S	S	S	S	S	1	1	0	1	III	1	1	1	1	1	1
CFSA15SA050.L350_DMS07363	CFSA15SA050	Yunnan	mutton	animal food	2015	MSSA	Y	SAMN14997195	2738752	54	91022	311611	32.73	86.337	2516	2558	3	38	59	CC59	SasX-	PVL-	t437	I	MSSA	S	R	S	R	R	R	S	S	S	I	S	S	S	1	1	0	1	II	1	1	1	0	1	1
CFSA15SA051.L350_DMS08746	CFSA15SA051	Shaanxi	chicken	animal food	2015	MSSA	Y	SAMN14997196	2750878	10	707837	1373063	32.64	88.287	2537	2579	4	37	3075	ST3075	SasX-	PVL-	t12281	I	MSSA	S	R	S	R	R	R	S	S	S	S	S	S	S	1	1	1	1	II	1	1	1	1	1	1
CFSA15SA052.L350_DMS08747	CFSA15SA052	Shanxi	chicken	animal food	2015	MSSA	Y	SAMN14997197	2692104	12	605842	961548	32.65	87.673	2470	2516	4	41	1218	CC1	SasX-	PVL-	t189	I	MSSA	S	S	S	S	S	I	R	S	S	R	S	S	S	1	1	1	1	IV	1	1	1	0	1	1
CFSA15SA053.L350_DMS07366	CFSA15SA053	Shanxi	beef	animal food	2015	MSSA	Y	SAMN14997198	2723337	23	312868	564720	32.78	85.228	2494	2540	4	41	398	CC398	SasX-	PVL-	t034	I	MSSA	S	R	S	R	R	I	S	S	S	R	S	I	S	1	1	0	1	VII	1	1	1	0	1	1
CFSA15SA054.L350_DMS07367	CFSA15SA054	Shanxi	beef	animal food	2015	MSSA	Y	SAMN14997199	2829844	24	351021	686555	32.69	91.571	2636	2680	4	39	5	CC5	SasX-	PVL-	t002	II	MSSA	S	R	S	S	S	I	S	R	S	S	S	S	S	1	1	0	1	III	1	1	1	1	1	1
CFSA15SA055.L350_DMS07368	CFSA15SA055	Hebei	chicken	animal food	2015	MSSA	Y	SAMN14997200	2802043	25	316129	431084	32.69	91.613	2606	2640	4	29	5	CC5	SasX-	PVL-	t002	II	MSSA	S	R	S	R	R	S	S	S	S	S	S	S	R	1	1	0	1	III	1	1	1	1	1	1
CFSA15SA056.L350_DMS07369	CFSA15SA056	Hebei	chicken	animal food	2015	MSSA	Y	SAMN14997201	2760015	10	1415137	1415137	32.65	92.551	2520	2571	4	46	1	CC1	SasX-	PVL-	t3471	III	MSSA	S	R	S	S	S	S	S	S	S	S	S	S	R	1	1	1	1	III	1	1	1	1	1	1
CFSA15SA057.L350_DMS07370	CFSA15SA057	Hebei	chicken	animal food	2015	MSSA	Y	SAMN14997202	2718065	34	167277	451973	32.72	86.698	2489	2543	3	50	59	CC59	SasX-	PVL-	t441	I	MSSA	S	R	S	S	S	S	S	S	S	S	S	S	S	1	1	0	1	II	1	1	1	0	1	1
CFSA15SA058.L350_DMS07371	CFSA15SA058	Hebei	chicken	animal food	2015	MSSA	Y	SAMN14997203	2740021	48	91823	311611	32.74	86.482	2513	2557	4	39	59	CC59	SasX-	PVL-	t437	I	MSSA	S	R	S	R	R	R	R	S	S	S	S	S	S	1	1	0	1	II	1	1	1	0	1	1
CFSA15SA059.L350_DMS07760	CFSA15SA059	Yunnan	beef	animal food	2015	MSSA	Y	SAMN14997204	2761153	19	680142	710594	32.67	91.439	2542	2597	4	50	5	CC5	SasX-	PVL-	t002	II	MSSA	S	R	S	R	R	I	S	S	S	R	S	S	S	1	1	0	1	III	1	1	1	1	1	1
CFSA15SA060.L350_DMS07372	CFSA15SA060	Shaanxi	chicken	animal food	2015	MSSA	Y	SAMN14997205	2756267	18	442380	723581	32.76	85.073	2530	2576	4	41	398	CC398	SasX-	PVL-	t011	I	MSSA	S	R	S	S	S	S	S	S	S	S	S	S	S	1	1	0	1	VII	1	1	1	0	1	1
CFSA15SA061.L350_DMS07761	CFSA15SA061	Shaanxi	duck	animal food	2015	MSSA	Y	SAMN14997206	2764251	25	193110	334057	32.71	92.429	2544	2600	5	50	6	CC5	SasX-	PVL-	t701	I	MSSA	S	R	S	R	R	R	S	S	S	S	S	S	S	1	1	1	1	II	1	1	1	1	1	1
CFSA15SA063.L350_DMS07374	CFSA15SA063	Liaoning	duck	animal food	2015	MSSA	Y	SAMN14997207	2807325	22	314209	437215	32.72	92.248	2638	2690	4	47	3685	CC15	SasX-	PVL-	t084	II	MSSA	S	R	S	R	R	R	S	S	S	R	R	S	S	1	1	0	1	I	1	1	1	1	1	1
CFSA15SA064.L350_DMS07045	CFSA15SA064	Anhui	mutton	animal food	2015	MSSA	Y	SAMN14997208	2703566	39	166520	452512	32.78	86.292	2481	2521	2	37	59	CC59	SasX-	PVL-	t441	I	MSSA	S	R	S	S	S	S	S	S	S	S	S	S	S	1	1	0	1	II	1	1	1	0	0	1
CFSA15SA065.L350_DMS07375	CFSA15SA065	Anhui	pork	animal food	2015	MRSA	Y	SAMN14997209	2804335	52	100417	233521	32.66	89.758	2604	2645	3	37	9	CC9	SasX-	PVL-	t899	II	XII	S	R	R	S	S	S	S	S	S	S	S	S	R	1	1	0	1	II	1	1	1	1	1	1
CFSA15SA066.L350_DMS07376	CFSA15SA066	Anhui	cake	non-animal food	2015	MRSA	Y	SAMN14997210	2737113	35	201293	398748	32.69	89.042	2517	2567	4	45	9	CC9	SasX-	PVL-	t1939	II	XII	S	S	R	R	R	R	S	R	S	R	R	S	R	1	1	0	1	II	1	1	1	1	1	1
CFSA15SA067.L350_DMS07762	CFSA15SA067	Anhui	chicken	animal food	2015	MSSA	Y	SAMN14997211	2771376	22	447708	638285	32.7	92.309	2577	2631	3	50	5	CC5	SasX-	PVL-	t002	II	MSSA	S	R	S	S	S	S	S	S	S	S	S	S	S	1	1	0	1	III	1	1	1	0	1	1
CFSA15SA068.L350_DMS07377	CFSA15SA068	Anhui	pork	animal food	2015	MRSA	Y	SAMN14997212	2804191	35	249331	551088	32.78	90.164	2630	2679	3	45	3686	CC9	SasX-	PVL-	t899	II	ND	S	R	R	S	S	S	S	S	S	S	S	S	R	1	1	0	1	II	1	1	1	1	1	1
CFSA15SA069.L350_DMS07378	CFSA15SA069	Shanxi	pork	animal food	2015	MRSA	Y	SAMN14997213	2806098	35	433342	532277	32.78	90.358	2633	2683	4	45	3686	CC9	SasX-	PVL-	t899	II	ND	S	S	R	S	S	S	S	S	S	S	S	S	R	1	1	0	1	II	1	1	1	1	1	1
CFSA15SA070.L350_DMS07379	CFSA15SA070	Shanxi	chicken	animal food	2015	MSSA	Y	SAMN14997214	2768736	20	707115	833694	32.72	91.795	2562	2606	4	39	6	CC5	SasX-	PVL-	t701	I	MSSA	S	R	S	R	R	S	S	R	S	S	S	S	S	1	1	1	1	II	1	1	1	1	1	1
CFSA15SA071.L350_DMS07380	CFSA15SA071	Hebei	chicken	animal food	2015	MSSA	Y	SAMN14997215	2711566	17	319366	656119	32.7	91.251	2492	2544	4	47	15	CC15	SasX-	PVL-	t084	II	MSSA	S	R	S	R	R	S	S	S	S	S	R	S	R	1	1	0	1	I	1	1	1	1	1	1
CFSA15SA072.L350_DMS07763	CFSA15SA072	Inner Mongolia	beef	animal food	2015	MSSA	Y	SAMN14997216	2737020	11	993219	1298577	32.66	90.691	2525	2580	5	49	25	CC25	SasX-	PVL-	t078	I	MSSA	S	R	S	R	R	R	S	S	S	R	S	S	S	1	1	0	1	III	1	1	1	1	1	1
CFSA15SA073.L350_DMS07381	CFSA15SA073	Inner Mongolia	mutton	animal food	2015	MSSA	Y	SAMN14997217	2670296	17	410365	575926	32.77	83.601	2436	2488	5	46	398	CC398	SasX-	PVL-	t011	I	MSSA	S	R	S	R	S	I	S	S	S	S	S	S	S	1	1	0	1	VII	1	1	1	0	1	1
CFSA15SA074.L350_DMS07382	CFSA15SA074	Inner Mongolia	chicken	animal food	2015	MSSA	Y	SAMN14997218	2773469	28	184703	707773	32.7	92.606	2569	2613	5	38	6	CC5	SasX-	PVL-	t701	I	MSSA	S	R	S	S	S	I	S	S	S	S	S	S	S	1	1	1	1	II	1	1	1	1	1	1
CFSA15SA075.L350_DMS07383	CFSA15SA075	Shaanxi	pork	animal food	2015	MSSA	Y	SAMN14997219	2756670	13	1035367	1082031	32.61	91.152	2503	2554	4	46	1	CC1	SasX-	PVL-	t177	III	MSSA	S	R	S	I	S	S	S	S	S	S	S	S	S	1	1	1	1	III	1	1	1	0	1	1
CFSA15SA076.L350_DMS07384	CFSA15SA076	Shaanxi	mutton	animal food	2015	MSSA	Y	SAMN14997220	2784907	27	304651	850209	32.68	92.752	2576	2620	5	38	6	CC5	SasX-	PVL-	t701	I	MSSA	S	R	R	R	R	S	S	S	S	S	S	S	R	1	1	1	1	II	1	1	1	1	1	1
CFSA15SA077.L350_DMS07764	CFSA15SA077	Shaanxi	chicken	animal food	2015	MSSA	Y	SAMN14997221	2823401	16	716469	1027966	32.66	92.669	2605	2648	4	38	1	CC1	SasX-	PVL-	t127	III	MSSA	S	R	S	R	R	S	S	S	S	I	S	S	S	1	1	0	1	III	1	1	1	1	1	1
CFSA15SA078.L350_DMS07385	CFSA15SA078	Shaanxi	pork	animal food	2015	MSSA	Y	SAMN14997222	2823202	14	732393	840478	32.68	92.036	2629	2680	4	46	1	CC1	SasX-	PVL-	t127	III	MSSA	S	R	S	R	S	S	S	S	S	S	S	S	S	1	1	0	1	III	1	1	1	1	1	1
CFSA15SA079.L350_DMS07386	CFSA15SA079	Shaanxi	chicken	animal food	2015	MSSA	Y	SAMN14997223	2760137	21	442802	723878	32.77	85.059	2534	2579	5	39	398	CC398	SasX-	PVL-	t011	I	MSSA	S	R	S	R	R	R	S	S	S	I	S	S	S	1	1	0	1	VII	1	1	1	0	1	1
CFSA15SA080.L350_DMS07387	CFSA15SA080	Shaanxi	chicken	animal food	2015	MSSA	Y	SAMN14997224	2701441	19	407142	666636	32.76	83.869	2491	2535	4	39	398	CC398	SasX-	PVL-	t1451	I	MSSA	S	R	S	R	R	S	S	R	S	S	S	I	S	1	1	0	1	VII	1	1	1	0	1	1
CFSA15SA082.L350_DMS07765	CFSA15SA082	Shaanxi	chicken	animal food	2015	MSSA	Y	SAMN14997225	2824222	17	716469	1028051	32.66	92.696	2608	2662	4	49	1	CC1	SasX-	PVL-	t6667	III	MSSA	S	R	S	R	R	S	S	S	S	R	S	S	S	1	1	0	1	III	1	1	1	1	1	1
CFSA15SA083.L350_DMS07766	CFSA15SA083	Shaanxi	pork	animal food	2015	MSSA	Y	SAMN14997226	2783585	21	325422	695561	32.72	91.66	2581	2638	4	52	5	CC5	SasX-	PVL-	t002	II	MSSA	S	R	S	R	R	S	S	R	S	S	S	I	S	1	1	0	1	III	1	1	1	1	1	1
CFSA15SA084.L350_DMS07767	CFSA15SA084	Shaanxi	beef	animal food	2015	MSSA	Y	SAMN14997227	2770100	20	379594	560678	32.68	92.77	2559	2614	4	50	3628	CC5	SasX-	PVL-	t1265	II	MSSA	S	R	S	S	S	S	S	S	S	S	S	S	S	1	1	0	1	III	1	1	1	1	1	1
CFSA15SA085.L350_DMS07768	CFSA15SA085	Shaanxi	chicken	animal food	2015	MSSA	Y	SAMN14997228	2847117	35	193557	558843	32.72	93.023	2673	2728	5	49	5	CC5	SasX-	PVL-	t002	II	MSSA	S	R	S	R	R	S	S	S	S	S	S	S	S	1	1	0	1	III	1	1	1	1	1	1
CFSA15SA086.L350_DMS07389	CFSA15SA086	Shaanxi	pork	animal food	2015	MSSA	Y	SAMN14997229	2858033	10	1475711	1475711	32.68	93.984	2660	2703	3	39	1	CC1	SasX-	PVL-	t127	III	MSSA	S	R	R	R	R	S	S	S	S	S	R	S	R	1	1	0	1	III	1	1	1	1	1	1
CFSA15SA087.L350_DMS07769	CFSA15SA087	Shaanxi	pork	animal food	2015	MSSA	Y	SAMN14997230	2799881	12	689880	713600	32.69	92.867	2586	2636	4	45	1	CC1	SasX-	PVL-	t127	III	MSSA	S	R	S	R	I	I	S	S	S	S	S	S	S	1	1	0	1	III	1	1	1	1	1	1
CFSA15SA088.L350_DMS07390	CFSA15SA088	Shaanxi	chicken	animal food	2015	MRSA	Y	SAMN14997231	2764903	34	167520	452659	32.72	86.83	2545	2588	3	39	59	CC59	SasX-	PVL-	t437	I	IV	S	R	R	R	R	R	S	S	S	R	S	S	R	1	1	0	1	II	1	1	1	0	1	1
CFSA15SA089.L350_DMS07391	CFSA15SA089	Hebei	chicken	animal food	2015	MSSA	Y	SAMN14997232	2677525	11	976978	1298421	32.65	89.11	2430	2474	4	39	3665	CC25	SasX-	PVL-	t078	I	MSSA	S	R	S	R	R	I	R	S	S	S	S	S	S	1	1	0	1	III	1	1	1	1	1	1
CFSA15SA090.L350_DMS07392	CFSA15SA090	Yunnan	pork	animal food	2015	MRSA	Y	SAMN14997233	2760519	40	229663	599874	32.65	89.166	2538	2587	3	45	9	CC9	SasX-	PVL-	t2922	II	XII	S	S	R	R	R	S	S	S	S	S	S	S	R	1	1	0	1	II	1	1	1	1	1	1
CFSA15SA091.L350_DMS07393	CFSA15SA091	Shaanxi	duck	animal food	2015	MSSA	Y	SAMN14997234	2675912	11	977637	1298257	32.65	89.282	2429	2474	5	39	3665	CC25	SasX-	PVL-	t078	I	MSSA	S	R	R	R	R	S	S	S	S	S	S	S	R	1	1	0	1	III	1	1	1	1	1	1
CFSA15SA092.L350_DMS07394	CFSA15SA092	Anhui	pork	animal food	2015	MSSA	Y	SAMN14997235	2784819	22	750923	775720	32.69	91.666	2596	2652	5	50	3687	CC5	SasX-	PVL-	t045	II	MSSA	S	R	S	R	S	S	S	S	S	S	S	S	S	1	1	0	1	III	1	1	1	0	1	1
CFSA15SA093.L350_DMS07395	CFSA15SA093	Shanxi	pork	animal food	2015	MSSA	Y	SAMN14997236	2711654	19	251797	567791	32.73	90.06	2501	2556	3	51	15	CC15	SasX-	PVL-	t346	II	MSSA	S	R	S	S	S	S	S	S	S	S	S	S	S	1	1	0	1	I	1	1	1	1	1	1
CFSA15SA095.L350_DMS07771	CFSA15SA095	Inner Mongolia	chicken	animal food	2015	MSSA	Y	SAMN14997237	2757433	13	564445	1034316	32.65	88.356	2553	2608	4	50	188	CC1	SasX-	PVL-	t189	I	MSSA	S	R	R	R	R	S	S	S	S	S	S	S	R	1	1	0	1	IV	1	1	1	1	1	1
CFSA15SA096.L350_DMS08748	CFSA15SA096	Shaanxi	pork	animal food	2015	MSSA	Y	SAMN14997238	2728604	9	992770	1298602	32.66	90.652	2524	2568	4	39	25	CC25	SasX-	PVL-	t078	I	MSSA	S	R	S	S	S	S	R	S	S	S	S	S	S	1	1	0	1	III	1	1	1	1	1	1
CFSA15SA097.L350_DMS08749	CFSA15SA097	Shaanxi	mutton	animal food	2015	MSSA	Y	SAMN14997239	2779571	15	504175	1067693	32.69	90.995	2568	2610	3	38	7	CC7	SasX-	PVL-	t091	I	MSSA	S	R	S	S	S	I	S	S	S	S	S	S	S	1	1	0	1	V	1	1	1	1	1	1
CFSA15SA098.L350_DMS07774	CFSA15SA098	Shaanxi	chicken	animal food	2015	MSSA	Y	SAMN14997240	2742049	8	1030490	1367158	32.67	92.308	2509	2552	3	39	1	CC1	SasX-	PVL-	t127	III	MSSA	S	R	S	R	R	I	S	S	S	R	S	S	S	1	1	0	1	III	1	1	1	1	1	1
CFSA15SA099.L350_DMS07775	CFSA15SA099	Shaanxi	pork	animal food	2015	MSSA	Y	SAMN14997241	2767774	20	469090	1022053	32.71	91.696	2565	2608	3	39	5	CC5	SasX-	PVL-	t539	II	MSSA	S	R	S	S	S	S	S	S	S	S	S	S	S	1	1	0	1	III	1	1	1	1	1	1
CFSA15SA100.L350_DMS07776	CFSA15SA100	Shaanxi	chicken	animal food	2015	MRSA	Y	SAMN14997242	2765245	35	167520	452659	32.72	86.75	2545	2590	3	41	59	CC59	SasX-	PVL-	t437	I	IV	S	R	R	S	S	S	S	S	S	S	S	S	R	1	1	0	1	II	1	1	1	0	1	1
CFSA15SA101.L350_DMS07217	CFSA15SA101	Shaanxi	chicken	animal food	2015	MSSA	Y	SAMN14997243	2790353	20	325464	695947	32.69	91.556	2600	2644	4	39	5	CC5	SasX-	PVL-	t002	II	MSSA	S	R	S	R	R	S	S	S	S	S	S	I	S	1	1	0	1	III	1	1	1	1	1	1
CFSA15SA102.L350_DMS07218	CFSA15SA102	Shaanxi	pork	animal food	2015	MSSA	Y	SAMN14997244	2873981	48	138770	401498	32.63	94.184	2672	2715	4	38	630	CC630	SasX-	PVL-	t377	I	MSSA	S	R	S	R	S	S	S	S	S	S	S	S	S	1	1	0	1	I	1	1	1	1	1	1
CFSA15SA103.L350_DMS07219	CFSA15SA103	Hebei	pork	animal food	2015	MSSA	Y	SAMN14997245	2779953	25	318666	395795	32.72	92.731	2567	2619	5	46	6	CC5	SasX-	PVL-	t304	I	MSSA	S	R	S	R	R	S	S	S	S	S	R	S	R	1	1	1	1	II	1	1	1	1	1	1
CFSA15SA104.L350_DMS07220	CFSA15SA104	Shaanxi	pork	animal food	2015	MSSA	Y	SAMN14997246	2811263	14	790188	1028696	32.64	93.564	2586	2634	4	43	3668	CC1	SasX-	PVL-	t127	III	MSSA	S	R	S	S	S	S	S	S	S	S	S	S	S	1	1	0	1	III	1	1	1	1	1	1
CFSA15SA105.L350_DMS07221	CFSA15SA105	Shaanxi	chicken	animal food	2015	MRSA	Y	SAMN14997247	2744415	35	153594	446846	32.73	86.589	2524	2569	3	41	3355	CC59	SasX-	PVL-	t437	I	IV	S	R	R	R	S	S	S	S	S	R	S	S	R	1	1	0	1	II	1	1	1	0	1	1
CFSA15SA106.L350_DMS07222	CFSA15SA106	Shaanxi	pork	animal food	2015	MSSA	Y	SAMN14997248	2821647	15	716470	1028010	32.65	92.64	2604	2646	3	38	1	CC1	SasX-	PVL-	t127	III	MSSA	S	R	S	R	S	S	S	S	S	S	S	S	S	1	1	0	1	III	1	1	1	1	1	1
CFSA15SA107.L350_DMS07223	CFSA15SA107	Shanxi	chicken	animal food	2015	MSSA	Y	SAMN14997249	2783117	14	320996	846261	32.71	91.015	2564	2606	3	38	7	CC7	SasX-	PVL-	t796	I	MSSA	S	R	S	R	R	S	R	R	S	S	S	I	S	1	1	0	1	V	1	1	1	1	1	1
CFSA15SA108.L350_DMS07440	CFSA15SA108	Liaoning	chicken	animal food	2015	MSSA	Y	SAMN14997250	2746037	13	319493	852937	32.68	90.652	2513	2563	3	46	7	CC7	SasX-	PVL-	t796	I	MSSA	S	R	S	R	S	S	S	S	S	I	S	S	S	1	1	0	1	V	1	1	1	1	1	1
CFSA15SA109.L350_DMS07224	CFSA15SA109	Shaanxi	duck	animal food	2015	MSSA	Y	SAMN14997251	2812183	11	1429942	1429942	32.65	93.609	2587	2638	4	46	3668	CC1	SasX-	PVL-	t127	III	MSSA	S	R	S	R	R	I	S	S	S	S	R	S	R	1	1	1	1	III	1	1	1	1	1	1
CFSA15SA110.L350_DMS07225	CFSA15SA110	Shanxi	pork	animal food	2015	MSSA	Y	SAMN14997252	2895828	40	228162	571659	32.79	85.956	2730	2774	4	39	398	CC398	SasX-	PVL-	t011	I	MSSA	S	R	S	S	S	S	S	S	S	S	S	S	S	1	1	0	1	VII	1	1	1	0	1	1
CFSA15SA111.L350_DMS07226	CFSA15SA111	Shanxi	pork	animal food	2015	MRSA	Y	SAMN14997253	2798009	34	169950	452679	32.77	87.031	2598	2644	4	41	59	CC59	SasX-	PVL-	t437	I	IV	S	S	R	S	S	S	S	S	S	R	S	S	R	1	1	0	1	II	1	1	1	0	1	1
CFSA15SA112.L350_DMS07227	CFSA15SA112	Shanxi	mutton	animal food	2015	MRSA	Y	SAMN14997254	2802661	40	147803	494660	32.77	86.874	2588	2642	4	49	59	CC59	SasX-	PVL+	t437	I	V	S	S	R	S	S	S	S	S	S	R	S	S	R	1	1	0	1	II	1	1	1	0	1	1
CFSA15SA113.L350_DMS07228	CFSA15SA113	Shaanxi	pork	animal food	2015	MRSA	Y	SAMN14997255	2746399	32	183852	449975	32.72	86.958	2516	2570	4	49	59	CC59	SasX-	PVL-	t437	I	IV	S	R	R	R	S	I	S	S	S	S	S	S	R	1	1	0	1	II	1	1	1	0	1	1
CFSA15SA114.L350_DMS07229	CFSA15SA114	Inner Mongolia	chicken	animal food	2015	MSSA	Y	SAMN14997256	2758922	25	329511	706486	32.69	92.387	2534	2581	5	41	6	CC5	SasX-	PVL-	t11363	I	MSSA	S	R	S	R	S	I	S	S	S	R	S	S	S	1	1	0	1	III	1	1	1	1	1	1
CFSA15SA115.L350_DMS07230	CFSA15SA115	Hebei	chicken	animal food	2015	MRSA	Y	SAMN14997257	2806029	36	167558	452712	32.77	86.931	2604	2655	4	46	59	CC59	SasX-	PVL-	t437	I	IV	S	R	R	R	R	S	S	S	S	S	S	S	R	1	1	0	1	II	1	1	1	0	1	1
CFSA15SA116.L350_DMS07231	CFSA15SA116	Yunnan	chicken	animal food	2015	MSSA	Y	SAMN14997258	2728014	15	532794	547986	32.74	85.367	2516	2567	4	46	3689	ST3689	SasX-	PVL-	none	III	MSSA	S	R	S	R	R	S	S	S	S	S	R	S	S	1	1	0	1	VI	1	1	1	1	1	1
CFSA15SA117.L350_DMS07232	CFSA15SA117	Inner Mongolia	chicken	animal food	2015	MSSA	Y	SAMN14997259	2784219	12	757858	957415	32.69	88.512	2611	2655	4	39	188	CC1	SasX-	PVL-	t8807	I	MSSA	S	R	S	R	S	S	S	S	S	S	S	S	S	1	1	0	1	IV	1	1	1	1	1	1
CFSA15SA118.L350_DMS07233	CFSA15SA118	Hebei	beef	animal food	2015	MSSA	Y	SAMN14997260	2734561	21	406300	569989	32.68	91.918	2542	2593	4	46	5	CC5	SasX-	PVL-	t954	II	MSSA	S	R	R	R	R	S	S	S	S	S	R	S	R	1	1	0	1	III	0	1	1	1	1	1
CFSA15SA119.L350_DMS07234	CFSA15SA119	Liaoning	mutton	animal food	2015	MSSA	Y	SAMN14997261	2749878	21	410478	625461	32.82	85.167	2561	2607	4	41	398	CC398	SasX-	PVL-	t034	I	MSSA	S	R	S	R	S	I	S	S	S	S	S	S	S	1	1	0	1	VII	0	1	1	0	1	1
CFSA15SA120.L350_DMS07235	CFSA15SA120	Shaanxi	pork	animal food	2015	MSSA	Y	SAMN14997262	2766670	17	434429	629766	32.71	92.441	2558	2602	4	39	6	CC5	SasX-	PVL-	t701	I	MSSA	S	R	R	R	S	S	S	S	S	S	S	S	R	1	1	1	1	II	1	1	1	1	1	1
CFSA15SA121.L350_DMS07241	CFSA15SA121	Yunnan	chicken	animal food	2015	MSSA	Y	SAMN14997263	2799045	12	882831	959614	32.69	89.419	2631	2682	4	46	188	CC1	SasX-	PVL-	t3887	I	MSSA	S	R	S	S	S	S	S	S	S	S	S	S	S	1	1	0	1	IV	1	1	1	1	1	1
CFSA15SA122.L350_DMS07242	CFSA15SA122	Liaoning	beef	animal food	2015	MSSA	Y	SAMN14997264	2846644	31	272155	559048	32.76	91.677	2676	2720	5	38	5	CC5	SasX-	PVL-	t002	II	MSSA	S	R	R	R	R	S	S	S	S	S	S	S	R	1	1	0	1	III	1	1	1	0	1	1
CFSA15SA123.L350_DMS07441	CFSA15SA123	Yunnan	duck	animal food	2015	MSSA	Y	SAMN14997265	2842830	24	351836	686706	32.68	91.512	2653	2704	4	46	5	CC5	SasX-	PVL-	t002	II	MSSA	S	R	S	R	R	S	S	S	S	S	R	S	S	1	1	0	1	III	1	1	1	1	1	1
CFSA15SA124.L350_DMS07243	CFSA15SA124	Yunnan	chicken	animal food	2015	MSSA	Y	SAMN14997266	2760982	18	331703	707822	32.72	92.224	2539	2591	5	46	6	CC5	SasX-	PVL-	t701	I	MSSA	S	R	S	R	S	S	R	S	S	S	S	S	S	1	1	1	1	II	1	1	1	1	1	1
CFSA15SA125.L350_DMS07244	CFSA15SA125	Yunnan	mutton	animal food	2015	MSSA	Y	SAMN14997267	2801390	11	689886	1030612	32.7	92.865	2586	2636	4	45	1	CC1	SasX-	PVL-	t127	III	MSSA	S	R	S	S	S	S	S	S	S	I	S	S	S	1	1	0	1	III	1	1	1	1	1	1
CFSA15SA126.L350_DMS07442	CFSA15SA126	Liaoning	duck	animal food	2015	MSSA	Y	SAMN14997268	2803078	11	1029839	1176653	32.7	92.769	2589	2640	4	46	1	CC1	SasX-	PVL-	t127	III	MSSA	S	R	S	I	S	R	S	S	S	S	R	S	S	1	1	0	1	III	1	1	1	1	1	1
CFSA15SA127.L350_DMS07245	CFSA15SA127	Shaanxi	chicken	animal food	2015	MSSA	Y	SAMN14997269	2787912	21	262097	319450	32.69	90.807	2574	2620	3	42	7	CC7	SasX-	PVL-	t091	I	MSSA	S	R	S	S	S	S	S	S	S	S	S	S	S	1	1	0	1	V	1	1	1	1	1	1
CFSA15SA129.L350_DMS07247	CFSA15SA129	Hebei	mutton	animal food	2015	MSSA	Y	SAMN14997270	2763762	31	189235	406738	32.67	88.318	2557	2607	4	45	22	ST22	SasX-	PVL+	t309	I	MSSA	S	R	S	R	R	I	R	R	S	S	S	I	S	1	1	1	0		1	1	1	1	1	1
CFSA15SA131.L350_DMS07827	CFSA15SA131	Yunnan	mutton	animal food	2015	MSSA	Y	SAMN14997271	2746239	13	355739	1047110	32.64	90.686	2511	2553	3	38	7	CC7	SasX-	PVL-	t091	I	MSSA	S	R	S	R	R	R	S	S	S	S	S	S	S	1	1	0	1	V	1	1	1	1	1	1
CFSA15SA132.L350_DMS07250	CFSA15SA132	Shaanxi	chicken	animal food	2015	MSSA	Y	SAMN14997272	2768891	19	765987	1022153	32.71	91.688	2566	2618	5	46	5	CC5	SasX-	PVL-	t539	II	MSSA	S	R	S	R	R	S	S	S	S	S	S	I	S	1	1	0	1	III	1	1	1	1	1	1
CFSA15SA133.L350_DMS07828	CFSA15SA133	Shaanxi	chicken	animal food	2015	MSSA	Y	SAMN14997273	2788063	22	325355	695889	32.72	91.701	2587	2640	4	48	5	CC5	SasX-	PVL-	t002	II	MSSA	S	R	R	R	R	R	S	S	S	R	S	S	R	1	1	0	1	III	1	1	1	1	1	1
CFSA15SA134.L350_DMS07443	CFSA15SA134	Hebei	chicken	animal food	2015	MSSA	Y	SAMN14997274	2793050	16	319350	769687	32.71	90.861	2578	2628	3	46	7	CC7	SasX-	PVL-	t091	I	MSSA	S	R	S	R	R	S	S	S	S	S	S	S	S	1	1	0	1	V	1	1	1	1	1	1
CFSA15SA135.L350_DMS07252	CFSA15SA135	Shaanxi	beef	animal food	2015	MSSA	Y	SAMN14997275	2800561	12	713690	1175713	32.69	92.723	2588	2630	3	38	1	CC1	SasX-	PVL-	t127	III	MSSA	S	R	S	R	R	S	S	S	S	I	S	S	S	1	1	0	1	III	1	1	1	1	1	1
CFSA15SA136.L350_DMS07253	CFSA15SA136	Shaanxi	chicken	animal food	2015	MSSA	Y	SAMN14997276	2721703	20	464088	1020830	32.7	91.323	2495	2547	5	46	5	CC5	SasX-	PVL-	t002	II	MSSA	S	R	R	R	R	S	S	S	S	I	R	S	R	1	1	0	1	III	1	1	1	1	1	1
CFSA15SA137.L350_DMS07254	CFSA15SA137	Yunnan	chicken	animal food	2015	MSSA	Y	SAMN14997277	2757249	13	564445	1034511	32.64	88.316	2552	2596	4	39	188	CC1	SasX-	PVL-	t189	I	MSSA	S	R	S	R	S	S	S	S	S	R	S	S	S	1	1	0	1	IV	1	1	1	1	1	1
CFSA15SA138.L350_DMS07255	CFSA15SA138	Yunnan	duck	animal food	2015	MRSA	Y	SAMN14997278	2812622	34	169910	494719	32.76	86.922	2622	2667	3	41	59	CC59	SasX-	PVL+	t437	I	V	S	R	R	R	R	S	S	S	S	S	R	S	R	1	1	0	1	II	0	1	1	0	1	1
CFSA15SA139.L350_DMS07256	CFSA15SA139	Shaanxi	beef	animal food	2015	MSSA	Y	SAMN14997279	2847754	32	193556	682579	32.71	92.99	2676	2720	5	38	5	CC5	SasX-	PVL-	t002	II	MSSA	S	R	S	S	S	S	S	S	S	S	S	S	S	1	1	0	1	III	1	1	1	1	1	1
CFSA15SA140.L350_DMS07257	CFSA15SA140	Inner Mongolia	chicken	animal food	2015	MSSA	Y	SAMN14997280	2857057	27	284136	694799	32.73	92.401	2715	2773	4	53	88	CC88	SasX-	PVL+	t6497	III	MSSA	S	R	R	R	R	S	R	S	S	S	S	S	R	1	1	0	1	III	1	1	1	0	0	1
CFSA15SA141.L350_DMS07829	CFSA15SA141	Yunnan	chicken	animal food	2015	MSSA	Y	SAMN14997281	2837758	31	150886	409490	32.73	91.103	2678	2731	4	48	692	ST692	SasX-	PVL-	t2247	I	MSSA	S	R	S	R	R	I	S	S	S	R	S	S	S	1	1	0	1		1	1	1	0	1	1
CFSA15SA142.L350_DMS07830	CFSA15SA142	Liaoning	duck	animal food	2015	MSSA	Y	SAMN14997282	2741549	9	738233	1030492	32.67	92.308	2509	2555	3	42	1	CC1	SasX-	PVL-	t127	III	MSSA	S	R	S	R	S	I	S	S	S	I	S	S	S	1	1	0	1	III	1	1	1	1	1	1
CFSA15SA143.L350_DMS07260	CFSA15SA143	Inner Mongolia	beef	animal food	2015	MSSA	Y	SAMN14997283	2769630	20	379594	560695	32.68	92.757	2560	2612	5	46	3628	CC5	SasX-	PVL-	t1265	II	MSSA	S	R	R	R	R	S	S	S	S	S	S	S	R	1	1	0	1	III	1	1	1	1	1	1
CFSA15SA144.L350_DMS07261	CFSA15SA144	Shaanxi	duck	animal food	2015	MSSA	Y	SAMN14997284	2756111	14	563068	961006	32.64	88.362	2567	2611	4	39	188	CC1	SasX-	PVL-	t189	I	MSSA	S	R	S	S	S	S	S	S	S	S	S	S	S	1	1	1	1	IV	1	1	1	1	1	1
CFSA15SA145.L350_DMS07262	CFSA15SA145	Shaanxi	beef	animal food	2015	MSSA	Y	SAMN14997285	2781955	21	325422	695561	32.71	91.621	2581	2625	4	39	5	CC5	SasX-	PVL-	t002	II	MSSA	S	R	S	S	S	S	S	S	S	S	S	S	S	1	1	0	1	III	1	1	1	1	1	1
CFSA15SA146.L350_DMS07263	CFSA15SA146	Shaanxi	beef	animal food	2015	MSSA	Y	SAMN14997286	2823440	15	716469	1028786	32.66	92.683	2607	2653	4	41	1	CC1	SasX-	PVL-	t6667	III	MSSA	S	R	S	R	S	S	S	S	S	S	S	S	S	1	1	0	1	III	1	1	1	1	1	1
CFSA15SA147.L350_DMS09206	CFSA15SA147	Shaanxi	beef	animal food	2015	MSSA	Y	SAMN14997287	2774019	11	680696	1028355	32.63	92.477	2532	2573	3	37	1	CC1	SasX-	PVL-	t127	III	MSSA	S	R	S	S	S	S	S	S	S	S	S	S	S	1	1	0	1	III	1	1	1	1	1	1
CFSA15SA148.L350_DMS07264	CFSA15SA148	Shaanxi	chicken	animal food	2015	MRSA	Y	SAMN14997288	2815169	38	167519	351620	32.75	86.828	2625	2671	4	41	59	CC59	SasX-	PVL+	t437	I	IV	S	R	R	R	R	R	S	R	S	R	R	R	R	1	1	0	1	II	1	1	1	0	1	1
CFSA15SA149.L350_DMS07265	CFSA15SA149	Liaoning	chicken	animal food	2015	MSSA	Y	SAMN14997289	2790493	10	1578694	1578694	32.72	90.987	2587	2637	3	46	7	CC7	SasX-	PVL-	t796	I	MSSA	S	R	S	R	S	I	S	R	S	R	S	S	S	1	1	0	1	V	1	1	1	1	1	1
CFSA15SA150.L350_DMS07266	CFSA15SA150	Shanxi	chicken	animal food	2015	MSSA	Y	SAMN14997290	2740141	8	1029153	1367158	32.66	92.282	2509	2552	3	39	1	CC1	SasX-	PVL-	t127	III	MSSA	S	R	S	R	R	S	S	S	S	S	S	I	S	1	1	0	1	III	1	1	1	1	1	1
CFSA15SA151.L350_DMS07831	CFSA15SA151	Hebei	duck	animal food	2015	MSSA	Y	SAMN14997291	2799985	12	689880	714325	32.69	92.854	2586	2636	4	45	1	CC1	SasX-	PVL-	t127	III	MSSA	S	R	S	R	R	S	S	S	S	S	R	S	R	1	1	0	1	III	1	1	1	1	1	1
CFSA15SA152.L350_DMS07832	CFSA15SA152	Hebei	chicken	animal food	2015	MSSA	Y	SAMN14997292	2780537	22	575586	1021371	32.7	91.554	2579	2621	3	38	5	CC5	SasX-	PVL-	t002	II	MSSA	S	R	S	R	R	S	S	S	S	S	R	S	R	1	1	0	1	III	1	1	1	1	1	1
CFSA15SA153.L350_DMS07833	CFSA15SA153	Liaoning	chicken	animal food	2015	MSSA	Y	SAMN14997293	2781596	33	137163	320225	32.71	88.945	2592	2637	3	41	121	ST121	SasX-	PVL-	t2086	IV	MSSA	S	R	S	R	R	I	S	R	S	R	R	R	S	1	1	1	0	II	0	1	1	0	1	1
CFSA15SA155.L350_DMS07835	CFSA15SA155	Shaanxi	pork	animal food	2015	MSSA	Y	SAMN14997294	2766521	15	708081	893514	32.7	92.558	2556	2599	4	38	6	CC5	SasX-	PVL-	t701	I	MSSA	S	R	S	R	R	S	S	S	S	S	S	S	S	1	1	1	1	II	1	1	1	1	1	1
CFSA15SA157.L350_DMS07836	CFSA15SA157	Shaanxi	chicken	animal food	2015	MSSA	Y	SAMN14997295	2800049	11	732184	839845	32.7	92.002	2598	2642	4	39	1	CC1	SasX-	PVL-	t127	III	MSSA	S	R	S	R	S	S	S	S	S	S	S	S	S	1	1	0	1	III	1	1	1	1	1	1
CFSA15SA158.L350_DMS07837	CFSA15SA158	Shanxi	mutton	animal food	2015	MSSA	Y	SAMN14997296	2763134	25	256420	334158	32.7	92.392	2543	2588	5	39	6	CC5	SasX-	PVL-	t701	I	MSSA	S	R	S	S	S	S	S	S	S	S	S	S	S	1	1	1	1	II	1	1	1	1	1	1
CFSA15SA160.L350_DMS09207	CFSA15SA160	Shanxi	chicken	animal food	2015	MSSA	Y	SAMN14997297	2731673	19	306511	661274	32.72	91.278	2533	2576	5	37	464	ST464	SasX-	PVL-	t3297	I	MSSA	S	R	R	R	R	S	S	S	S	S	S	S	R	1	1	0	1	III	1	1	1	1	1	1
CFSA15SA431.L350_DMS09208	CFSA15SA431	Shaanxi	pork	animal food	2015	MRSA	Y	SAMN14997298	2799254	35	183852	452679	32.77	87.146	2595	2651	3	52	59	CC59	SasX-	PVL-	t437	I	IV	S	R	R	R	R	S	S	S	S	R	I	S	R	1	1	0	1	II	1	1	1	0	1	1
CFSA16SA001.L350_DMS34443-V	CFSA16SA001	Anhui	pork	animal food	2016	MRSA	Y	SAMN14997299	2748231	35	167457	492782	32.73	86.806	2530	2582	3	48	59	CC59	SasX-	PVL+	t437	I	IV	S	R	R	R	R	S	S	S	S	S	S	S	R	1	1	0	1	II	0	1	1	0	1	1
CFSA16SA002.L350_DMS34444-V	CFSA16SA002	Ningxia	rice noodle	non-animal food	2016	MRSA	Y	SAMN14997300	2752643	35	147770	347292	32.74	86.677	2527	2580	3	49	59	CC59	SasX-	PVL-	t437	I	IV	S	R	R	R	R	S	R	S	S	I	S	S	R	1	1	0	1	II	1	1	1	0	1	1
CFSA16SA003.L350_DMS34445-V	CFSA16SA003	Guangxi	rice	non-animal food	2016	MRSA	Y	SAMN14997301	2756792	40	134678	354462	32.73	86.617	2532	2586	4	49	59	CC59	SasX-	PVL+	t441	I	IV	S	R	R	R	R	S	R	S	S	S	S	S	R	1	1	0	1	II	1	1	1	0	1	1
CFSA16SA004.L350_DMS34446-V	CFSA16SA004	Guangxi	duck	animal food	2016	MRSA	Y	SAMN14997302	2824019	17	606255	1049573	32.64	92.879	2624	2663	4	34	1	CC1	SasX-	PVL-	t127	III	IV	S	R	R	R	R	S	S	S	S	S	S	S	R	1	1	0	1	III	1	1	1	1	1	1
CFSA16SA005.L350_DMS34447-V	CFSA16SA005	Hunan	pork	animal food	2016	MRSA	Y	SAMN14997303	2797671	19	874669	924120	32.71	83.06	2627	2677	3	46	45	ST45	SasX-	PVL-	t116	I	IV	S	R	R	S	S	S	S	S	S	S	S	S	R	1	1	1	1	III	0	1	1	1	1	1
CFSA16SA006.L350_DMS34448-V	CFSA16SA006	Hunan	pork	animal food	2016	MRSA	Y	SAMN14997304	2798131	43	127788	355015	32.75	86.526	2586	2640	4	49	59	CC59	SasX-	PVL+	t437	I	V	S	R	R	R	R	S	S	S	S	S	S	S	R	1	1	0	1	II	1	1	1	0	1	1
CFSA16SA007.L350_DMS34449-V	CFSA16SA007	Hunan	rice	non-animal food	2016	MRSA	Y	SAMN14997305	2730726	35	147913	453200	32.77	86.74	2507	2560	3	49	59	CC59	SasX-	PVL-	t437	I	IV	S	R	R	R	R	S	S	S	S	S	S	S	R	1	1	0	1	II	1	1	1	0	1	1
CFSA16SA008.L350_DMS34450-V	CFSA16SA008	Hunan	pork	animal food	2016	MRSA	Y	SAMN14997306	2742331	32	175475	452714	32.72	86.735	2516	2569	3	49	59	CC59	SasX-	PVL-	t437	I	IV	S	R	R	S	S	S	S	S	S	S	S	S	R	1	1	0	1	II	1	1	1	0	1	1
CFSA16SA009.L350_DMS34451-V	CFSA16SA009	Hunan	pork	animal food	2016	MRSA	Y	SAMN14997307	2776511	35	167520	494920	32.73	86.635	2559	2612	3	49	338	CC59	SasX-	PVL+	t437	I	V	S	R	R	R	R	S	S	S	S	I	S	S	R	1	1	0	1	II	1	1	1	0	1	1
CFSA16SA010.L350_DMS34452-V	CFSA16SA010	Jiangxi	beverage	non-animal food	2016	MRSA	Y	SAMN14997308	2762524	35	167442	453348	32.73	86.789	2541	2594	3	49	59	CC59	SasX-	PVL-	t437	I	IV	S	R	R	R	R	S	S	S	S	S	S	S	R	1	1	0	1	II	1	1	1	0	1	1
CFSA16SA011.L350_DMS34453-V	CFSA16SA011	Jiangxi	beverage	non-animal food	2016	MRSA	Y	SAMN14997309	2760175	35	169950	453173	32.73	86.643	2537	2588	4	46	59	CC59	SasX-	PVL-	t437	I	IV	S	R	R	R	R	S	S	S	S	S	S	S	R	1	1	0	1	II	1	1	1	0	1	1
CFSA16SA012.L350_DMS34454-V	CFSA16SA012	Shandong	beverage	non-animal food	2016	MRSA	Y	SAMN14997310	2794580	35	167519	450319	32.75	87.937	2592	2645	3	49	59	CC59	SasX-	PVL-	t1751	I	IV	S	R	R	R	R	S	S	S	S	S	R	S	R	1	1	0	1	II	1	1	1	0	1	1
CFSA16SA013.L350_DMS34455-V	CFSA16SA013	Hebei	rice	non-animal food	2016	MRSA	Y	SAMN14997311	2752703	37	147307	452591	32.74	86.647	2528	2582	4	49	59	CC59	SasX-	PVL-	t441	I	IV	S	R	R	R	R	I	S	S	S	S	S	S	R	1	1	0	1	II	1	1	1	0	1	1
CFSA16SA014.L350_DMS34456-V	CFSA16SA014	Hebei	pork	animal food	2016	MRSA	Y	SAMN14997312	2750168	37	147363	452677	32.73	86.364	2527	2580	3	49	59	CC59	SasX-	PVL-	t441	I	IV	S	R	R	R	R	I	S	S	S	S	S	S	R	1	1	0	1	II	1	1	1	0	1	1
CFSA16SA015.L350_DMS34457-V	CFSA16SA015	Hebei	rice noodle	non-animal food	2016	MRSA	Y	SAMN14997313	2790259	42	170050	353881	32.72	87.464	2594	2645	4	46	59	CC59	SasX-	PVL+	t437	I	IV	S	R	R	R	R	I	S	S	S	S	S	S	R	1	1	0	1	II	1	1	1	0	1	1
CFSA16SA016.L350_DMS34458-V	CFSA16SA016	Hebei	pork	animal food	2016	MRSA	Y	SAMN14997314	2788794	43	136644	353546	32.72	87.45	2596	2647	4	46	59	CC59	SasX-	PVL+	t437	I	IV	S	R	R	I	I	R	S	S	S	S	S	S	R	1	1	0	1	II	1	1	1	0	1	1
CFSA16SA017.L350_DMS34459-V	CFSA16SA017	Hebei	pork	animal food	2016	MRSA	Y	SAMN14997315	2789586	42	169950	353939	32.72	87.447	2594	2645	4	46	59	CC59	SasX-	PVL+	t437	I	IV	S	R	R	S	S	S	S	S	S	S	S	S	R	1	1	0	1	II	1	1	1	0	1	1
CFSA16SA018.L350_DMS34460-V	CFSA16SA018	Hebei	chinese salad	non-animal food	2016	MRSA	Y	SAMN14997316	2791675	42	147767	355051	32.7	86.191	2582	2635	3	49	59	CC59	SasX-	PVL+	t437	I	V	S	R	R	R	R	S	S	S	S	S	R	S	R	1	1	0	1	II	1	1	1	0	1	1
CFSA16SA019.L350_DMS34461-V	CFSA16SA019	Hebei	chinese salad	non-animal food	2016	MRSA	Y	SAMN14997317	2792434	42	147767	354951	32.7	86.223	2584	2637	3	49	59	CC59	SasX-	PVL+	t437	I	V	S	R	R	R	R	S	S	S	S	S	R	S	R	1	1	0	1	II	1	1	1	0	1	1
CFSA16SA020.L350_DMS34462-V	CFSA16SA020	Hebei	chinese salad	non-animal food	2016	MRSA	Y	SAMN14997318	2791936	43	139974	354951	32.71	86.304	2583	2636	3	49	59	CC59	SasX-	PVL+	t437	I	V	S	R	R	R	R	S	S	S	S	S	R	S	R	1	1	0	1	II	1	1	1	0	1	1
CFSA16SA021.L350_DMS34463-V	CFSA16SA021	Hebei	chinese salad	non-animal food	2016	MRSA	Y	SAMN14997319	2791935	41	147767	354893	32.7	86.191	2583	2636	3	49	59	CC59	SasX-	PVL+	t437	I	V	S	R	R	R	R	S	S	S	S	S	R	S	R	1	1	0	1	II	1	1	1	0	1	1
CFSA16SA022.L350_DMS34464-V	CFSA16SA022	Hebei	steamed bun	non-animal food	2016	MRSA	Y	SAMN14997320	2771634	41	147767	354951	32.74	86.174	2562	2615	3	49	59	CC59	SasX-	PVL+	t437	I	V	S	R	R	R	R	S	S	S	S	S	R	S	R	1	1	0	1	II	1	1	1	0	1	1
CFSA16SA023.L350_DMS34465-V	CFSA16SA023	Hebei	steamed bun	non-animal food	2016	MRSA	Y	SAMN14997321	2791450	41	147767	354951	32.7	86.349	2584	2637	3	49	59	CC59	SasX-	PVL+	t437	I	V	S	R	R	R	R	S	S	S	S	S	R	S	R	1	1	0	1	II	1	1	1	0	1	1
CFSA16SA024.L350_DMS34466-V	CFSA16SA024	Hebei	steamed bun	non-animal food	2016	MRSA	Y	SAMN14997322	2792494	41	147767	354893	32.71	86.204	2582	2636	4	49	59	CC59	SasX-	PVL+	t437	I	V	S	R	R	R	R	S	S	S	S	S	R	S	R	1	1	0	1	II	1	1	1	0	1	1
CFSA16SA025.L350_DMS34467-V	CFSA16SA025	Hebei	steamed bun	non-animal food	2016	MRSA	Y	SAMN14997323	2791913	43	147767	354951	32.7	86.207	2582	2635	3	49	59	CC59	SasX-	PVL+	t437	I	V	S	R	R	R	R	I	S	S	S	S	R	S	R	1	1	0	1	II	1	1	1	0	1	1
CFSA16SA026.L350_DMS34468-V	CFSA16SA026	Hebei	steamed bun	non-animal food	2016	MRSA	Y	SAMN14997324	2791452	42	147767	354893	32.7	86.191	2581	2634	3	49	59	CC59	SasX-	PVL+	t437	I	V	R	R	R	R	R	S	S	S	S	S	R	S	R	1	1	0	1	II	1	1	1	0	1	1
CFSA16SA027.L350_DMS34469-V	CFSA16SA027	Hebei	steamed bun	non-animal food	2016	MRSA	Y	SAMN14997325	2789686	42	147767	354897	32.69	86.12	2581	2626	3	41	59	CC59	SasX-	PVL+	t437	I	V	S	R	R	R	S	R	S	S	S	S	R	S	R	1	1	0	1	II	1	1	1	0	1	1
CFSA16SA028.L350_DMS34470-V	CFSA16SA028	Hebei	pork	animal food	2016	MRSA	Y	SAMN14997326	2791677	42	147767	354893	32.7	86.191	2581	2634	3	49	59	CC59	SasX-	PVL+	t437	I	V	S	R	R	R	R	S	S	S	S	S	R	S	R	1	1	0	1	II	1	1	1	0	1	1
CFSA16SA029.L350_DMS34471-V	CFSA16SA029	Hebei	steamed bun	non-animal food	2016	MRSA	Y	SAMN14997327	2791696	41	147767	355141	32.71	86.18	2583	2636	3	49	59	CC59	SasX-	PVL+	t437	I	V	S	R	R	R	R	S	S	S	S	S	R	S	R	1	1	0	1	II	1	1	1	0	1	1
CFSA16SA030.L350_DMS34472-V	CFSA16SA030	Hebei	steamed bun	non-animal food	2016	MRSA	Y	SAMN14997328	2787981	41	147767	354893	32.7	86.251	2578	2623	3	41	59	CC59	SasX-	PVL+	t437	I	V	S	R	R	R	R	S	S	S	S	S	I	S	R	1	1	0	1	II	1	1	1	0	1	1
CFSA16SA031.L350_DMS34473-V	CFSA16SA031	Henan	pork	animal food	2016	MRSA	Y	SAMN14997329	2762743	33	169935	453140	32.73	86.795	2539	2592	3	49	59	CC59	SasX-	PVL-	t437	I	IV	S	R	R	R	R	I	S	S	S	S	S	S	R	1	1	0	1	II	1	1	1	0	1	1
CFSA16SA032.L350_DMS34474-V	CFSA16SA032	Henan	vegetable	non-animal food	2016	MRSA	Y	SAMN14997330	2754948	33	167583	452595	32.74	86.779	2530	2581	4	46	59	CC59	SasX-	PVL-	t437	I	IV	S	R	R	R	R	R	S	S	S	S	S	S	R	1	1	0	1	II	1	1	1	0	1	1
CFSA16SA033.L350_DMS34475-V	CFSA16SA033	Henan	vegetable	non-animal food	2016	MSSA	Y	SAMN14997331	2708172	17	410456	666402	32.77	84.035	2501	2545	4	39	398	CC398	SasX-	PVL-	t1451	I	MSSA	R	R	S	R	R	S	S	S	S	S	I	S	S	1	1	1	1	VII	1	1	1	0	1	1
CFSA16SA034.L350_DMS34476-V	CFSA16SA034	Sichuan	pork	animal food	2016	MRSA	Y	SAMN14997332	2795447	36	167519	451737	32.76	87.708	2587	2640	3	49	59	CC59	SasX-	PVL-	t437	I	IV	S	R	R	R	R	R	S	S	S	S	S	S	R	1	1	0	1	II	1	1	1	0	1	1
CFSA16SA035.L350_DMS34477-V	CFSA16SA035	Sichuan	duck	animal food	2016	MRSA	Y	SAMN14997333	2751190	14	883836	974849	32.65	89.824	2546	2597	4	46	5728	CC88	SasX-	PVL-	t3622	III	IV	S	R	R	S	S	S	S	S	S	S	S	S	R	1	1	0	1	III	1	1	1	1	1	1
CFSA16SA036.L350_DMS34478-V	CFSA16SA036	Sichuan	chicken	animal food	2016	MRSA	Y	SAMN14997334	2751660	14	883736	974630	32.66	89.852	2546	2600	4	49	5728	CC88	SasX-	PVL-	t3622	III	IV	S	R	R	S	S	S	S	S	S	S	S	S	R	1	1	0	1	III	1	1	1	1	1	1
CFSA16SA037.L350_DMS34479-V	CFSA16SA037	Sichuan	chicken	animal food	2016	MRSA	Y	SAMN14997335	2805407	33	169883	452613	32.77	87.137	2603	2657	4	49	59	CC59	SasX-	PVL-	t15995	I	IV	S	R	R	R	R	S	S	S	S	S	S	S	R	1	1	0	1	II	1	1	1	0	1	1
CFSA16SA038.L350_FDMS170419305-1A	CFSA16SA038	Sichuan	pork	animal food	2016	MSSA	Y	SAMN14997336	2785883	14	849193	1026490	32.69	90.855	2568	2619	4	46	7	CC7	SasX-	PVL-	t091	I	MSSA	S	R	S	R	S	R	S	S	S	I	S	S	R	1	1	0	1	V	1	1	1	1	0	1
CFSA16SA039.L350_FDMS170058609-1A	CFSA16SA039	Zhejiang	rice noodle	non-animal food	2016	MRSA	Y	SAMN14997337	2811021	24	309998	540519	32.76	93.499	2633	2685	5	46	965	CC5	SasX-	PVL-	t6356	II	IV	S	R	R	S	S	I	S	S	S	S	S	S	R	1	1	0	1	III	1	1	1	1	1	1
CFSA16SA040.L350_FDMS170385115-1A	CFSA16SA040	Zhejiang	pork	animal food	2016	MRSA	Y	SAMN14997338	2854492	21	324916	616106	32.71	93.069	2681	2733	5	46	5	CC5	SasX-	PVL-	t002	II	IV	S	R	R	R	R	R	S	R	S	S	S	I	R	1	1	0	1	III	1	1	1	1	1	1
CFSA16SA041.L350_FDMS170058610-1A	CFSA16SA041	Zhejiang	pork	animal food	2016	MRSA	Y	SAMN14997339	2730378	13	715038	1262908	32.66	89.857	2517	2568	4	46	88	CC88	SasX-	PVL-	t3622	III	IV	S	R	R	S	S	S	S	S	S	S	S	S	R	1	1	0	1	III	1	1	1	1	1	1
CFSA16SA042.L350_FDMS170058611-1A	CFSA16SA042	Zhejiang	beef	animal food	2016	MRSA	Y	SAMN14997340	2708236	12	714614	1263811	32.68	89.805	2489	2525	4	31	88	CC88	SasX-	PVL-	t3622	III	IV	S	R	R	S	S	S	S	S	S	S	S	S	R	1	1	0	1	III	1	1	1	1	1	1
CFSA16SA043.L350_FDMS170058612-1A	CFSA16SA043	Zhejiang	mutton	animal food	2016	MRSA	Y	SAMN14997341	2709211	12	714614	1263911	32.69	89.833	2490	2541	4	46	88	CC88	SasX-	PVL-	t3622	III	IV	S	R	R	S	S	S	S	S	S	S	S	S	R	1	1	0	1	III	1	1	1	1	1	1
CFSA16SA044.L350_FDMS170385116-1A	CFSA16SA044	Zhejiang	cake	non-animal food	2016	MRSA	Y	SAMN14997342	2709683	12	714683	1263645	32.69	89.849	2490	2541	4	46	88	CC88	SasX-	PVL-	t3622	III	IV	S	R	R	S	S	S	S	S	S	S	S	S	R	1	1	0	1	III	1	1	1	1	1	1
CFSA16SA045.L350_FDMS170058613-1A	CFSA16SA045	Zhejiang	cake	non-animal food	2016	MRSA	Y	SAMN14997343	2757014	10	831947	1052634	32.67	88.557	2550	2601	4	46	188	CC1	SasX-	PVL-	t189	I	ND	S	R	R	R	R	R	S	S	S	S	S	S	R	1	1	1	1	IV	1	1	1	1	1	1
CFSA16SA046.L350_FDMS170058614-1A	CFSA16SA046	Zhejiang	cake	non-animal food	2016	MRSA	Y	SAMN14997344	2728875	13	714900	1263528	32.64	89.788	2516	2552	4	31	88	CC88	SasX-	PVL-	t16824	III	IV	S	R	R	S	S	S	S	S	S	S	S	S	R	1	1	0	1	III	1	1	1	1	1	1
CFSA16SA047.L350_BDMS190796459-1A	CFSA16SA047	Liaoning	rice	non-animal food	2016	MRSA	Y	SAMN14997345	2758205	36	167382	495370	32.73	86.566	2537	2590	3	49	338	CC59	SasX-	PVL+	t437	I	V	S	R	R	R	R	S	S	S	S	S	R	S	R	1	1	0	1	II	1	1	1	0	1	1
CFSA16SA048.L350_FDMS170366695-1A	CFSA16SA048	Liaoning	steamed bun	non-animal food	2016	MRSA	Y	SAMN14997346	2757708	26	287608	452959	32.69	86.78	2542	2594	5	46	59	CC59	SasX-	PVL-	t163	I	IV	S	R	R	R	R	R	S	S	S	S	S	S	R	1	1	0	1	II	1	1	1	0	1	1
CFSA16SA049.L350_FDMS170058615-1A	CFSA16SA049	Guangdong	bread	non-animal food	2016	MRSA	Y	SAMN14997347	2790760	38	134276	453232	32.78	86.987	2596	2650	4	49	59	CC59	SasX-	PVL-	t437	I	IV	S	R	R	R	R	S	S	S	S	S	S	S	R	1	1	0	1	II	1	1	1	0	1	1
CFSA16SA050.L350_FDMS170385117-1A	CFSA16SA050	Guangdong	beverage	non-animal food	2016	MRSA	Y	SAMN14997348	2734982	33	169986	326979	32.73	86.249	2502	2536	3	30	59	CC59	SasX-	PVL-	t437	I	IV	S	R	R	R	R	S	S	S	S	S	S	S	R	1	1	0	1	II	1	1	1	0	1	1
CFSA16SA051.L350_FDMS170419306-1A	CFSA16SA051	Guangdong	duck	animal food	2016	MRSA	Y	SAMN14997349	2771634	19	496340	960407	32.75	83.089	2606	2643	5	31	45	ST45	SasX-	PVL-	t015	I	IV	S	R	R	R	R	S	S	S	S	S	S	S	R	1	1	1	1	III	0	1	1	1	0	1
CFSA16SA052.L350_FDMS170058616-1A	CFSA16SA052	Heilongjiang	steamed bun	non-animal food	2016	MRSA	Y	SAMN14997350	2758251	37	147621	495455	32.74	86.601	2533	2586	3	49	338	CC59	SasX-	PVL+	t437	I	V	S	R	R	R	R	S	S	S	S	S	R	S	R	1	1	0	1	II	1	1	1	0	1	1
CFSA16SA053.L350_FDMS170058617-1A	CFSA16SA053	Jiangsu	vegetable	non-animal food	2016	MRSA	Y	SAMN14997351	2747197	18	410512	757793	32.79	84.828	2563	2610	5	41	398	CC398	SasX-	PVL-	t011	I	V	S	R	R	R	S	S	S	S	S	S	S	S	R	1	1	0	1	VII	1	1	1	0	1	1
CFSA16SA054.L350_FDMS170385118-1A	CFSA16SA054	Jiangsu	rice noodle	non-animal food	2016	MRSA	Y	SAMN14997352	2756602	27	184975	453248	32.69	86.732	2542	2586	4	39	59	CC59	SasX-	PVL-	t163	I	IV	S	R	R	S	S	I	S	S	S	S	S	S	R	1	1	0	1	II	1	1	1	0	1	1
CFSA16SA055.L350_FDMS170058618-1A	CFSA16SA055	Jiangsu	duck	animal food	2016	MRSA	Y	SAMN14997353	2772766	17	353678	1019000	32.67	90.733	2583	2634	4	46	88	CC88	SasX-	PVL-	none	III	IV	S	R	R	I	R	S	S	S	S	S	S	S	R	1	1	0	1	III	1	1	1	1	1	1
CFSA16SA056.L350_FDMS170461859-1A	CFSA16SA056	Jiangsu	pork	animal food	2016	MRSA	Y	SAMN14997354	2773322	17	353678	1018737	32.68	90.757	2583	2635	5	46	88	CC88	SasX-	PVL-	none	III	IV	S	R	R	S	S	S	S	S	S	S	S	S	R	1	1	0	1	III	1	1	1	1	1	1
CFSA16SA057.L350_FDMS170058619-1A	CFSA16SA057	Jiangsu	pork	animal food	2016	MRSA	Y	SAMN14997355	2772697	17	353678	1019000	32.67	90.733	2583	2634	4	46	88	CC88	SasX-	PVL-	none	III	IV	S	R	R	S	S	S	S	S	S	S	S	S	R	1	1	0	1	III	1	1	1	1	1	1
CFSA16SA058.L350_FDMS170058620-1A	CFSA16SA058	Jiangsu	chicken	animal food	2016	MRSA	Y	SAMN14997356	2809209	11	609593	944862	32.6	92.299	2561	2612	4	46	1	CC1	SasX-	PVL-	t127	III	V	S	R	R	S	S	S	S	S	S	S	S	S	R	1	1	0	1	III	1	1	1	1	1	1
CFSA16SA060.L350_FDMS170058621-1A	CFSA16SA060	Jiangsu	beverage	non-animal food	2016	MSSA	Y	SAMN14997357	2670643	21	382863	611577	32.67	89.713	2429	2481	4	47	15	CC15	SasX-	PVL-	t14014	II	MSSA	S	R	S	S	S	S	S	S	S	S	S	S	S	1	1	0	1	I	1	1	1	0	1	1
CFSA16SA061.L350_FDMS170058622-1A	CFSA16SA061	Beijing	pork	animal food	2016	MRSA	Y	SAMN14997358	2820087	49	108024	370171	32.73	91.15	2619	2669	4	45	9	CC9	SasX-	PVL-	t3433	II	ND	S	R	R	R	R	R	S	S	S	R	I	S	R	1	1	0	1	II	1	1	1	1	1	1
CFSA17SA001.L350_DMS32942-V	CFSA17SA001	Fujian	chinese salad	non-animal food	2017	MSSA	Y	SAMN14997359	2763207	17	267155	852735	32.71	92.369	2553	2604	4	46	6	CC5	SasX-	PVL-	t9476	I	MSSA	S	R	S	R	R	S	S	S	S	S	S	S	S	1	1	1	1	II	1	1	1	0	1	1
CFSA17SA002.L350_DMS32943-V	CFSA17SA002	Fujian	chinese salad	non-animal food	2017	MSSA	Y	SAMN14997360	2768746	14	707767	850940	32.72	92.092	2560	2612	5	46	6	CC5	SasX-	PVL-	t11164	I	MSSA	S	R	S	S	S	S	S	S	S	S	S	S	S	1	1	1	1	II	1	1	1	1	1	1
CFSA17SA003.L350_DMS32944-V	CFSA17SA003	Hebei	chinese salad	non-animal food	2017	MRSA	Y	SAMN14997361	2792187	41	147767	354893	32.7	86.288	2583	2636	3	49	59	CC59	SasX-	PVL+	t437	I	V	S	R	R	R	R	S	R	S	S	S	R	S	R	1	1	0	1	II	1	1	1	0	1	1
CFSA17SA004.L350_DMS32945-V	CFSA17SA004	Hunan	steamed bun	non-animal food	2017	MSSA	Y	SAMN14997362	2846848	12	701834	1027720	32.68	93.965	2641	2683	3	38	1	CC1	SasX-	PVL-	t127	III	MSSA	S	R	S	R	S	R	S	S	S	S	S	S	S	1	1	0	1	III	1	1	1	1	1	1
CFSA17SA006.L350_DMS32947-V	CFSA17SA006	Hunan	sandwich	animal food	2017	MSSA	Y	SAMN14997363	2810015	11	836837	1029066	32.67	92.585	2593	2639	3	42	1	CC1	SasX-	PVL-	t127	III	MSSA	S	R	S	R	S	I	S	S	S	R	S	S	S	1	1	0	1	III	1	1	1	1	1	1
CFSA17SA007.L350_DMS32948-V	CFSA17SA007	Hunan	bread	non-animal food	2017	MRSA	Y	SAMN14997364	2780302	40	147751	342650	32.72	86.644	2568	2622	4	49	338	CC59	SasX-	PVL+	t13774	I	V	R	R	R	R	R	S	S	S	S	S	R	S	R	1	1	0	1	II	1	1	1	0	1	1
CFSA17SA008.L350_DMS32949-V	CFSA17SA008	Hunan	cake	non-animal food	2017	MRSA	Y	SAMN14997365	2779532	40	147751	342650	32.72	86.644	2567	2620	3	49	338	CC59	SasX-	PVL+	t13774	I	V	S	R	R	R	R	S	S	S	S	S	R	S	R	1	1	0	1	II	1	1	1	0	1	1
CFSA17SA009.L350_DMS32950-V	CFSA17SA009	Hunan	cake	non-animal food	2017	MSSA	Y	SAMN14997366	2760605	20	264307	707686	32.7	92.478	2543	2593	5	44	6	CC5	SasX-	PVL-	none	I	MSSA	S	R	S	S	S	S	S	S	S	S	S	S	S	1	1	1	1	II	1	1	1	1	1	1
CFSA17SA010.L350_DMS32951-V	CFSA17SA010	Hunan	bread	non-animal food	2017	MSSA	Y	SAMN14997367	2764261	19	293338	852667	32.71	92.453	2546	2597	5	45	6	CC5	SasX-	PVL-	t701	I	MSSA	S	R	S	S	S	S	S	S	S	S	S	S	S	1	1	1	1	II	1	1	1	1	1	1
CFSA17SA011.L350_DMS32952-V	CFSA17SA011	Hunan	chinese salad	non-animal food	2017	MRSA	Y	SAMN14997368	2895531	42	154384	466488	32.7	92.506	2712	2764	5	46	5	CC5	SasX-	PVL-	t5117	II	novel	S	R	R	S	S	S	S	S	S	S	S	S	R	1	1	0	1	III	1	1	1	1	1	1
CFSA17SA012.L350_DMS32953-V	CFSA17SA012	Hunan	cake	non-animal food	2017	MRSA	Y	SAMN14997369	2896180	40	309687	466327	32.7	92.525	2710	2761	4	46	5	CC5	SasX-	PVL-	t5117	II	novel	S	R	R	R	R	R	S	S	S	R	R	S	R	1	1	0	1	III	1	1	1	1	1	1
CFSA17SA013.L350_DMS32954-V	CFSA17SA013	Hunan	sandwich	animal food	2017	MRSA	Y	SAMN14997370	2809853	25	662587	932471	32.64	92.379	2598	2649	4	46	1	CC1	SasX-	PVL+	t114	III	IV	S	R	R	R	R	R	S	S	S	R	R	S	R	1	1	1	1	III	1	1	1	1	1	1
CFSA17SA014.L350_DMS32955-V	CFSA17SA014	Hunan	sandwich	animal food	2017	MRSA	Y	SAMN14997371	2751053	34	167519	452857	32.74	86.97	2527	2581	4	49	59	CC59	SasX-	PVL-	t437	I	IV	S	R	R	R	S	S	S	S	S	S	S	S	R	1	1	0	1	II	1	1	1	0	1	1
CFSA17SA015.L350_DMS32956-V	CFSA17SA015	Hunan	rice noodle	non-animal food	2017	MSSA	Y	SAMN14997372	2712629	14	325120	1034221	32.64	87.712	2485	2536	4	46	188	CC1	SasX-	PVL-	t189	I	MSSA	S	R	R	R	R	S	S	S	S	S	S	S	R	1	1	0	1	IV	1	1	1	1	1	1
CFSA17SA016.L350_DMS32957-V	CFSA17SA016	Hunan	sandwich	animal food	2017	MSSA	Y	SAMN14997373	2789723	12	318554	865133	32.68	91.028	2576	2619	3	39	7	CC7	SasX-	PVL-	t091	I	MSSA	S	R	S	S	S	S	S	S	S	I	S	S	S	1	1	0	1	V	1	1	1	1	1	1
CFSA17SA017.L350_DMS32958-V	CFSA17SA017	Hunan	steamed bun	non-animal food	2017	MSSA	Y	SAMN14997374	2805415	10	925119	1028032	32.68	92.553	2585	2632	4	42	1	CC1	SasX-	PVL-	t127	III	MSSA	S	R	S	R	R	R	S	S	S	S	S	S	S	1	1	0	1	III	1	1	1	1	1	1
CFSA17SA019.L350_DMS32960-V	CFSA17SA019	Jiangxi	pork	animal food	2017	MSSA	Y	SAMN14997375	2754833	9	912237	939436	32.65	92.114	2511	2562	4	46	1	CC1	SasX-	PVL-	t127	III	MSSA	S	R	S	S	I	S	S	S	S	S	S	S	S	1	1	0	1	III	1	1	1	1	1	1
CFSA17SA020.L350_DMS32961-V	CFSA17SA020	Jiangxi	chicken	animal food	2017	MRSA	Y	SAMN14997376	2822463	18	425343	887455	32.72	91.953	2647	2699	5	46	88	CC88	SasX-	PVL+	t12988	III	ND	S	R	R	R	S	S	S	R	S	S	S	S	R	1	1	0	1	III	1	1	1	1	1	1
CFSA17SA021.L350_DMS32962-V	CFSA17SA021	Sichuan	chinese salad	non-animal food	2017	MRSA	Y	SAMN14997377	2756181	34	167414	452611	32.74	86.819	2531	2584	3	49	59	CC59	SasX-	PVL-	t437	I	IV	S	R	R	R	R	S	S	S	S	S	S	S	R	1	1	0	1	II	1	1	1	0	1	1
CFSA17SA022.L350_DMS32963-V	CFSA17SA022	Sichuan	pork	animal food	2017	MSSA	Y	SAMN14997378	2818037	18	318474	704532	32.73	91.632	2612	2658	3	42	7	CC7	SasX-	PVL-	t091	I	MSSA	S	R	S	S	S	I	S	S	S	I	S	S	S	1	1	0	1	V	1	1	1	1	1	1
CFSA17SA023.L350_DMS32964-V	CFSA17SA023	Shanxi	steamed bun	non-animal food	2017	MSSA	Y	SAMN14997379	2759995	17	277066	569092	32.67	90.7	2532	2578	3	42	3684	CC7	SasX-	PVL-	t796	I	MSSA	S	R	S	R	R	S	S	S	S	S	S	I	S	1	1	0	1	V	1	1	1	1	1	1
CFSA17SA024.L350_DMS32965-V	CFSA17SA024	Shanxi	steamed bun	non-animal food	2017	MSSA	Y	SAMN14997380	2802713	25	310932	478128	32.74	92.5	2604	2656	5	46	6	CC5	SasX-	PVL-	t701	I	MSSA	S	S	S	S	S	S	S	S	S	I	S	S	S	1	1	1	1	II	1	1	1	1	1	1
CFSA17SA025.L350_DMS32966-V	CFSA17SA025	Hubei	rice	non-animal food	2017	MSSA	Y	SAMN14997381	2765485	19	292741	707729	32.7	92.489	2547	2594	4	42	6	CC5	SasX-	PVL-	t2467	I	MSSA	S	R	S	S	S	S	S	S	S	S	S	S	S	1	1	1	1	II	1	1	1	1	1	1
CFSA17SA026.L350_DMS32967-V	CFSA17SA026	Hubei	dumpling	animal food	2017	MSSA	Y	SAMN14997382	2704731	17	273621	706544	32.72	91.545	2466	2517	4	46	6	CC5	SasX-	PVL-	t701	I	MSSA	S	R	S	R	S	S	S	S	S	S	S	S	S	1	1	1	1	II	1	1	1	1	1	1
CFSA17SA027.L350_DMS32968-V	CFSA17SA027	Hubei	dumpling	animal food	2017	MSSA	Y	SAMN14997383	2703545	14	603304	992366	32.7	90.61	2461	2511	3	46	7	CC7	SasX-	PVL-	t1685	I	MSSA	S	R	S	S	S	S	S	S	S	S	S	S	S	1	1	0	1	V	1	1	1	1	1	1
CFSA17SA028.L350_DMS32969-V	CFSA17SA028	Hubei	dumpling	animal food	2017	MSSA	Y	SAMN14997384	2761346	20	263025	704721	32.71	91.775	2539	2582	4	38	6	CC5	SasX-	PVL-	t5268	I	MSSA	S	R	S	S	S	S	S	S	S	S	S	S	S	1	1	1	1	II	1	1	1	1	1	1
CFSA17SA032.L350_DMS32973-V	CFSA17SA032	Zhejiang	cake	non-animal food	2017	MSSA	Y	SAMN14997385	2763257	19	263025	394801	32.72	91.85	2540	2591	4	46	6	CC5	SasX-	PVL-	t5268	I	MSSA	R	R	R	R	R	S	S	S	I	S	I	S	R	1	1	1	1	II	1	1	1	1	1	1
CFSA17SA033.L350_DMS32974-V	CFSA17SA033	Zhejiang	cake	non-animal food	2017	MSSA	Y	SAMN14997386	2763064	18	263025	704432	32.72	91.819	2538	2590	5	46	6	CC5	SasX-	PVL-	t5268	I	MSSA	S	R	S	S	S	S	S	S	S	S	S	S	S	1	1	1	1	II	1	1	1	1	1	1
CFSA17SA034.L350_DMS32975-V	CFSA17SA034	Zhejiang	sandwich	animal food	2017	MSSA	Y	SAMN14997387	2763435	18	263025	704432	32.72	91.827	2539	2590	4	46	6	CC5	SasX-	PVL-	t5268	I	MSSA	S	R	S	S	S	S	S	S	S	S	S	S	S	1	1	1	1	II	1	1	1	1	1	1
CFSA17SA035.L350_DMS32976-V	CFSA17SA035	Zhejiang	cake	non-animal food	2017	MSSA	Y	SAMN14997388	2763076	18	263025	704532	32.72	91.844	2539	2590	4	46	6	CC5	SasX-	PVL-	t5268	I	MSSA	S	R	S	S	S	S	S	S	S	S	S	S	S	1	1	1	1	II	1	1	1	1	1	1
CFSA17SA036.L350_DMS32977-V	CFSA17SA036	Zhejiang	mutton	animal food	2017	MSSA	Y	SAMN14997389	2785347	18	308979	479873	32.71	90.499	2560	2607	4	42	7	CC7	SasX-	PVL-	t091	I	MSSA	S	R	S	S	S	S	S	S	S	S	S	S	S	1	1	0	1	V	1	1	1	1	0	1
CFSA17SA037.L350_DMS32978-V	CFSA17SA037	Zhejiang	pork	animal food	2017	MSSA	Y	SAMN14997390	2765313	19	292415	468200	32.71	92.556	2545	2596	4	46	6	CC5	SasX-	PVL-	t3802	I	MSSA	S	R	S	R	S	S	S	S	S	S	S	S	S	1	1	1	1	II	1	1	1	1	1	1
CFSA17SA038.L350_DMS32979-V	CFSA17SA038	Zhejiang	beef	animal food	2017	MRSA	Y	SAMN14997391	2762843	36	169949	452832	32.73	86.979	2540	2591	4	46	59	CC59	SasX-	PVL-	t437	I	IV	S	R	R	S	S	S	S	S	S	S	S	S	R	1	1	0	1	II	1	1	1	0	1	1
CFSA17SA039.L350_DMS32980-V	CFSA17SA039	Zhejiang	pork	animal food	2017	MSSA	Y	SAMN14997392	2759200	20	262916	490404	32.7	92.27	2543	2593	4	45	6	CC5	SasX-	PVL-	t5268	I	MSSA	S	R	R	R	R	S	S	S	S	S	S	S	R	1	1	1	1	II	1	1	1	1	1	1
CFSA17SA040.L350_DMS33035-V	CFSA17SA040	Zhejiang	cake	non-animal food	2017	MSSA	Y	SAMN14997393	2850983	14	459248	1029289	32.68	93.805	2655	2698	3	39	1	CC1	SasX-	PVL-	t127	III	MSSA	S	R	S	S	S	S	S	S	S	S	S	S	S	1	1	0	1	III	1	1	1	1	1	1
CFSA17SA041.L350_DMS33036-V	CFSA17SA041	Zhejiang	pork	animal food	2017	MRSA	Y	SAMN14997394	2781531	16	609710	1001200	32.63	91.699	2558	2610	5	46	1	CC1	SasX-	PVL-	t114	III	IV	S	R	R	R	S	I	S	S	S	S	S	S	R	1	1	1	1	III	1	1	1	1	1	1
CFSA17SA042.L350_DMS33037-V	CFSA17SA042	Zhejiang	steamed bun	non-animal food	2017	MRSA	Y	SAMN14997395	2798674	19	811640	959379	32.72	83.005	2628	2678	4	45	45	ST45	SasX-	PVL-	t026	I	IV	S	R	R	R	S	S	S	S	S	S	S	S	R	1	1	1	1	III	0	1	1	1	0	1
CFSA17SA043.L350_DMS33038-V	CFSA17SA043	Zhejiang	sandwich	animal food	2017	MRSA	Y	SAMN14997396	2788595	41	127712	349163	32.75	86.606	2583	2636	3	49	59	CC59	SasX-	PVL-	t437	I	IV	S	R	R	R	R	S	S	S	S	S	S	S	R	1	1	0	1	II	1	1	1	0	1	1
CFSA17SA044.L350_DMS33039-V	CFSA17SA044	Zhejiang	cake	non-animal food	2017	MSSA	Y	SAMN14997397	2787419	20	315947	547804	32.69	92.046	2566	2612	3	42	5730	CC7	SasX-	PVL-	t091	I	MSSA	S	R	R	R	R	S	S	S	S	S	S	S	R	1	1	0	1	V	1	1	1	1	1	1
CFSA17SA045.L350_DMS33040-V	CFSA17SA045	Zhejiang	sandwich	animal food	2017	MSSA	Y	SAMN14997398	2694495	15	410404	724272	32.77	84.153	2482	2534	5	46	398	CC398	SasX-	PVL-	t1250	I	MSSA	S	R	S	R	R	R	S	S	S	R	R	S	S	1	1	0	1	VII	1	1	1	0	1	1
CFSA17SA046.L350_DMS33041-V	CFSA17SA046	Zhejiang	bread	non-animal food	2017	MSSA	Y	SAMN14997399	2694313	15	410404	723551	32.76	84.152	2481	2533	5	46	398	CC398	SasX-	PVL-	t1451	I	MSSA	S	R	S	R	S	S	S	S	S	S	S	S	S	1	1	0	1	VII	1	1	1	0	1	1
CFSA17SA047.L350_DMS33042-V	CFSA17SA047	Zhejiang	bread	non-animal food	2017	MSSA	Y	SAMN14997400	2744411	13	824224	883844	32.65	91.639	2526	2577	4	46	1920	CC1	SasX-	PVL-	t286	III	MSSA	S	R	S	R	S	S	S	S	S	S	S	S	S	1	1	0	1	III	1	1	1	0	0	1
CFSA17SA048.L350_DMS33043-V	CFSA17SA048	Zhejiang	rice noodle	non-animal food	2017	MSSA	Y	SAMN14997401	2768154	18	422319	707174	32.72	92.061	2557	2608	4	46	5731	CC5	SasX-	PVL-	t304	I	MSSA	S	R	S	S	S	S	S	S	S	S	S	S	S	1	1	1	1	II	1	1	1	1	1	1
CFSA17SA049.L350_DMS33044-V	CFSA17SA049	Zhejiang	cake	non-animal food	2017	MRSA	Y	SAMN14997402	2848809	28	351111	712006	32.67	91.859	2664	2716	4	47	5	CC5	SasX-	PVL-	t002	II	novel	S	R	R	S	S	S	S	S	S	S	S	S	R	1	1	0	1	III	1	1	1	1	1	1
CFSA17SA050.L350_DMS33045-V	CFSA17SA050	Zhejiang	cake	non-animal food	2017	MSSA	Y	SAMN14997403	2755734	25	223879	512029	32.69	92.447	2534	2582	5	42	6	CC5	SasX-	PVL-	t701	I	MSSA	S	R	R	R	R	R	S	S	S	S	S	S	R	1	1	1	1	II	1	1	1	1	1	1
CFSA17SA051.L350_DMS33046-V	CFSA17SA051	Zhejiang	sandwich	animal food	2017	MSSA	Y	SAMN14997404	2755826	23	223879	512129	32.69	92.709	2535	2582	4	42	6	CC5	SasX-	PVL-	t701	I	MSSA	S	R	S	S	S	S	S	S	S	S	S	S	S	1	1	1	1	II	1	1	1	1	1	1
CFSA17SA052.L350_DMS33047-V	CFSA17SA052	Zhejiang	sandwich	animal food	2017	MSSA	Y	SAMN14997405	2763826	16	706814	846051	32.7	91.539	2547	2598	4	46	5732	CC5	SasX-	PVL-	t14870	I	MSSA	S	R	S	R	R	R	S	S	S	R	R	S	S	1	1	1	1	II	1	1	1	1	1	1
CFSA17SA055.L350_DMS33050-V	CFSA17SA055	Zhejiang	cake	non-animal food	2017	MSSA	Y	SAMN14997406	2789994	18	316205	479410	32.69	91.434	2581	2619	3	34	7	CC7	SasX-	PVL-	t2874	I	MSSA	S	R	S	S	S	S	S	S	S	S	S	S	S	1	1	0	1	V	1	1	1	1	1	1
CFSA17SA056.L350_DMS33051-V	CFSA17SA056	Anhui	rice noodle	non-animal food	2017	MSSA	Y	SAMN14997407	2732905	18	417854	706091	32.66	91.456	2507	2555	5	42	6	CC5	SasX-	PVL-	t701	I	MSSA	S	R	S	S	S	R	S	S	S	S	S	S	S	1	1	1	1	III	1	1	1	1	0	1
CFSA17SA057.L350_DMS33052-V	CFSA17SA057	Jiangsu	bread	non-animal food	2017	MSSA	Y	SAMN14997408	2727388	16	447637	638384	32.76	92.252	2522	2573	4	46	5	CC5	SasX-	PVL-	t002	II	MSSA	S	R	R	S	S	S	S	S	S	S	S	S	R	1	1	0	1	III	1	1	1	0	1	1
CFSA17SA058.L350_DMS33053-V	CFSA17SA058	Jiangsu	cake	non-animal food	2017	MSSA	Y	SAMN14997409	2781500	9	652743	1034775	32.69	89.504	2604	2655	4	46	188	CC1	SasX-	PVL-	t6367	I	MSSA	S	R	R	R	R	S	S	S	S	S	S	S	R	1	1	0	1	IV	1	1	1	1	1	1
CFSA17SA059.L350_DMS33054-V	CFSA17SA059	Jiangsu	steamed bun	non-animal food	2017	MRSA	Y	SAMN14997410	2753731	45	119352	459167	32.55	91.179	2557	2607	4	45	630	CC630	SasX-	PVL-	t4549	I	V	S	R	R	R	S	S	S	S	S	S	S	S	R	1	1	0	1	I	1	1	1	0	0	1
CFSA17SA060.L350_DMS33055-V	CFSA17SA060	Guangdong	bread	non-animal food	2017	MRSA	Y	SAMN14997411	2766060	16	315939	478019	32.63	90.664	2530	2576	3	42	7	CC7	SasX-	PVL-	t091	I	IV	S	R	R	R	R	S	S	S	S	S	I	S	R	1	1	0	1	V	1	1	1	1	1	1
CFSA17SA061.L350_DMS33056-V	CFSA17SA061	Guangdong	steamed bun	non-animal food	2017	MRSA	Y	SAMN14997412	2759602	28	184590	452993	32.69	86.622	2547	2598	4	46	59	CC59	SasX-	PVL-	t172	I	IV	S	R	R	S	S	S	S	S	S	S	S	S	R	1	1	0	1	II	1	1	1	0	1	1
CFSA17SA062.L350_DMS33057-V	CFSA17SA062	Guangdong	steamed bun	non-animal food	2017	MSSA	Y	SAMN14997413	2792454	15	316224	714961	32.68	91.374	2590	2639	3	45	7	CC7	SasX-	PVL-	t091	I	MSSA	S	R	R	R	R	S	S	S	S	S	S	S	R	1	1	0	1	V	1	1	1	1	1	1
CFSA17SA063.L350_DMS33058-V	CFSA17SA063	Guangdong	steamed bun	non-animal food	2017	MSSA	Y	SAMN14997414	2831118	26	295011	771937	32.66	91.395	2648	2699	4	46	5	CC5	SasX-	PVL-	t045	II	MSSA	S	R	R	S	S	S	S	S	S	S	S	S	R	1	1	0	1	III	1	1	1	0	1	1
CFSA17SA064.L350_DMS33059-V	CFSA17SA064	Guangdong	cake	non-animal food	2017	MSSA	Y	SAMN14997415	2765088	25	202751	561714	32.7	91.896	2548	2596	5	42	6	CC5	SasX-	PVL-	t701	I	MSSA	S	R	S	R	R	S	S	S	S	S	R	S	S	1	1	1	1	II	1	1	1	1	1	1
CFSA17SA065.L350_DMS33060-V	CFSA17SA065	Guangdong	chinese salad	non-animal food	2017	MSSA	Y	SAMN14997416	2694263	34	167388	402026	32.77	86.413	2473	2526	3	49	59	CC59	SasX-	PVL-	t437	I	MSSA	S	R	S	S	S	S	S	S	S	S	S	S	S	1	1	0	1	II	1	1	1	0	1	1
CFSA17SA066.L350_DMS33061-V	CFSA17SA066	Guangdong	rice noodle	non-animal food	2017	MSSA	Y	SAMN14997417	2771026	20	447708	694839	32.7	92.292	2576	2627	4	46	5	CC5	SasX-	PVL-	t002	II	MSSA	S	R	S	S	S	S	S	S	S	S	S	S	S	1	1	0	1	III	1	1	1	0	1	1
CFSA17SA067.L350_DMS33062-V	CFSA17SA067	Guangdong	chinese salad	non-animal food	2017	MSSA	Y	SAMN14997418	2770405	19	447708	638285	32.7	92.293	2578	2629	4	46	5	CC5	SasX-	PVL-	t002	II	MSSA	S	R	S	S	S	S	S	S	S	S	S	S	S	1	1	0	1	III	1	1	1	0	1	1
CFSA17SA068.L350_DMS33069-V	CFSA17SA068	Chongqing	pork	animal food	2017	MSSA	Y	SAMN14997419	2767932	20	379407	697920	32.72	92.282	2568	2613	5	39	5733	CC5	SasX-	PVL-	t062	II	MSSA	S	R	S	R	S	I	S	S	S	I	I	S	S	1	1	0	1	III	1	1	1	1	1	1
CFSA17SA069.L350_DMS33070-V	CFSA17SA069	Chongqing	rice noodle	non-animal food	2017	MSSA	Y	SAMN14997420	2735789	17	528599	906484	32.65	90.645	2524	2568	4	39	25	CC25	SasX-	PVL-	t078	I	MSSA	S	R	S	S	S	S	S	S	S	S	S	S	S	1	1	0	1	III	1	1	1	1	1	1
CFSA17SA070.L350_DMS33071-V	CFSA17SA070	Chongqing	rice noodle	non-animal food	2017	MSSA	Y	SAMN14997421	2826295	14	675063	1030177	32.67	92.794	2604	2659	4	50	1	CC1	SasX-	PVL-	t127	III	MSSA	S	R	S	S	S	S	S	S	S	S	S	S	S	1	1	0	1	III	1	1	1	1	1	1
CFSA17SA071.L350_DMS33072-V	CFSA17SA071	Shaanxi	milk	animal food	2017	MSSA	Y	SAMN14997422	2822116	14	675063	1029390	32.68	92.8	2600	2651	4	46	1	CC1	SasX-	PVL-	t127	III	MSSA	S	R	S	R	I	S	S	S	S	S	S	S	S	1	1	0	1	III	1	1	1	1	1	1
CFSA17SA072.L350_DMS33073-V	CFSA17SA072	Gansu	rice noodle	non-animal food	2017	MSSA	Y	SAMN14997423	2727774	12	811443	1051775	32.68	92.243	2481	2528	4	42	1	CC1	SasX-	PVL-	t127	III	MSSA	S	R	S	S	S	S	S	S	S	S	S	S	S	1	1	0	1	III	1	1	1	1	1	1
CFSA17SA073.L350_DMS33074-V	CFSA17SA073	Gansu	chinese salad	non-animal food	2017	MRSA	Y	SAMN14997424	2787182	36	134787	453160	32.75	86.84	2582	2626	3	40	59	CC59	SasX-	PVL-	t437	I	IV	S	R	R	R	S	I	S	S	S	S	S	S	R	1	1	0	1	II	1	1	1	0	1	1
CFSA17SA074.L350_DMS33075-V	CFSA17SA074	Gansu	chicken	animal food	2017	MSSA	Y	SAMN14997425	2762939	21	262153	851570	32.71	92.507	2546	2597	5	45	5734	CC5	SasX-	PVL-	t701	I	MSSA	S	R	S	R	R	S	S	R	S	S	S	S	S	1	1	1	1	II	1	1	1	1	1	1
CFSA17SA075.L350_DMS33076-V	CFSA17SA075	Gansu	pork	animal food	2017	MRSA	Y	SAMN14997426	2800252	34	210393	492523	32.73	86.708	2592	2636	3	40	59	CC59	SasX-	PVL+	t437	I	V	S	R	R	R	R	S	S	S	S	S	S	S	R	1	1	0	1	VII	1	1	1	0	1	1
CFSA17SA076.L350_DMS33077-V	CFSA17SA076	Gansu	pork	animal food	2017	MRSA	Y	SAMN14997427	2741300	34	169942	452519	32.74	86.91	2502	2555	3	49	59	CC59	SasX-	PVL-	t437	I	IV	S	R	R	R	R	S	S	S	S	S	S	S	R	1	1	0	1	II	1	1	1	0	1	1
CFSA17SA077.L350_DMS33078-V	CFSA17SA077	Jilin	chinese salad	non-animal food	2017	MRSA	Y	SAMN14997428	2756647	35	147739	453232	32.74	86.802	2534	2587	3	49	59	CC59	SasX-	PVL-	t437	I	IV	S	R	R	R	S	S	S	S	S	S	S	S	R	1	1	0	1	II	1	1	1	0	1	1
CFSA17SA078.L350_DMS33079-V	CFSA17SA078	Jilin	rice noodle	non-animal food	2017	MSSA	Y	SAMN14997429	2782838	14	1533748	1533748	32.71	90.876	2564	2615	4	46	7	CC7	SasX-	PVL-	t091	I	MSSA	S	R	S	R	S	I	S	S	S	S	S	S	S	1	1	0	1	V	1	1	1	1	1	1
CFSA17SA079.L350_DMS33080-V	CFSA17SA079	Ningxia	milk	animal food	2017	MSSA	Y	SAMN14997430	2730164	10	993021	1297360	32.66	90.654	2516	2560	4	39	25	CC25	SasX-	PVL-	t078	I	MSSA	S	R	R	R	R	S	S	S	S	S	S	S	R	1	1	0	1	III	1	1	1	1	1	1
CFSA17SA080.L350_DMS33081-V	CFSA17SA080	Ningxia	rice noodle	non-animal food	2017	MSSA	Y	SAMN14997431	2725674	21	316128	436422	32.69	91.42	2498	2542	4	39	5	CC5	SasX-	PVL-	t002	II	MSSA	S	R	S	S	S	S	S	S	S	S	S	S	S	1	1	0	1	III	1	1	1	1	1	1
CFSA17SA081.L350_DMS33082-V	CFSA17SA081	Ningxia	dumpling	animal food	2017	MSSA	Y	SAMN14997432	2731705	18	646600	1183469	32.66	90.272	2525	2576	4	46	2315	CC1	SasX-	PVL-	t11687	II	MSSA	S	R	R	S	S	S	S	S	S	S	S	S	R	1	1	1	1	II	1	1	1	1	1	1
CFSA17SA082.L350_DMS33083-V	CFSA17SA082	Shanghai	bread	non-animal food	2017	MRSA	Y	SAMN14997433	2701549	18	410512	715773	32.76	84.49	2502	2545	4	38	398	CC398	SasX-	PVL-	t4677	I	V	S	R	R	S	S	S	S	S	S	S	S	S	R	1	1	0	1	VII	1	1	1	0	0	1
CFSA17SA083.L350_DMS33084-V	CFSA17SA083	Xinjiang	rice noodle	non-animal food	2017	MRSA	Y	SAMN14997434	2772486	42	167426	352112	32.74	87.017	2575	2620	3	41	59	CC59	SasX-	PVL+	t437	I	IV	S	R	R	R	R	S	S	S	S	S	S	S	R	1	1	0	1	II	0	1	1	0	1	1
CFSA17SA084.L350_DMS33085-V	CFSA17SA084	Xinjiang	cake	non-animal food	2017	MSSA	Y	SAMN14997435	2808086	30	174893	419910	32.72	84.38	2645	2695	4	45	30	ST30	SasX-	PVL-	t338	III	MSSA	S	R	S	S	S	S	S	S	S	S	S	S	S	1	1	1	1	II	0	1	1	0	1	1
CFSA17SA085.L350_DMS33086-V	CFSA17SA085	Xinjiang	bread	non-animal food	2017	MSSA	Y	SAMN14997436	2808086	30	174893	419910	32.72	84.38	2646	2696	4	45	30	ST30	SasX-	PVL-	t338	III	MSSA	S	R	S	R	S	R	S	S	S	S	R	S	S	1	1	1	1	II	0	1	1	0	1	1
CFSA17SA086.L350_DMS33087-V	CFSA17SA086	Shandong	milk	animal food	2017	MRSA	Y	SAMN14997437	2749751	33	170050	453199	32.71	86.997	2527	2581	4	49	59	CC59	SasX-	PVL-	t437	I	IV	S	R	R	R	R	S	S	S	S	S	S	S	R	1	1	0	1	II	1	1	1	0	1	1
CFSA17SA087.L350_DMS33088-V	CFSA17SA087	Shandong	cake	non-animal food	2017	MRSA	Y	SAMN14997438	2764274	33	169950	453227	32.73	86.823	2543	2596	3	49	59	CC59	SasX-	PVL-	t437	I	IV	S	R	R	R	R	S	S	S	S	S	I	S	R	1	1	0	1	II	1	1	1	0	1	1
CFSA17SA088.L350_DMS33034-V	CFSA17SA088	Shandong	cake	non-animal food	2017	MRSA	Y	SAMN14997439	2748930	31	183606	452559	32.71	86.8	2527	2578	4	46	59	CC59	SasX-	PVL-	t437	I	IV	S	R	R	R	R	S	S	S	S	S	R	S	R	1	1	0	1	II	1	1	1	0	1	1
CFSA17SA089.L350_DMS33089-V	CFSA17SA089	Shandong	milk	animal food	2017	MSSA	Y	SAMN14997440	2797760	44	127486	253014	32.76	86.656	2589	2643	4	49	338	CC59	SasX-	PVL+	t437	I	MSSA	S	R	R	R	R	S	S	S	S	S	R	S	R	1	1	0	1	II	1	1	1	0	1	1
CFSA17SA090.L350_DMS33090-V	CFSA17SA090	Zhejiang	cake	non-animal food	2017	MSSA	Y	SAMN14997441	2770175	19	447652	638385	32.7	92.257	2578	2629	4	46	5	CC5	SasX-	PVL-	t002	II	MSSA	S	R	R	S	S	S	S	S	S	S	S	S	R	1	1	0	1	III	1	1	1	0	1	1
CFSA17SA091.L350_DMS33091-V	CFSA17SA091	Zhejiang	cake	non-animal food	2017	MSSA	Y	SAMN14997442	2765529	17	449669	707710	32.71	92.7	2548	2599	4	46	5735	CC5	SasX-	PVL-	t3802	I	MSSA	S	R	R	S	S	S	S	S	S	S	S	S	R	1	1	1	1	II	1	1	1	1	1	1
CFSA17SA092.L350_DMS33092-V	CFSA17SA092	Zhejiang	steamed bun	non-animal food	2017	MSSA	Y	SAMN14997443	2809286	10	973763	1029472	32.65	92.512	2600	2650	3	46	1	CC1	SasX-	PVL-	t127	III	MSSA	S	R	R	R	R	R	S	S	S	S	S	S	R	1	1	0	1	III	1	1	1	0	0	1
CFSA17SA094.L350_DMS33094-V	CFSA17SA094	Shanghai	milk	animal food	2017	MSSA	Y	SAMN14997444	2809081	11	587804	1028909	32.65	92.5	2600	2651	4	46	1	CC1	SasX-	PVL-	t127	III	MSSA	S	R	R	S	S	S	S	S	S	S	S	S	R	1	1	0	1	III	1	1	1	0	0	1
CFSA17SA095.L350_DMS33095-V	CFSA17SA095	Shanghai	bread	non-animal food	2017	MSSA	Y	SAMN14997445	2765668	18	449669	707710	32.71	92.67	2548	2600	5	46	5735	CC5	SasX-	PVL-	t3802	I	MSSA	S	R	R	S	S	S	S	S	S	S	S	S	R	1	1	1	1	II	1	1	1	1	1	1
CFSA17SA096.L350_DMS33096-V	CFSA17SA096	Zhejiang	steamed bun	non-animal food	2017	MSSA	Y	SAMN14997446	2848861	33	174887	418349	32.73	85.542	2703	2753	4	45	30	ST30	SasX-	PVL-	t363	III	MSSA	S	R	S	S	S	S	S	S	S	S	S	S	S	1	1	1	1	II	0	1	1	0	1	1
CFSA17SA097.L350_DMS33097-V	CFSA17SA097	Zhejiang	cake	non-animal food	2017	MSSA	Y	SAMN14997447	2673254	50	109637	357258	32.77	83.368	2457	2504	4	42	398	CC398	SasX-	PVL-	t011	I	MSSA	S	R	S	S	S	S	S	S	S	S	S	S	S	1	1	0	1	VII	1	1	1	0	1	1
CFSA17SA098.L350_DMS33098-V	CFSA17SA098	Zhejiang	cake	non-animal food	2017	MRSA	Y	SAMN14997448	2700365	16	410521	714890	32.75	84.444	2498	2534	4	31	398	CC398	SasX-	PVL-	t011	I	V	S	R	R	R	S	S	S	S	S	S	S	S	R	1	1	0	1	VII	1	1	1	0	0	1
CFSA17SA099.L350_DMS33099-V	CFSA17SA099	Zhejiang	chinese salad	non-animal food	2017	MRSA	Y	SAMN14997449	2798105	38	147770	349706	32.77	86.914	2582	2636	4	49	59	CC59	SasX-	PVL+	t437	I	IV	S	R	R	S	S	S	S	S	S	S	S	S	R	1	1	0	1	II	1	1	1	0	1	1
CFSA17SA100.L350_DMS33100-V-1	CFSA17SA100	Zhejiang	pork	animal food	2017	MSSA	Y	SAMN14997450	2750536	9	1040302	1046887	32.66	92.288	2513	2566	3	49	1	CC1	SasX-	PVL-	t1784	III	MSSA	S	R	S	S	S	S	S	S	S	S	S	S	S	1	1	1	1	III	1	1	1	1	1	1
CFSA17SA101.L350_DMS33101-V	CFSA17SA101	Zhejiang	cake	non-animal food	2017	MSSA	Y	SAMN14997451	2755584	11	879062	913917	32.65	92.14	2508	2558	4	45	1	CC1	SasX-	PVL-	t127	III	MSSA	S	R	S	S	S	S	S	S	S	S	S	S	S	1	1	1	1	III	1	1	1	1	1	1
CFSA17SA102.L350_DMS33102-V	CFSA17SA102	Henan	steamed bun	non-animal food	2017	MSSA	Y	SAMN14997452	2723233	18	585999	853486	32.68	91.466	2490	2538	5	42	6	CC5	SasX-	PVL-	t701	I	MSSA	S	R	S	S	S	S	S	S	S	S	S	S	S	1	1	1	1	II	1	1	1	1	1	1
CFSA17SA103.L350_DMS33103-V	CFSA17SA103	Henan	steamed bun	non-animal food	2017	MSSA	Y	SAMN14997453	2722085	19	396365	585838	32.68	91.427	2489	2537	5	42	6	CC5	SasX-	PVL-	t701	I	MSSA	S	R	S	S	S	S	S	S	S	S	S	S	S	1	1	1	1	II	1	1	1	1	1	1
CFSA17SA104.L350_DMS33104-V	CFSA17SA104	Henan	rice noodle	non-animal food	2017	MRSA	Y	SAMN14997454	2758864	31	169950	452647	32.74	86.897	2538	2591	3	49	59	CC59	SasX-	PVL-	t437	I	IV	S	R	R	R	R	R	S	S	S	S	S	I	R	1	1	0	1	II	1	1	1	0	1	1
CFSA17SA105.L350_DMS33105-V	CFSA17SA105	Jilin	steamed bun	non-animal food	2017	MRSA	Y	SAMN14997455	2784819	42	147851	450319	32.76	86.968	2566	2619	3	49	59	CC59	SasX-	PVL-	t437	I	IV	S	R	R	R	S	I	S	S	S	S	S	S	R	1	1	0	1		1	1	1	0	1	1
CFSA17SA106.L350_DMS33106-V	CFSA17SA106	Jilin	pork	animal food	2017	MRSA	Y	SAMN14997456	2784116	42	138122	449679	32.75	86.962	2565	2616	4	46	59	CC59	SasX-	PVL-	t437	I	IV	S	R	R	R	S	I	S	S	S	S	S	S	R	1	1	0	1		1	1	1	0	1	1
CFSA17SA107.L350_DMS33107-V	CFSA17SA107	Shanghai	pork	animal food	2017	MRSA	Y	SAMN14997457	2778658	39	150262	355071	32.73	86.657	2563	2616	3	49	59	CC59	SasX-	PVL+	t437	I	V	S	R	R	S	S	S	S	S	S	S	S	S	R	1	1	0	1	II	1	1	1	0	1	1
CLSA01.L350_DMS07447	CLSA01	Shanghai	human_infectious_throat swab	human	2015	MSSA	Y	SAMN14997458	2772053	19	315240	758088	32.69	90.876	2575	2624	3	45	20	ST20	SasX-	PVL-	t164	I	MSSA	S	R	S	S	S	S	S	S	S	S	S	S	S	1	1	0	1	II	1	1	1	1	1	1
CLSA02.L350_DMS07448	CLSA02	Shanghai	human_infectious_throat swab	human	2015	MSSA	Y	SAMN14997459	2771249	19	315140	757968	32.69	90.837	2571	2619	2	45	20	ST20	SasX-	PVL-	t164	I	MSSA	S	R	S	S	S	S	S	S	S	S	S	S	S	1	1	0	1	II	1	1	1	1	1	1
CLSA03.L350_DMS07449	CLSA03	Shanghai	human_infectious_throat swab	human	2015	MRSA	Y	SAMN14997460	2789972	30	287451	452914	32.74	86.802	2596	2640	4	39	59	CC59	SasX-	PVL-	t163	I	IV	S	R	R	S	S	I	R	S	S	S	S	S	R	1	1	0	1	II	1	1	1	0	1	1
CLSA04.L350_DMS07819	CLSA04	Shanghai	human_infectious_throat swab	human	2015	MSSA	Y	SAMN14997461	2769368	20	315180	757967	32.68	90.949	2572	2613	2	38	20	ST20	SasX-	PVL-	t164	I	MSSA	S	R	S	S	S	S	R	S	S	S	S	S	S	1	1	0	1	II	1	1	1	1	1	1
CLSA05.L350_DMS07450	CLSA05	Shanghai	human_infectious_throat swab	human	2015	MSSA	Y	SAMN14997462	2772965	20	315240	757704	32.7	90.881	2573	2615	3	38	20	ST20	SasX-	PVL-	t164	I	MSSA	S	R	S	S	S	S	S	S	S	S	S	S	S	1	1	0	1	II	1	1	1	1	1	1
CLSA06.L350_DMS07451	CLSA06	Shanghai	human_infectious_throat swab	human	2015	MSSA	Y	SAMN14997463	2770316	20	315140	757968	32.69	90.956	2571	2622	2	48	20	ST20	SasX-	PVL-	t164	I	MSSA	S	R	S	S	S	S	S	S	S	S	S	S	S	1	1	0	1	II	1	1	1	1	1	1
CLSA07.L350_DMS07452	CLSA07	Shanghai	human_infectious_throat swab	human	2015	MSSA	Y	SAMN14997464	2773771	21	349050	757968	32.69	91.056	2574	2618	3	40	20	ST20	SasX-	PVL-	t164	I	MSSA	S	R	S	S	S	S	S	S	S	S	S	S	S	1	1	0	1	II	1	1	1	1	1	1
CLSA08.L350_DMS07453	CLSA08	Shanghai	human_infectious_throat swab	human	2015	MSSA	Y	SAMN14997465	2772102	21	315240	757704	32.7	91.01	2570	2612	3	38	20	ST20	SasX-	PVL-	t164	I	MSSA	S	R	S	S	S	S	R	S	S	S	S	S	S	1	1	0	1	II	1	1	1	1	1	1
CLSA10.L350_DMS07454	CLSA10	Shanghai	human_infectious_throat swab	human	2015	MSSA	Y	SAMN14997466	2772904	19	315240	757968	32.7	90.896	2572	2621	3	45	20	ST20	SasX-	PVL-	t164	I	MSSA	S	R	S	S	S	S	S	S	S	S	S	S	S	1	1	0	1	II	1	1	1	1	1	1
CLSA11.L350_DMS07455	CLSA11	Shanghai	human_infectious_throat swab	human	2015	MSSA	Y	SAMN14997467	2772177	20	315180	764709	32.69	91.004	2572	2623	2	48	20	ST20	SasX-	PVL-	t164	I	MSSA	S	R	S	S	S	S	R	S	S	S	S	S	S	1	1	0	1	II	1	1	1	1	1	1
CLSA12.L350_DMS07456	CLSA12	Shanghai	human_infectious_throat swab	human	2015	MSSA	Y	SAMN14997468	2728558	22	315140	757968	32.66	90.876	2496	2548	3	48	20	ST20	SasX-	PVL-	t164	I	MSSA	S	R	S	S	S	S	S	S	S	S	S	S	S	1	1	0	1	II	1	1	1	1	1	1
CLSA13.L350_DMS07470	CLSA13	Shanghai	human_infectious_sputum	human	2015	MSSA	Y	SAMN14997469	2770541	21	315180	757968	32.69	90.938	2571	2619	2	45	20	ST20	SasX-	PVL-	t164	I	MSSA	S	R	S	S	S	S	S	S	S	S	S	S	S	1	1	0	1	II	1	1	1	1	1	1
CLSA14.L350_DMS07798	CLSA14	Shanghai	human_infectious_throat swab	human	2015	MSSA	Y	SAMN14997470	2771146	19	315240	757681	32.69	90.96	2571	2619	2	45	20	ST20	SasX-	PVL-	t164	I	MSSA	S	S	S	S	S	S	S	S	S	S	S	S	S	1	1	0	1	II	1	1	1	1	1	1
CLSA15.L350_DMS07471	CLSA15	Shanghai	human_infectious_throat swab	human	2015	MSSA	Y	SAMN14997471	2770024	21	315140	757968	32.69	90.928	2568	2616	2	45	20	ST20	SasX-	PVL-	t164	I	MSSA	S	R	S	S	S	S	S	S	S	S	S	S	S	1	1	0	1	II	1	1	1	1	1	1
CLSA16.L350_DMS07472	CLSA16	Shanghai	human_infectious_throat swab	human	2015	MSSA	Y	SAMN14997472	2772172	19	315280	757968	32.69	90.987	2572	2626	2	51	20	ST20	SasX-	PVL-	t164	I	MSSA	S	R	S	S	S	S	S	S	S	S	S	S	S	1	1	0	1	II	1	1	1	1	1	1
CLSA17.L350_DMS07473	CLSA17	Shanghai	human_infectious_throat swab	human	2015	MSSA	Y	SAMN14997473	2772460	22	315327	757968	32.7	90.997	2570	2619	3	45	20	ST20	SasX-	PVL-	t164	I	MSSA	S	R	S	S	S	S	R	S	S	S	S	S	S	1	1	0	1	II	1	1	1	1	1	1
CLSA18.L350_DMS07474	CLSA18	Shanghai	human_infectious_sputum	human	2015	MSSA	Y	SAMN14997474	2770521	20	315064	757968	32.69	90.97	2572	2624	2	49	20	ST20	SasX-	PVL-	t164	I	MSSA	S	R	S	S	S	S	S	S	S	S	S	S	S	1	1	0	1	II	1	1	1	1	1	1
CLSA19.L350_DMS07475	CLSA19	Shanghai	human_infectious_sputum	human	2015	MSSA	Y	SAMN14997475	2813481	14	663838	1017824	32.68	92.786	2603	2654	4	46	1	CC1	SasX-	PVL-	t127	III	MSSA	S	R	S	S	S	R	S	S	S	S	S	S	S	1	1	0	1	III	1	1	1	1	1	1
CLSA20.L350_DMS07476	CLSA20	Shanghai	human_infectious_sputum	human	2015	MSSA	Y	SAMN14997476	2834738	18	664505	939365	32.66	92.844	2628	2682	3	50	1	CC1	SasX-	PVL-	t127	III	MSSA	S	R	S	S	S	R	S	S	S	S	S	S	S	1	1	0	1	III	1	1	1	1	1	1
CLSA21.L350_DMS07477	CLSA21	Shanghai	human_infectious_sputum	human	2015	MSSA	Y	SAMN14997477	2799143	14	564726	959408	32.68	89.376	2622	2677	4	50	188	CC1	SasX-	PVL-	t2883	I	MSSA	S	R	S	S	S	S	S	S	S	S	S	S	S	1	1	0	1	IV	1	1	1	1	1	1
CLSA22.L350_DMS07478	CLSA22	Shanghai	human_infectious_sputum	human	2015	MRSA	Y	SAMN14997478	2894621	21	597167	1017463	32.59	92.764	2686	2729	3	39	1	CC1	SasX-	PVL-	t127	III	IV	S	R	R	S	S	R	S	S	S	I	S	S	R	1	1	0	1	III	1	1	1	1	1	1
CLSA23.L350_DMS07479	CLSA23	Shanghai	human_infectious_sputum	human	2015	MSSA	Y	SAMN14997479	2839109	14	978329	1017491	32.65	92.793	2630	2684	3	50	1	CC1	SasX-	PVL-	t127	III	MSSA	S	R	S	S	R	R	R	S	S	I	S	S	S	1	1	0	1	III	1	1	1	1	1	1
CLSA24.L350_DMS07820	CLSA24	Shanghai	human_infectious_blood	human	2015	MSSA	Y	SAMN14997480	2833432	13	977547	1017434	32.65	92.766	2629	2680	4	46	1	CC1	SasX-	PVL-	t127	III	MSSA	S	R	S	S	S	R	S	S	S	S	S	S	S	1	1	0	1	III	1	1	1	1	1	1
CLSA25.L350_DMS07480	CLSA25	Shanghai	human_infectious_sputum	human	2015	MSSA	Y	SAMN14997481	2813079	14	664505	941270	32.69	92.785	2602	2657	4	50	1	CC1	SasX-	PVL-	t127	III	MSSA	S	S	S	S	S	R	R	S	S	S	S	S	S	1	1	0	1	III	1	1	1	1	1	1
CLSA26.L350_DMS07481	CLSA26	Shanghai	human_infectious_sputum	human	2015	MSSA	Y	SAMN14997482	2760944	11	1394490	1394490	32.72	89.293	2577	2632	4	50	188	CC1	SasX-	PVL-	t189	I	MSSA	S	S	S	S	S	S	S	S	S	S	S	S	S	1	1	1	1	IV	1	1	1	1	1	1
CLSA27.L350_DMS07821	CLSA27	Shanghai	human_infectious_sputum	human	2015	MRSA	Y	SAMN14997483	2916366	46	143039	433916	32.67	92.516	2757	2801	4	39	239	CC630	SasX+	PVL-	t037	I	III	S	R	R	R	R	R	S	R	S	I	S	I	R	1	1	0	1	I	1	1	1	1	1	1
CLSA28.L350_DMS07482	CLSA28	Shanghai	human_infectious_sputum	human	2015	MSSA	Y	SAMN14997484	2834633	13	978348	1017491	32.66	92.799	2627	2681	3	50	1	CC1	SasX-	PVL-	t127	III	MSSA	S	R	S	S	I	R	R	S	S	S	S	S	S	1	1	0	1	III	1	1	1	1	1	1
CLSA29.L350_DMS07488	CLSA29	Shanghai	human_infectious_sputum	human	2015	MSSA	Y	SAMN14997485	2785880	13	752707	926367	32.7	88.434	2603	2658	4	50	188	CC1	SasX-	PVL-	t189	I	MSSA	S	R	S	S	S	S	S	S	S	S	S	S	S	1	1	0	1	IV	1	1	1	1	1	1
CLSA30.L350_DMS07489	CLSA30	Shanghai	human_infectious_sputum	human	2015	MSSA	Y	SAMN14997486	2687298	10	975561	1040416	32.68	87.684	2464	2519	4	50	188	CC1	SasX-	PVL-	t189	I	MSSA	S	S	S	S	S	S	S	S	S	S	S	S	S	1	1	1	1	IV	1	1	1	1	0	1
CLSA31.L350_DMS07490	CLSA31	Shanghai	human_infectious_throat swab	human	2015	MRSA	Y	SAMN14997487	2956747	44	132441	497473	32.68	93.414	2800	2855	4	50	239	CC630	SasX+	PVL-	t037	I	III	S	R	R	R	R	R	S	S	S	I	S	I	R	1	1	0	1	I	1	1	1	1	1	1
CLSA32.L350_DMS07491	CLSA32	Shanghai	human_infectious_throat swab	human	2015	MSSA	Y	SAMN14997488	2832327	13	664504	1017691	32.65	92.807	2625	2679	3	50	1	CC1	SasX-	PVL-	t127	III	MSSA	S	R	S	S	S	R	S	S	S	S	S	S	S	1	1	0	1	III	1	1	1	1	1	1
CLSA33.L350_DMS07492	CLSA33	Shanghai	human_infectious_sputum	human	2015	MSSA	Y	SAMN14997489	2707823	18	410567	630100	32.78	84.277	2487	2546	4	54	3656	CC398	SasX-	PVL-	t1451	I	MSSA	S	R	S	R	R	S	S	S	S	S	S	S	S	1	1	1	1	VII	1	1	1	0	1	1
CLSA34.L350_DMS07493	CLSA34	Shanghai	human_infectious_throat swab	human	2015	MRSA	Y	SAMN14997490	2957981	44	143039	471954	32.68	93.452	2801	2852	4	46	239	CC630	SasX+	PVL-	t037	I	III	S	R	R	R	R	S	S	S	R	R	R	R	R	1	1	0	1	I	1	1	1	1	1	1
CLSA35.L350_DMS07494	CLSA35	Shanghai	human_infectious_throat swab	human	2015	MRSA	Y	SAMN14997491	2981290	43	172043	375858	32.67	92.98	2796	2851	4	50	239	CC630	SasX+	PVL-	t037	I	III	S	R	R	R	R	R	S	R	S	R	S	I	R	1	1	0	1	I	1	1	1	1	1	1
CLSA36.L350_DMS07495	CLSA36	Shanghai	human_infectious_sputum	human	2015	MRSA	Y	SAMN14997492	3035778	49	142995	465813	32.65	93.528	2860	2915	4	50	239	CC630	SasX+	PVL-	t037	I	III	S	R	R	R	R	R	S	R	S	R	I	R	R	1	1	0	1	I	1	1	1	1	1	1
CLSA37.L350_DMS07496	CLSA37	Shanghai	human_infectious_sputum	human	2015	MSSA	Y	SAMN14997493	2692033	16	318625	611508	32.73	90.874	2483	2527	3	40	15	CC15	SasX-	PVL-	t085	II	MSSA	S	S	S	S	S	S	R	S	S	S	S	S	S	1	1	0	1	I	1	1	1	1	1	1
CLSA38.L350_DMS07497	CLSA38	Shanghai	human_infectious_sputum	human	2015	MSSA	Y	SAMN14997494	2743484	21	316225	482634	32.69	91.375	2523	2578	4	50	5	CC5	SasX-	PVL-	t002	II	MSSA	S	R	S	R	R	S	S	R	S	S	S	I	S	1	1	0	1	III	1	1	1	1	1	1
CLSA39.L350_DMS07498	CLSA39	Shanghai	human_infectious_sputum	human	2015	MRSA	Y	SAMN14997495	2812299	55	118834	356027	32.78	92.449	2614	2667	5	47	5	CC5	SasX-	PVL-	t002	II	II	S	R	R	R	R	R	S	S	S	R	S	I	R	1	1	0	1	III	1	1	1	1	0	1
CLSA40.L350_DMS07499	CLSA40	Shanghai	human_infectious_sputum	human	2015	MSSA	Y	SAMN14997496	2780472	54	120481	356027	32.78	92.479	2578	2632	5	48	5	CC5	SasX-	PVL-	t002	II	MSSA	S	R	S	R	R	R	S	S	S	R	S	I	S	1	1	0	1	III	1	1	1	1	0	1
CLSA41.L350_DMS07500	CLSA41	Shanghai	human_infectious_sputum	human	2015	MSSA	Y	SAMN14997497	2712948	14	355644	593780	32.71	90.684	2472	2526	3	50	7	CC7	SasX-	PVL-	t796	I	MSSA	S	S	S	S	S	S	S	S	S	S	S	S	S	1	1	0	1	V	1	1	1	1	1	1
CLSA42.L350_DMS07501	CLSA42	Shanghai	human_infectious_sputum	human	2015	MSSA	Y	SAMN14997498	2692535	14	479866	611563	32.73	90.149	2470	2527	3	53	15	CC15	SasX-	PVL-	t085	II	MSSA	S	S	S	S	S	S	S	S	R	R	R	R	S	1	1	0	1	I	1	1	1	1	1	1
CLSA43.L350_DMS07502	CLSA43	Shanghai	human_infectious_sputum	human	2015	MSSA	Y	SAMN14997499	2688754	16	319565	611281	32.73	90.141	2465	2523	4	53	15	CC15	SasX-	PVL-	t085	II	MSSA	S	S	S	S	S	S	S	S	S	S	S	S	S	1	1	0	1	I	1	1	1	1	1	1
CLSA44.L350_DMS07503	CLSA44	Shanghai	human_infectious_sputum	human	2015	MSSA	Y	SAMN14997500	2681200	13	593892	960974	32.67	90.009	2458	2512	5	48	72	ST72	SasX-	PVL-	t148	I	MSSA	S	S	S	S	S	S	S	S	S	S	S	S	S	1	1	0	1	I	1	1	1	1	1	1
CLSA45.L350_DMS07504	CLSA45	Shanghai	human_infectious_sputum	human	2015	MSSA	Y	SAMN14997501	2685850	16	319565	611408	32.73	90.108	2465	2522	3	53	15	CC15	SasX-	PVL-	t085	II	MSSA	S	S	S	S	S	S	S	S	S	S	S	S	S	1	1	0	1	I	1	1	1	1	1	1
CLSA46.L350_DMS07505	CLSA46	Shanghai	human_infectious_blood	human	2015	MSSA	Y	SAMN14997502	2688104	15	475345	611283	32.73	90.138	2464	2521	3	53	15	CC15	SasX-	PVL-	t085	II	MSSA	S	S	S	S	S	S	S	S	S	S	S	S	S	1	1	0	1	I	1	1	1	1	1	1
CLSA47.L350_DMS08750	CLSA47	Shanghai	human_infectious_throat swab	human	2015	MSSA	Y	SAMN14997503	2711402	11	488042	541202	32.72	90.549	2479	2533	3	50	7	CC7	SasX-	PVL-	t803	I	MSSA	S	S	S	S	S	S	S	S	S	S	S	S	S	1	1	0	1	V	1	1	1	1	1	1
CLSA48.L350_DMS08751	CLSA48	Shanghai	human_infectious_throat swab	human	2015	MRSA	Y	SAMN14997504	3016140	51	143994	298574	32.65	93.456	2852	2898	4	41	239	CC630	SasX+	PVL-	t037	I	III	S	R	R	R	R	R	S	R	S	R	S	I	R	1	1	0	1	I	1	1	1	1	1	1
CLSA49.L350_DMS07508	CLSA49	Shanghai	human_infectious_throat swab	human	2015	MSSA	Y	SAMN14997505	2714205	10	618478	1276384	32.73	90.997	2496	2551	4	50	7	CC7	SasX-	PVL-	t091	I	MSSA	S	R	S	S	S	S	S	S	S	S	S	S	S	1	1	0	1	V	1	1	1	1	0	1
CLSA50.L350_DMS07822	CLSA50	Shanghai	human_infectious_throat swab	human	2015	MSSA	Y	SAMN14997506	2662168	16	410660	714475	32.8	84.337	2447	2482	4	30	398	CC398	SasX-	PVL-	none	I	MSSA	S	S	S	R	S	S	S	S	S	S	S	S	S	1	1	0	1	VII	1	1	1	0	1	1
CLSA51.L350_DMS07823	CLSA51	Shanghai	human_infectious_throat swab	human	2015	MSSA	Y	SAMN14997507	2833322	16	563704	1049075	32.7	89.376	2671	2721	3	46	188	CC1	SasX-	PVL-	t189	I	MSSA	S	S	S	S	S	S	S	S	R	R	R	R	S	1	1	0	1	IV	1	1	1	1	1	1
CLSA52.L350_DMS07777	CLSA52	Shanghai	human_infectious_throat swab	human	2015	MRSA	Y	SAMN14997508	3047491	56	132441	465678	32.64	93.491	2883	2938	4	50	239	CC630	SasX+	PVL-	t037	I	III	S	R	R	R	R	R	S	R	S	R	I	R	R	1	1	0	1	I	1	1	1	1	1	1
CLSA53.L350_DMS07778	CLSA53	Shanghai	human_infectious_throat swab	human	2015	MRSA	Y	SAMN14997509	2958537	48	132441	471943	32.68	93.437	2804	2859	4	50	239	CC630	SasX+	PVL-	t037	I	III	S	R	R	R	R	R	S	R	S	I	S	I	R	1	1	0	1	I	1	1	1	1	1	1
CLSA54.L350_DMS07779	CLSA54	Shanghai	human_infectious_throat swab	human	2015	MSSA	Y	SAMN14997510	2686438	16	319565	611383	32.73	90.126	2464	2521	3	53	15	CC15	SasX-	PVL-	t085	II	MSSA	S	S	S	S	S	S	S	S	S	S	S	S	S	1	1	0	1	I	1	1	1	1	1	1
CLSA55.L350_DMS07780	CLSA55	Shanghai	human_infectious_sputum	human	2015	MSSA	Y	SAMN14997511	2688156	16	319082	611461	32.73	90.136	2463	2520	3	53	15	CC15	SasX-	PVL-	t085	II	MSSA	S	S	S	S	S	S	S	S	S	S	S	S	S	1	1	0	1	I	1	1	1	1	1	1
CLSA56.L350_DMS07781	CLSA56	Shanghai	human_infectious_throat swab	human	2015	MSSA	Y	SAMN14997512	2728881	14	316243	488101	32.72	90.742	2490	2544	3	50	7	CC7	SasX-	PVL-	t796	I	MSSA	S	S	S	R	R	S	S	S	S	S	S	S	S	1	1	0	1	V	1	1	1	1	0	1
CLSA57.L350_DMS07782	CLSA57	Shanghai	human_infectious_throat swab	human	2015	MSSA	Y	SAMN14997513	2693598	15	479766	611413	32.73	90.133	2473	2531	4	53	15	CC15	SasX-	PVL-	t085	II	MSSA	S	S	S	S	S	S	S	S	S	S	S	S	S	1	1	0	1	I	1	1	1	1	1	1
CLSA58.L350_DMS07783	CLSA58	Shanghai	human_infectious_throat swab	human	2015	MSSA	Y	SAMN14997514	2708381	18	410715	723512	32.78	84.194	2493	2548	4	50	3656	CC398	SasX-	PVL-	none	I	MSSA	S	R	S	R	R	I	S	S	S	S	S	I	S	1	1	1	1	VII	1	1	1	0	1	1
CLSA59.L350_DMS07784	CLSA59	Shanghai	human_infectious_throat swab	human	2015	MSSA	Y	SAMN14997515	2707537	17	410615	625177	32.78	84.179	2489	2546	4	52	3656	CC398	SasX-	PVL-	none	I	MSSA	S	R	S	R	R	I	S	S	S	S	S	S	S	1	1	1	1	VII	1	1	1	0	1	1
CLSA60.L350_DMS07785	CLSA60	Shanghai	human_infectious_sputum	human	2015	MSSA	Y	SAMN14997516	2646652	18	252259	524335	32.72	89.904	2402	2457	3	51	15	CC15	SasX-	PVL-	t084	II	MSSA	S	S	S	S	S	S	S	S	S	S	S	S	S	1	1	0	1	I	1	1	1	1	1	1
CLSA61.L350_DMS07786	CLSA61	Shanghai	human_infectious_sputum	human	2015	MSSA	Y	SAMN14997517	2659945	16	410511	715918	32.82	84.401	2448	2494	4	41	398	CC398	SasX-	PVL-	t011	I	MSSA	S	S	S	R	I	S	S	S	S	S	S	S	S	1	1	0	1	VII	1	1	1	0	1	1
CLSA62.L350_DMS07824	CLSA62	Shanghai	human_infectious_sputum	human	2015	MSSA	Y	SAMN14997518	2835748	14	1028971	1049075	32.7	89.428	2677	2727	3	46	188	CC1	SasX-	PVL-	t189	I	MSSA	S	R	S	S	S	S	S	S	S	S	S	S	S	1	1	0	1	IV	1	1	1	1	1	1
CLSA63.L350_DMS07787	CLSA63	Shanghai	human_infectious_sputum	human	2015	MSSA	Y	SAMN14997519	2725291	18	312967	500909	32.76	92.874	2515	2562	4	42	5	CC5	SasX-	PVL+	t002	II	MSSA	S	S	S	S	S	S	R	S	S	S	S	S	S	1	1	0	1	III	1	1	1	1	1	1
CLSA64.L350_DMS07788	CLSA64	Shanghai	human_infectious_sputum	human	2015	MSSA	Y	SAMN14997520	2684756	16	318698	611527	32.73	90.089	2463	2520	3	53	15	CC15	SasX-	PVL-	t085	II	MSSA	S	S	S	S	S	S		S	S	S	S	S	S	1	1	0	1	I	1	1	1	1	1	1
CLSA65.L350_DMS07789	CLSA65	Shanghai	human_infectious_throat swab	human	2015	MSSA	Y	SAMN14997521	2784931	14	757085	959471	32.69	89.361	2610	2665	4	50	188	CC1	SasX-	PVL-	t8914	I	MSSA	S	R	S	S	S	S		S	S	S	S	S	S	1	1	0	1	IV	1	1	1	1	1	1
CLSA66.L350_DMS07790	CLSA66	Shanghai	human_infectious_sputum	human	2015	MSSA	Y	SAMN14997522	2731054	10	402747	1363934	32.69	90.762	2494	2549	4	50	7	CC7	SasX-	PVL-	t1685	I	MSSA	S	R	S	S	S	S		S	S	S	S	S	S	1	1	0	1	V	1	1	1	1	1	1
CLSA67.L350_DMS07791	CLSA67	Shanghai	human_infectious_sputum	human	2015	MSSA	Y	SAMN14997523	2812011	40	254552	678328	32.6	93.422	2616	2670	4	49	630	CC630	SasX-	PVL-	t377	I	MSSA	S	R	S	S	S	R		S	S	S	S	S	S	1	1	0	1	I	1	1	0	1	1	1
CLSA68.L350_DMS07792	CLSA68	Shanghai	human_infectious_sputum	human	2015	MSSA	Y	SAMN14997524	2756849	15	706043	968689	32.64	88.314	2550	2605	4	50	188	CC1	SasX-	PVL-	t189	I	MSSA	S	R	S	S	S	S		S	S	S	S	S	S	1	1	0	1	IV	1	1	1	1	1	1
CLSA69.L350_DMS07793	CLSA69	Shanghai	human_infectious_sputum	human	2015	MSSA	Y	SAMN14997525	2747132	20	283796	541207	32.73	91.516	2527	2581	3	50	7	CC7	SasX-	PVL-	t091	I	MSSA	S	R	S	S	S	S		S	S	S	S	S	S	1	1	0	1	V	1	1	1	1	1	1
CLSA70.L350_DMS07794	CLSA70	Shanghai	human_infectious_sputum	human	2015	MSSA	Y	SAMN14997526	2752265	18	277235	706249	32.75	90.92	2525	2579	3	50	7	CC7	SasX-	PVL-	t091	I	MSSA	S	S	S	S	S	S		S	S	S	S	S	S	1	1	0	1	V	1	1	1	1	1	1
CLSA71.L350_DMS07795	CLSA71	Shanghai	human_infectious_throat swab	human	2015	MSSA	Y	SAMN14997527	2751400	22	253635	436121	32.76	90.933	2522	2577	4	50	7	CC7	SasX-	PVL-	t091	I	MSSA	S	S	S	S	S	S		S	S	S	S	S	S	1	1	0	1	V	1	1	1	1	0	1
CLSA72.L350_DMS07796	CLSA72	Shanghai	human_infectious_throat swab	human	2015	MSSA	Y	SAMN14997528	2633101	16	410567	661408	32.81	82.582	2420	2476	3	52	398	CC398	SasX-	PVL-	t1451	I	MSSA	S	S	S	R	S	S		S	S	S	S	S	S	1	1	0	1	VII	1	1	1	0	1	1
CLSA73.L350_DMS07797	CLSA73	Shanghai	human_infectious_throat swab	human	2015	MSSA	Y	SAMN14997529	2727404	15	563930	959256	32.68	88.245	2518	2562	4	39	188	CC1	SasX-	PVL-	t2883	I	MSSA	S	S	S	S	S	S		S	S	S	S	S	S	1	1	0	1	IV	1	1	1	1	1	1
CLSA74.L350_DMS07739	CLSA74	Shanghai	human_infectious_throat swab	human	2015	MSSA	Y	SAMN14997530	2706350	8	1029086	1044801	32.7	91.683	2475	2526	4	46	1920	CC1	SasX-	PVL-	t286	III	MSSA	S	S	S	S	S	S		S	S	S	S	S	S	1	1	0	1	III	1	1	1	0	1	1
CLSA75.L350_DMS07740	CLSA75	Shanghai	human_infectious_sputum	human	2015	MSSA	Y	SAMN14997531	2765529	21	239366	649752	32.75	91.12	2542	2596	3	50	7	CC7	SasX-	PVL-	t796	I	MSSA	S	S	S	R	R	S		S	S	S	S	S	S	1	1	0	1	V	1	1	1	1	1	1
CLSA76.L350_DMS07741	CLSA76	Shanghai	human_infectious_throat swab	human	2015	MSSA	Y	SAMN14997532	2759055	13	757084	769043	32.72	89.325	2577	2632	4	50	188	CC1	SasX-	PVL-	t8914	I	MSSA	S	S	S	S	S	S		S	S	S	S	S	S	1	1	0	1	IV	1	1	1	1	1	1
CLSA77.L350_DMS07742	CLSA77	Shanghai	human_infectious_throat swab	human	2015	MSSA	Y	SAMN14997533	2712793	18	410809	668269	32.85	84.424	2512	2569	4	52	398	CC398	SasX-	PVL-	t1170	I	MSSA	S	S	S	R	R	S		S	S	S	R	S	S	1	1	1	1	VII	1	1	1	0	1	1
CLSA78.L350_DMS07743	CLSA78	Shanghai	human_infectious_throat swab	human	2015	MSSA	Y	SAMN14997534	2734072	34	145207	447851	32.69	87.311	2520	2570	3	46	121	ST121	SasX-	PVL-	t2091	IV	MSSA	S	R	S	S	S	S		S	S	S	S	S	S	1	1	0	0	II	1	1	1	0	0	1
CLSA79.L350_DMS07744	CLSA79	Shanghai	human_infectious_throat swab	human	2015	MSSA	Y	SAMN14997535	2783989	19	468155	769046	32.69	89.328	2607	2662	4	50	188	CC1	SasX-	PVL-	t8914	I	MSSA	S	R	S	S	S	S		S	S	S	S	S	S	1	1	0	1	IV	1	1	1	1	1	1
CLSA80.L350_DMS07745	CLSA80	Shanghai	human_infectious_sputum	human	2015	MSSA	Y	SAMN14997536	2800131	49	145014	269533	32.56	88.387	2630	2683	2	50	2829	CC1	SasX-	PVL-	t377	II	MSSA	S	R	S	S	S	S		S	S	S	S	S	S	1	1	0	1	II	0	1	0	1	1	1
CLSA81.L350_DMS07746	CLSA81	Shanghai	human_infectious_sputum	human	2015	MSSA	Y	SAMN14997537	2735364	40	104543	340392	32.69	87.333	2521	2575	3	50	121	ST121	SasX-	PVL-	t2091	IV	MSSA	S	R	S	S	S	S		S	S	S	S	S	S	1	1	0	0	II	1	1	1	0	0	1
CLSA82.L350_DMS07747	CLSA82	Shanghai	human_infectious_throat swab	human	2015	MRSA	Y	SAMN14997538	3031092	49	132441	381207	32.66	93.523	2862	2917	4	50	239	CC630	SasX+	PVL-	t037	I	III	S	R	R	R	R	R		R	S	R	I	R	R	1	1	0	1	I	1	1	1	1	1	1
CLSA83.L350_DMS07748	CLSA83	Shanghai	human_infectious_sputum	human	2015	MSSA	Y	SAMN14997539	2751241	24	483713	557459	32.71	91.869	2537	2596	5	53	5	CC5	SasX-	PVL-	t002	II	MSSA	S	R	S	S	S	S		S	S	S	S	S	S	1	1	0	1	III	1	1	1	1	1	1
CLSA84.L350_DMS07749	CLSA84	Shanghai	human_infectious_sputum	human	2015	MSSA	Y	SAMN14997540	2741714	16	388062	707550	32.74	92.584	2526	2582	5	50	6	CC5	SasX-	PVL-	t701	I	MSSA	S	S	S	S	S	S		S	S	S	S	S	S	1	1	1	1	II	1	1	1	1	0	1
CLSA85.L350_DMS07750	CLSA85	Shanghai	human_infectious_sputum	human	2015	MSSA	Y	SAMN14997541	2823888	24	757405	828248	32.7	89.367	2660	2715	4	50	188	CC1	SasX-	PVL-	t189	I	MSSA	S	R	S	R	R	S		S	S	S	S	I	S	1	1	1	1	IV	1	1	1	1	1	1
CLSA86.L350_DMS07751	CLSA86	Shanghai	human_infectious_sputum	human	2015	MSSA	Y	SAMN14997542	2756570	15	707052	827560	32.64	88.282	2562	2617	4	50	188	CC1	SasX-	PVL-	t189	I	MSSA	S	R	S	S	S	S		S	S	S	S	S	S	1	1	0	1	IV	1	1	1	1	1	1
CLSA87.L350_DMS07752	CLSA87	Shanghai	human_infectious_sputum	human	2015	MRSA	Y	SAMN14997543	2765504	40	147763	476399	32.74	86.827	2538	2594	3	52	59	CC59	SasX-	PVL-	t437	I	IV	S	R	R	R	R	S		S	S	S	S	S	R	1	1	0	1	II	1	1	1	0	1	1
CLSA90.L350_DMS07755	CLSA90	Shanghai	human_infectious_throat swab	human	2015	MSSA	Y	SAMN14997544	2715201	19	646629	847048	32.67	90.13	2517	2568	4	46	2315	CC1	SasX-	PVL-	t17070	II	MSSA	S	R	S	S	S	R		S	S	S	S	S	S	1	1	1	1	II	1	1	1	1	1	1
CLSA91.L350_DMS07756	CLSA91	Shanghai	human_infectious_throat swab	human	2015	MSSA	Y	SAMN14997545	2723080	16	694666	919430	32.74	89.973	2535	2591	3	52	88	CC88	SasX-	PVL-	t16728	III	MSSA	S	S	S	S	S	S		S	S	S	S	S	S	1	1	0	1	II	1	1	1	1	0	1
CLSA92.L350_DMS07757	CLSA92	Shanghai	human_infectious_throat swab	human	2015	MSSA	Y	SAMN14997546	2695592	20	325714	695809	32.69	90.883	2467	2521	3	50	5	CC5	SasX-	PVL-	t954	II	MSSA	S	R	S	S	S	S		S	S	S	S	S	S	1	1	0	1	III	1	1	1	0	1	1
18A183.L350_BDMS190616946-1a	18A183	Zhejiang	pork	animal food	2018	MRSA	Y	SAMN15184454	2854727	14	609320	1167094	32.27	4.392	2694	2741	4	42	1223	ST1223	SasX-	PVL-	none		IV	S	R	R	R	S	S	S	S	S	S	S	S	R	1	1	0	0		1	1	0	0	0	1
CFSA12SA010.L350_DMS34235-V	CFSA12SA010	Zhejiang	cake	non-animal food	2012	MRSA	Y	SAMN15184455	2759528	34	263225	378987	32.66	89.339	2534	2579	4	40	9	CC9	SasX-	PVL-	t899	II	XII	S	R	R	R	R	R	S	R	S	R	S	R	R	1	1	0	1	II	1	1	1	1	1	1
CFSA12SA013.L350_DMS34238-V	CFSA12SA013	Henan	pork	animal food	2012	MRSA	Y	SAMN15184456	2792666	37	224443	464734	32.71	90.271	2594	2636	3	38	9	CC9	SasX-	PVL-	t899	II	XII	S	R	R	R	R	R	S	S	S	R	S	S	R	1	1	0	1	II	1	1	1	1	1	1
CFSA12SA016.L350_DMS34241-V	CFSA12SA016	Henan	pork	animal food	2012	MRSA	Y	SAMN15184457	2804011	34	410286	617057	32.66	90.36	2612	2647	4	30	9	CC9	SasX-	PVL-	t899	II	XII	S	R	R	R	R	R	S	R	S	R	S	R	R	1	1	0	1	II	1	1	1	1	1	1
CFSA12SA018.L350_DMS34243-V	CFSA12SA018	Henan	pork	animal food	2012	MRSA	Y	SAMN15184458	2762993	44	216424	462462	32.66	89.208	2539	2589	4	45	9	CC9	SasX-	PVL-	t899	II	XII	S	R	R	S	R	R	S	R	S	R	S	S	R	1	1	0	1	II	1	1	1	1	1	1
CFSA12SA030.L350_DMS34258-V	CFSA12SA030	Henan	pork	animal food	2012	MRSA	Y	SAMN15184459	2809715	56	153217	420529	32.67	90.124	2612	2658	4	41	9	CC9	SasX-	PVL-	t899	II	XII	S	R	R	R	R	R	S	R	S	R	S	R	R	1	1	0	1	II	1	1	1	1	1	1
CFSA12SA042.L350_DMS34270-V	CFSA12SA042	Henan	pork	animal food	2012	MRSA	Y	SAMN15184460	2813034	42	225413	444429	32.66	90.211	2618	2662	3	40	1376	CC9	SasX-	PVL-	t899	II	XII	S	R	R	R	R	R	S	R	S	R	S	S	R	1	1	0	1	II	1	1	1	1	1	1
CFSA12SA053.L350_DMS34281-V	CFSA12SA053	Sichuan	pork	animal food	2012	MRSA	Y	SAMN15184461	2762294	35	227978	492798	32.65	89.314	2541	2584	4	38	9	CC9	SasX-	PVL-	t899	II	XII	S	R	R	R	R	R	S	R	S	R	R	S	R	1	1	0	1	II	1	1	1	1	1	1
CFSA12SA057.L350_DMS34284-V	CFSA12SA057	Sichuan	pork	animal food	2012	MRSA	Y	SAMN15184462	2791994	35	233255	730608	32.69	90.134	2596	2648	3	48	9	CC9	SasX-	PVL-	t899	II	XII	S	R	R	R	R	R	S	R	S	R	R	S	R	1	1	0	1	II	1	1	1	1	1	1
CFSA12SA058.L350_DMS34285-V	CFSA12SA058	Sichuan	pork	animal food	2012	MRSA	Y	SAMN15184463	2802324	33	371360	599814	32.68	90.102	2604	2657	4	48	9	CC9	SasX-	PVL-	t3106	II	XII	S	R	R	R	R	R	S	R	S	R	S	R	R	1	1	0	1	II	1	1	1	1	1	1
CFSA12SA061.L350_DMS34287-V	CFSA12SA061	Guangxi	fruit	non-animal food	2012	MRSA	Y	SAMN15184464	2814430	46	127654	377613	32.75	86.65	2610	2654	3	40	338	CC59	SasX-	PVL+	t437	I	V	S	R	R	R	R	S	S	S	S	R	S	S	R	1	1	0	1	II	1	1	1	0	1	1
CFSA12SA062.L350_DMS34288-V	CFSA12SA062	Guangxi	cake	non-animal food	2012	MRSA	Y	SAMN15184465	2816171	46	127745	378007	32.75	86.658	2610	2662	3	48	338	CC59	SasX-	PVL+	t437	I	V	S	R	R	R	R	R	S	R	S	R	S	R	R	1	1	0	1	II	1	1	1	0	1	1
CFSA12SA064.L350_DMS34290-V	CFSA12SA064	Guangxi	noodle	non-animal food	2012	MRSA	Y	SAMN15184466	2901372	44	200946	398981	32.67	90.124	2754	2804	4	45	9	CC9	SasX-	PVL-	t899	II	XII	S	R	R	R	R	R	S	R	S	R	S	S	R	1	1	0	1	II	1	1	1	1	1	1
CFSA12SA065.L350_DMS34291-V	CFSA12SA065	Guangxi	cake	non-animal food	2012	MRSA	Y	SAMN15184467	2794552	38	382562	599853	32.69	90.402	2605	2655	4	45	9	CC9	SasX-	PVL-	t899	II	XII	S	R	R	R	R	R	S	R	S	R	S	R	R	1	1	0	1	II	1	1	1	1	1	1
CFSA12SA066.L350_DMS34292-V	CFSA12SA066	Guangxi	sandwich	animal food	2012	MRSA	Y	SAMN15184468	2797687	38	382562	599753	32.68	90.43	2610	2660	4	45	9	CC9	SasX-	PVL-	t899	II	XII	S	R	R	R	R	R	S	R	S	R	S	R	R	1	1	0	1	II	1	1	1	1	1	1
CFSA12SA067.L350_DMS34293-V	CFSA12SA067	Guangxi	dairy	animal food	2012	MRSA	Y	SAMN15184469	2800731	48	260159	321609	32.72	89.943	2612	2662	4	45	9	CC9	SasX-	PVL-	t899	II	XII	S	R	R	R	R	R	S	R	S	R	S	S	R	1	1	0	1	II	1	1	1	1	1	1
CFSA12SA068.L350_DMS34294-V	CFSA12SA068	Guangxi	fruit	non-animal food	2012	MRSA	Y	SAMN15184470	2792862	47	153306	460458	32.72	89.836	2602	2648	4	41	9	CC9	SasX-	PVL-	t899	II	XII	S	R	R	R	R	R	S	R	S	R	S	R	R	1	1	0	1	II	1	1	1	1	1	1
CFSA12SA071.L350_DMS34297-V	CFSA12SA071	Henan	cake	non-animal food	2012	MRSA	Y	SAMN15184471	2793549	46	127786	453617	32.8	86.906	2601	2646	3	41	59	CC59	SasX-	PVL-	t437	I	IV	S	R	R	R	R	S	S	S	S	S	S	S	R	1	1	0	1	II	1	1	1	0	1	1
CFSA13SA001.L350_DMS34298-V	CFSA13SA001	Gansu	fruit	non-animal food	2013	MRSA	Y	SAMN15184472	2779428	35	148578	350096	32.78	87.546	2574	2627	3	49	59	CC59	SasX-	PVL-	t437	I	IV	S	R	R	I	R	R	S	S	S	S	R	S	R	1	1	0	1	II	1	1	1	0	1	1
CFSA13SA018.L350_DMS34315-V	CFSA13SA018	Henan	cake	non-animal food	2013	MRSA	Y	SAMN15184473	2787883	41	154608	453229	32.77	86.782	2568	2621	3	49	59	CC59	SasX-	PVL-	t441	I	IV	S	R	R	R	R	S	S	S	S	S	S	S	R	1	1	0	1	II	1	1	1	0	1	1
CFSA15SA062.L350_DMS07373	CFSA15SA062	Anhui	duck	animal food	2015	MSSA	Y	SAMN15184474	2783097	16	696224	1293390	32.28	4.403	2573	2627	4	49	2250	ST2250	SasX-	PVL-	none		MSSA	S	S	S	R	R	R	S	R	S	R	R	S	S	1	1	0	0		1	1	0	0	1	1
CFSA15SA081.L350_DMS07388	CFSA15SA081	Shaanxi	chicken	animal food	2015	MRSA	Y	SAMN15184475	2768987	39	167366	349298	32.73	86.582	2566	2611	3	41	59	CC59	SasX-	PVL+	t437	I	IV	S	S	R	R	S	R	S	S	S	R	S	S	R	1	1	0	1	II	1	1	1	0	1	1
CFSA15SA094.L350_DMS07770	CFSA15SA094	Hebei	chicken	animal food	2015	MRSA	Y	SAMN15184476	2786590	43	147685	354897	32.7	86.056	2576	2632	3	52	59	CC59	SasX-	PVL+	t437	I	V	S	R	R	R	R	S	S	S	S	S	R	S	R	1	1	0	1	II	1	1	1	0	1	1
CFSA16SA059.L350_FDMS170385119-1A	CFSA16SA059	Jiangsu	duck	animal food	2016	MRSA	Y	SAMN15184477	2809259	10	939248	944862	32.6	92.289	2561	2612	4	46	1	CC1	SasX-	PVL-	t127	III	V	S	R	R	S	S	S	S	S	S	S	S	S	R	1	1	0	1	III	1	1	1	1	1	1
CFSA17SA018.L350_DMS32959-V	CFSA17SA018	Jiangsu	duck	animal food	2017	MSSA	Y	SAMN15184478	2826306	14	1059820	1271865	32.23	2.988	2638	2697	4	54	1223	ST1223	SasX-	PVL-	none		MSSA	S	R	S	R	R	S	S	S	S	S	S	S	S	1	1	0	0		1	1	0	0	1	1
CFSA17SA053.L350_DMS33048-V	CFSA17SA053	Zhejiang	pork	animal food	2017	MSSA	Y	SAMN15184479	2789508	13	1034053	1121587	32.25	2.938	2607	2654	4	42	1223	ST1223	SasX-	PVL-	none		MSSA	S	R	S	R	R	R	S	S	S	R	R	S	S	1	1	0	0		1	1	0	0	1	1
CFSA17SA054.L350_DMS33049-V	CFSA17SA054	Zhejiang	pork	animal food	2017	MSSA	Y	SAMN15184480	2791501	10	1034311	1271905	32.26	2.977	2606	2664	4	53	1223	ST1223	SasX-	PVL-	none		MSSA	S	R	S	R	R	R	S	S	S	R	R	S	S	1	1	0	0		1	1	0	0	1	1
11A1436.L350_BDMS190616980-1a	11A1436	Henan	pork	animal food	2011	MRSA	N
11A971.L350_BDMS190616946-1a	11A971	Jiangxi	pork	animal food	2011	MRSA	N
18A167.L350_BDMS190616981-1a	18A167	Zhejiang	pork	animal food	2018	MRSA	N
CFSA12SA011.L350_DMS34236-V	CFSA12SA011	Guangxi	pork	animal food	2012	MRSA	N
CFSA12SA034.L350_DMS34262-V	CFSA12SA034	Henan	pork	animal food	2012	MRSA	N
CFSA13SA020.L350_DMS34317-V	CFSA13SA020	Shandong	pork	animal food	2013	MRSA	N
CFSA13SA0412.L350_DMS34338-V	CFSA13SA0412	Hebei	pork	animal food	2013	MRSA	N
CFSA14SA004.L350_DMS34403-V	CFSA14SA004	Guizhou	pork	animal food	2014	MRSA	N
CFSA14SA044.L350_DMS34339-V	CFSA14SA044	Shaanxi	noodle	non-animal food	2014	MRSA	N
CFSA15SA0177.L350_DMS07061	CFSA15SA0177	Shaanxi	pork	animal food	2015	MSSA	N
CFSA15SA0211.L350_DMS07058	CFSA15SA0211	Shandong	pork	animal food	2015	MRSA	N
CFSA15SA0212.L350_DMS07059	CFSA15SA0212	Henan	pork	animal food	2015	MRSA	N
CFSA15SA0213.L350_DMS07060	CFSA15SA0213	Hebei	pork	animal food	2015	MRSA	N
CFSA15SA0230.L350_DMS07054	CFSA15SA0230	Shanxi	chicken	animal food	2015	MSSA	N
CFSA15SA0271.L350_DMS07063	CFSA15SA0271	Shaanxi	chicken	animal food	2015	MSSA	N
CFSA15SA0335.L350_DMS07057	CFSA15SA0335	Shaanxi	pork	animal food	2015	MSSA	N
CFSA15SA0430.L350_DMS07049	CFSA15SA0430	Shanxi	pork	animal food	2015	MSSA	N
CFSA15SA1012.L350_DMS09201	CFSA15SA1012	Liaoning	vegetable	non-animal food	2015	MSSA	N
CFSA15SA1058.L350_DMS09226	CFSA15SA1058	Shandong	sandwich	non-animal food	2015	MSSA	N
CFSA15SA1102.L350_DMS09225	CFSA15SA1102	Henan	steamed bun	non-animal food	2015	MSSA	N
CFSA15SA1121.L350_DMS09204	CFSA15SA1121	Sichuan	pork	animal food	2015	MSSA	N
CFSA15SA1128.L350_DMS09202	CFSA15SA1128	Beijing	milk	animal food	2015	MSSA	N
CFSA15SA1143.L350_DMS07237	CFSA15SA1143	Yunnan	dumpling	animal food	2015	MRSA	N
CFSA15SA1156.L350_DMS07239	CFSA15SA1156	Ningxia	beef	animal food	2015	MSSA	N
CFSA15SA1208.L350_DMS09209	CFSA15SA1208	Sichuan	pork	animal food	2015	MSSA	N
CFSA15SA1382.L350_DMS09205	CFSA15SA1382	Shandong	pork	animal food	2015	MSSA	N
CFSA15SA161.L350_DMS07236	CFSA15SA161	Liaoning	pork	animal food	2015	MSSA	N
CFSA15SA289.L350_DMS09199	CFSA15SA289	Ningxia	beef	animal food	2015	MSSA	N
CFSA15SA294.L350_DMS09223	CFSA15SA294	Fujian	bread	non-animal food	2015	MSSA	N
CFSA15SA327.L350_DMS09222	CFSA15SA327	Yunnan	rice noodle	non-animal food	2015	MSSA	N
CFSA15SA330.L350_DMS09198	CFSA15SA330	Hebei	beef	animal food	2015	MSSA	N
CFSA15SA331.L350_DMS09192	CFSA15SA331	Shandong	rice	non-animal food	2015	MSSA	N
CFSA15SA361.L350_DMS09224	CFSA15SA361	Henan	bread	non-animal food	2015	MSSA	N
CFSA15SA389.L350_DMS09221	CFSA15SA389	Guangxi	cake	non-animal food	2015	MSSA	N
CFSA15SA443.L350_DMS09196	CFSA15SA443	Hunan	pork	animal food	2015	MSSA	N
CFSA15SA4457.L350_DMS09195	CFSA15SA4457	Shaanxi	pork	animal food	2015	MSSA	N
CFSA15SA466.L350_DMS09210	CFSA15SA466	Anhui	chicken	animal food	2015	MSSA	N
CFSA15SA467.L350_DMS09213	CFSA15SA467	Jiangxi	pork	animal food	2015	MSSA	N
CFSA15SA522.L350_DMS09214	CFSA15SA522	Jiangsu	chinese salad	non-animal food	2015	MSSA	N
CFSA15SA544.L350_DMS09200	CFSA15SA544	Xinjiang	mutton	animal food	2015	MSSA	N
CFSA15SA571.L350_DMS09216	CFSA15SA571	Shaanxi	pork	animal food	2015	MSSA	N
CFSA15SA572.L350_DMS09217	CFSA15SA572	Shaanxi	chinese salad	non-animal food	2015	MSSA	N
CFSA15SA588.L350_DMS09219	CFSA15SA588	Guangdong	pork	animal food	2015	MSSA	N
CFSA15SA591.L350_DMS09220	CFSA15SA591	Guangdong	cake	non-animal food	2015	MSSA	N
CFSA15SA839.L350_DMS09227	CFSA15SA839	Shanxi	chinese salad	non-animal food	2015	MSSA	N
CFSA17SA005.L350_DMS32946-V	CFSA17SA005	Hunan	sandwich	animal food	2017	MSSA	N
CFSA17SA029.L350_DMS32970-V	CFSA17SA029	Hubei	dumpling	animal food	2017	MSSA	N
CFSA17SA030.L350_DMS32971-V	CFSA17SA030	Hubei	dumpling	animal food	2017	MSSA	N
CFSA17SA031.L350_DMS32972-V	CFSA17SA031	Hubei	dumpling	animal food	2017	MSSA	N
CFSA17SA093.L350_DMS33093-V	CFSA17SA093	Zhejiang	chicken	animal food	2017	MSSA	N
CFSA17SA108.L350_DMS32983-V	CFSA17SA108	Shandong	pork	animal food	2017	MSSA	N
CFSA17SA111.L350_DMS33108-V	CFSA17SA111	Shandong	pork	animal food	2017	MSSA	N
CFSA17SA112.L350_DMS33109-V	CFSA17SA112	Ningxia	rice noodle	non-animal food	2017	MSSA	N
CFSA17SA113.L350_DMS33110-V	CFSA17SA113	Heilongjiang	bread	non-animal food	2017	MSSA	N
CFSA17SA114.L350_DMS33111-V	CFSA17SA114	Liaoning	pork	animal food	2017	MSSA	N
CFSA17SA115.L350_DMS33112-V	CFSA17SA115	Liaoning	chinese salad	non-animal food	2017	MSSA	N
CFSA17SA116.L350_DMS33113-V	CFSA17SA116	Sichuan	chicken	animal food	2017	MSSA	N
CFSA17SA119.L350_DMS32981-V	CFSA17SA119	Shandong	pork	animal food	2017	MSSA	N
CLSA09.L350_DMS07444	CLSA09	Shanghai	human_infectious_throat swab	human	2015	MRSA	N
CLSA88.L350_DMS07445	CLSA88	Shanghai	human_infectious_sputum	human	2015	MRSA	N
CLSA89.L350_DMS07446	CLSA89	Shanghai	human_infectious_sputum	human	2015	MRSA	N
CLSA93.L350_DMS07758	CLSA93	Shanghai	human_infectious_throat swab	human	2015	MRSA	N
[truncated: 114 more columns]
