# Supplementary material for: Whole-Genome Sequencing and Machine Learning Analysis of Staphylococcus aureus from Multiple Heterogeneous Sources in China Reveals Common Genetic Traits of Antimicrobial Resistance
Source: mSystems. 2021 Jun 8;6(3):e01185-20. doi: 10.1128/mSystems.01185-20 (PMC8579812; doi:10.1128/mSystems.01185-20)
Supplement: TABLE S2 [file msystems.01185-20-st002.xlsx]

## Sheet: Sheet1
Supplementary Table 2: Characteristics of the new sequence types identified in this study, including genome ID, sampling information, allele profiles and accession numbers in pubMLST database.
Genome ID	Province	Source	Source type	Collection year	MRSA/MSSA	Clonal Cmplexes	PubMlLST isolate_ID	Pubmlst submited ID	Submitted year	Sequence type	arcC	aroE	glpF	gmk	pta	tpi	yqiL
CLSA33.L350_DMS07492	Shanghai	human_infectious_sputum	human	2015	MSSA	CC398	CLSA33	31898	2015	3656	3	35	19	187	20	26	39
CLSA58.L350_DMS07783	Shanghai	human_infectious_throat swab	human	2015	MSSA	CC398				3656	3	35	19	187	20	26	39
CLSA59.L350_DMS07784	Shanghai	human_infectious_throat swab	human	2015	MSSA	CC398				3656	3	35	19	187	20	26	39
CFSA15SA089.L350_DMS07391	Hebei	chicken	animal food	2015	MSSA	CC25	SA089	31908	2016	3665	4	1	4	68	5	5	4
CFSA15SA091.L350_DMS07393	Shaanxi	duck	animal food	2015	MSSA	CC25	SA091	31909	2016	3665	4	1	4	68	5	5	4
CFSA15SA104.L350_DMS07220	Shaanxi	pork	animal food	2015	MSSA	CC1	SA104	31911	2016	3668	1	1	1	260	1	1	1
CFSA15SA109.L350_DMS07224	Shaanxi	duck	animal food	2015	MSSA	CC1	SA109	31913	2016	3668	1	1	1	260	1	1	1
CFSA15SA004.L350_DMS07331	Yunnan	chicken	animal food	2015	MSSA	CC398	SA004	31899	2016	3681	3	35	19	2	469	26	39
CFSA15SA005.L350_DMS07332	Yunnan	duck	animal food	2015	MSSA	CC398	SA005	31900	2016	3681	3	35	19	2	469	26	39
CFSA15SA017.L350_DMS07343	Shaanxi	mutton	animal food	2015	MSSA	CC7	SA017	31901	2016	3684	5	4	1	4	4	430	3
CFSA15SA019.L350_DMS07344	Shaanxi	chicken	animal food	2015	MSSA	CC7	SA019	31902	2016	3684	5	4	1	4	4	430	3
CFSA15SA021.L350_DMS07345	Yunnan	beef	animal food	2015	MSSA	CC7	SA021	31903	2016	3684	5	4	1	4	4	430	3
CFSA15SA022.L350_DMS07346	Shaanxi	chicken	animal food	2015	MSSA	CC7	SA022	31904	2016	3684	5	4	1	4	4	430	3
CFSA15SA063.L350_DMS07374	Liaoning	duck	animal food	2015	MSSA	CC15	SA063	31905	2016	3685	438	13	1	1	12	11	13
CFSA15SA068.L350_DMS07377	Anhui	pork	animal food	2015	MRSA	CC9	SA068	31906	2016	3686	3	3	1	1	1	1	512
CFSA15SA069.L350_DMS07378	Shanxi	pork	animal food	2015	MRSA	CC9	SA069	31907	2016	3686	3	3	1	1	1	1	512
CFSA15SA008.L350_DMS07759	Yunnan	chicken	animal food	2015	MRSA	CC9				3686	3	3	1	1	1	1	512
CFSA15SA092.L350_DMS07394	Anhui	pork	animal food	2015	MSSA	CC5	SA092	31910	2016	3687	1	589	1	4	12	1	10
CFSA15SA116.L350_DMS07231	Yunnan	chicken	animal food	2015	MSSA	ST3689	SA116	31914	2016	3689	3	167	524	2	470	13	7
18A100.L350_BDMS190616973-1a	Zhejiang	egg	animal food	2018	MRSA	CC88	18A100	34616	2019	5710	22	1	14	23	707	4	31
18A87.L350_BDMS190616971-1a	Zhejiang	egg	animal food	2018	MRSA	CC59	18A87	34617	2019	5711	689	23	15	2	19	20	785
18A88.L350_BDMS190616972-1a	Zhejiang	chicken	animal food	2018	MRSA	CC59	18A88	34618	2019	5711	689	23	15	2	19	20	785
CFSA.SA008.L350_DMS29480-V	Shanghai	human_health_nasal_swabs	human	2017	MSSA	CC7	CFSA.SA008	34619	2019	5713	690	4	1	4	4	6	3
CFSA12SA031.L350_DMS34259-V	Henan	pork	animal food	2012	MRSA	CC9	CFSA12SA031	34621	2019	5714	3	3	1	1	1	63	10
CFSA12SA036.L350_DMS34264-V	Henan	pork	animal food	2012	MRSA	CC9	CFSA12SA036	34622	2019	5715	3	3	1	1	551	1	10
CFSA12SA037.L350_DMS34265-V	Henan	pork	animal food	2012	MRSA	CC9	CFSA12SA037	34623	2019	5715	3	3	1	1	551	1	10
CFSA12SA043.L350_DMS34271-V	Henan	pork	animal food	2012	MRSA	CC9	CFSA12SA043	34624	2019	5717	331	3	1	1	1	1	10
CFSA12SA049.L350_DMS34277-V	Hubei	pork	animal food	2012	MSSA	CC9	CFSA12SA049	34625	2019	5718	3	3	1	1	1	109	10
CFSA12SA050.L350_DMS34278-V	Hubei	pork	animal food	2012	MRSA	CC9	CFSA12SA050	34626	2019	5719	3	846	1	1	1	109	10
CFSA13SA005.L350_DMS34302-V	Beijing	chicken	animal food	2013	MRSA	CC5	CFSA13SA005	34627	2019	5720	1	4	1	461	119	400	10
CFSA13SA006.L350_DMS34303-V	Beijing	dumpling	animal food	2013	MRSA	CC5	CFSA13SA006	34628	2019	5720	1	4	1	461	119	400	10
CFSA13SA007.L350_DMS34304-V	Beijing	noodle	non-animal food	2013	MRSA	CC5	CFSA13SA007	34629	2019	5720	1	4	1	461	119	400	10
CFSA13SA022.L350_DMS34319-V	Shandong	pork	animal food	2013	MRSA	CC59	CFSA13SA022	34630	2019	5723	691	23	15	48	19	20	15
CFSA14SA006.L350_DMS34405-V	Guizhou	beef	animal food	2014	MRSA	CC7	CFSA14SA006	34631	2019	5724	5	847	1	4	4	6	3
CFSA14SA009.L350_DMS34408-V	Guangxi	rice	non-animal food	2014	MRSA	CC59	CFSA14SA009	34632	2019	5725	19	23	15	462	19	20	15
CFSA14SA010.L350_DMS34409-V	Guangxi	pork	animal food	2014	MRSA	CC59	CFSA14SA010	34633	2019	5725	19	23	15	462	19	20	15
CFSA15SA015.L350_DMS08745	Inner Mongolia	pork	animal food	2015	MSSA	CC630	CFSA15SA015	34634	2019	5727	3	3	1	1	708	4	3
CFSA16SA035.L350_DMS34477-V	Sichuan	duck	animal food	2016	MRSA	CC88	CFSA16SA035	34635	2019	5728	22	1	774	23	12	4	31
CFSA16SA036.L350_DMS34478-V	Sichuan	chicken	animal food	2016	MRSA	CC88	CFSA16SA036	34636	2019	5728	22	1	774	23	12	4	31
CFSA17SA023.L350_DMS32964-V	Shanxi	steamed bun	non-animal food	2017	MSSA	CC7				3684	5	4	1	4	4	430	3
CFSA17SA044.L350_DMS33039-V	Zhejiang	cake	non-animal food	2017	MSSA	CC7	CFSA17SA044	34637	2019	5730	5	4	1	4	4	6	272
CFSA17SA048.L350_DMS33043-V	Zhejiang	rice noodle	non-animal food	2017	MSSA	CC5	CFSA17SA048	34638	2019	5731	12	4	1	4	12	638	3
CFSA17SA052.L350_DMS33047-V	Zhejiang	sandwich	animal food	2017	MSSA	CC5	CFSA17SA052	34639	2019	5732	12	4	1	4	12	570	3
CFSA17SA068.L350_DMS33069-V	Chongqing	pork	animal food	2017	MSSA	CC5	CFSA17SA068	34640	2019	5733	1	4	1	4	709	1	10
CFSA17SA074.L350_DMS33075-V	Gansu	chicken	animal food	2017	MSSA	CC5	CFSA17SA074	34641	2019	5734	12	4	1	463	12	1	3
CFSA17SA091.L350_DMS33091-V	Zhejiang	cake	non-animal food	2017	MSSA	CC5	CFSA17SA091	34642	2019	5735	12	4	1	463	12	639	3
CFSA17SA095.L350_DMS33095-V	Shanghai	bread	non-animal food	2017	MSSA	CC5	CFSA17SA095	34643	2019	5735	12	4	1	463	12	639	3
