# Supplementary material for: Whole-Genome Sequencing and Machine Learning Analysis of Staphylococcus aureus from Multiple Heterogeneous Sources in China Reveals Common Genetic Traits of Antimicrobial Resistance
Source: mSystems. 2021 Jun 8;6(3):e01185-20. doi: 10.1128/mSystems.01185-20 (PMC8579812; doi:10.1128/mSystems.01185-20)
Supplement: TABLE S3 [file msystems.01185-20-st003.xlsx]

## Sheet: Sheet1
Supplementary Table 3: Characteristics of the 343 MRSA lineages identified in this study, including total isolates counts.
MRSA Lineage	No. of Isolates
ST59-t437-SCCmecIV-PVL-	75
ST9-t899-SCCmecXII-PVL-	53
ST59-t437-SCCmecV-PVL+	34
ST59-t437-SCCmecIV-PVL+	17
ST1-t114-SCCmecIV-PVL-	13
ST398-t011-SCCmecV-PVL-	9
ST239-t037-SCCmecIII-PVL-	9
ST338-t437-SCCmecV-PVL+	8
ST630-t4549-SCCmecV-PVL-	7
ST398-t4677-SCCmecV-PVL-	6
ST59-t441-SCCmecIV-PVL-	6
ST88-t3622-SCCmecIV-PVL-	5
ST88-none-SCCmecIV-PVL-	4
ST1-t127-SCCmecIV-PVL-	4
ST5720-t062-SCCmecIV-PVL-	3
ST3355-t437-SCCmecIV-PVL-	3
ST59-t437-SCCmecV-PVL-	3
ST45-t015-SCCmecIV-PVL-	3
ST3686-t899-SCCmecND-PVL-	3
ST59-t163-SCCmecIV-PVL-	3
ST88-t12440-SCCmecV-PVL-	2
ST965-t653-SCCmecIV-PVL-	2
ST239-t030-SCCmecIII-PVL-	2
ST59-t15995-SCCmecIV-PVL-	2
ST1821-t4549-SCCmecV-PVL-	2
ST338-t437-SCCmecV-PVL-	2
ST45-t116-SCCmecIV-PVL-	2
ST5711-t437-SCCmecIV-PVL-	2
ST5715-t899-SCCmecXII-PVL-	2
ST5725-t437-SCCmecIV-PVL-	2
ST5728-t3622-SCCmecIV-PVL-	2
ST1-t127-SCCmecV-PVL-	2
ST338-t13774-SCCmecV-PVL+	2
ST5-t5117-SCCmecnovel-PVL-	2
ST88-t2310-SCCmecND-PVL+	1
ST5710-t3622-SCCmecIV-PVL-	1
ST1223-none-SCCmecIV-PVL-	1
ST1232-t011-SCCmecV-PVL+	1
ST398-t034-SCCmecV-PVL-	1
ST59-t3401-SCCmecIV-PVL-	1
ST72-t664-SCCmecIV-PVL-	1
ST59-t3517-SCCmecIV-PVL-	1
ST5-t1107-SCCmecIV-PVL-	1
ST7-t796-SCCmecV-PVL-	1
ST3193-t172-SCCmecIV-PVL-	1
ST5714-t899-SCCmecXII-PVL-	1
ST1376-t899-SCCmecXII-PVL-	1
ST5717-t899-SCCmecXII-PVL-	1
ST5719-t899-SCCmecXII-PVL-	1
ST9-t3106-SCCmecND-PVL-	1
ST10-t166-SCCmecV-PVL-	1
ST338-none-SCCmecV-PVL+	1
ST59-t3515-SCCmecIV-PVL-	1
ST188-t2883-SCCmecND-PVL-	1
ST5723-t437-SCCmecV-PVL+	1
ST5-t179-SCCmecV-PVL-	1
ST59-t2755-SCCmecIV-PVL-	1
ST5471-t899-SCCmecXII-PVL-	1
ST630-t16739-SCCmecV-PVL-	1
ST4513-t437-SCCmecIV-PVL-	1
ST5724-t091-SCCmecIV-PVL-	1
ST338-t1751-SCCmecV-PVL+	1
ST88-none-SCCmecND-PVL-	1
ST3031-t14062-SCCmecIV-PVL-	1
ST59-t411-SCCmecV-PVL+	1
ST9-t1939-SCCmecXII-PVL-	1
ST9-t2922-SCCmecXII-PVL-	1
ST59-t441-SCCmecIV-PVL+	1
ST59-t1751-SCCmecIV-PVL-	1
ST965-t6356-SCCmecIV-PVL-	1
ST5-t002-SCCmecIV-PVL-	1
ST188-t189-SCCmecND-PVL-	1
ST88-t16824-SCCmecIV-PVL-	1
ST9-t3433-SCCmecXII-PVL-	1
ST1-t114-SCCmecIV-PVL+	1
ST88-t12988-SCCmecND-PVL+	1
ST45-t026-SCCmecIV-PVL-	1
ST5-t002-SCCmecnovel-PVL-	1
ST7-t091-SCCmecIV-PVL-	1
ST59-t172-SCCmecIV-PVL-	1
ST5-t002-SCCmecII-PVL-	1
