# Supplementary material for: Whole-Genome Sequencing and Machine Learning Analysis of Staphylococcus aureus from Multiple Heterogeneous Sources in China Reveals Common Genetic Traits of Antimicrobial Resistance
Source: mSystems. 2021 Jun 8;6(3):e01185-20. doi: 10.1128/mSystems.01185-20 (PMC8579812; doi:10.1128/mSystems.01185-20)
Supplement: TABLE S4 [file msystems.01185-20-st004.xlsx]

## Sheet: Sheet1
Supplementary Table 4: Genome metadata of the reference genomes obtained from the PATRIC database and used in the maximum likelihood and Bayesian divergence analysis. Only samples marked with an asterisk (*) were used in the Bayesian analysis.
Genome ID	Accession number	BioSample	GenBank Accessions	Genome Name	Strain	Collection Date	Isolation Country	Host Name	RS	MLST
1280.4837*	GCA_001018635	SAMN03255443	JXZH01000000	Staphylococcus aureus strain 1063	1063	1981	USA	human	MRSA	ST239
1280.21159*	GCA_900607305	SAMEA5047400	LR027874,LR027875	Staphylococcus aureus strain BPH2056	BPH2056	1981	Australia	human	MRSA	ST239
1280.18038*	GCA_900457385	SAMEA3491701	UGZX01000000	Staphylococcus aureus strain NCTC13135	NCTC13135	1988	UK	na	MRSA	ST239
1137133.3*	GCA_000401475	SAMN02470733	AHZL00000000	Staphylococcus aureus subsp. aureus MRGR3	MRGR3	1990	Japan	human	MRSA	ST239
1321369.3	GCA_000418345	SAMN02603524	CP005288.1,CP005289.1	Staphylococcus aureus Bmb9393	Bmb9393	1993	Brazil	human	MRSA	ST239
46170.86*	GCA_000769575	SAMN03144721	CP009681.1	Staphylococcus aureus subsp. aureus Gv69	Gv69	1996	Brazil	human	MRSA	ST239
1280.4113*	GCA_001226265	SAMEA862589	CTXV01000000	Staphylococcus aureus strain P32	P32	1996	Poland	human	MRSA	ST239
1280.4118	GCA_001226505	SAMEA862591	CTXX01000000	Staphylococcus aureus strain RA6	RA6	1996	Argentina	human	MRSA	ST239
1280.4119	GCA_001226525	SAMEA862543	CTXM01000000	Staphylococcus aureus strain MAL11	MAL11	1996	Malaysia	human	MRSA	ST239
1280.4129*	GCA_001226905	SAMEA862586	CTYC01000000	Staphylococcus aureus strain LIT68	LIT68	1996	Lithuania	human	MRSA	ST239
1280.4155	GCA_001228045	SAMEA862552	CTXL01000000	Staphylococcus aureus strain MAL1	MAL1	1996	Malaysia	human	MRSA	ST239
1280.4173*	GCA_001229045	SAMEA862588	CTXW01000000	Staphylococcus aureus strain RA3	RA3	1996	Argentina	human	MRSA	ST239
1280.4190	GCA_001229905	SAMEA862611	CTWY01000000	Staphylococcus aureus strain MAL119	MAL119	1996	Malaysia	human	MSSA	ST239
1280.4198*	GCA_001230325	SAMEA862616	CTXC01000000	Staphylococcus aureus strain RA7	RA7	1996	Argentina	human	MRSA	ST239
1280.4230*	GCA_001232225	SAMEA862592	CTXR01000000	Staphylococcus aureus strain LIT89	LIT89	1996	Lithuania	human	MRSA	ST239
1280.4254	GCA_001233925	SAMEA862530	CTXI01000000	Staphylococcus aureus strain ES26	ES26	1996	Spain	human	MRSA	ST239
1280.4288	GCA_001236065	SAMEA862608	CTXA01000000	Staphylococcus aureus strain MAL215	MAL215	1996	Malaysia	human	MSSA	ST239
1280.4310	GCA_001237525	SAMEA862607	CTWZ01000000	Staphylococcus aureus strain MAL9	MAL9	1996	Malaysia	human	MRSA	ST239
1280.4313	GCA_001237845	SAMEA862562	CTXH01000000	Staphylococcus aureus strain D71	D71	1996	Germany	human	MRSA	ST239
1280.4331*	GCA_001239185	SAMEA862593	CTYA01000000	Staphylococcus aureus strain LIT76	LIT76	1996	Lithuania	human	MRSA	ST239
46170.182*	GCA_001515685	SAMN03765155	CP012013,CP012014	Staphylococcus aureus subsp. aureus strain Be62	Be62	1996	Brazil	human	MRSA	ST239
1434321.3	GCA_000732825	SAMN02438465	AZJQ00000000	Staphylococcus aureus CUHK_HK1997	CUHK_HK1997	1997	China	human	MRSA	ST239
46170.181*	GCA_001515665	SAMN03835466	CP012015,CP012016	Staphylococcus aureus subsp. aureus strain Gv51	Gv51	1997	Brazil	human	MRSA	ST239
46170.183*	GCA_001515705	SAMN03835488	CP012018,CP012017	Staphylococcus aureus subsp. aureus strain Gv88	Gv88	1997	Brazil	human	MRSA	ST239
1280.21156*	GCA_900607275	SAMEA5047401	LR027873	Staphylococcus aureus strain BPH2070	BPH2070	1998	Australia	human	MRSA	ST239
46170.184*	GCA_001515745	SAMN03835492	CP012011	Staphylococcus aureus subsp. aureus strain HC1340	HC1340	2001	Brazil	human	MRSA	ST239
46170.185	GCA_001515765	SAMN03835494	CP012012	Staphylococcus aureus subsp. aureus strain HC1335	HC1335	2001	Brazil	human	MRSA	ST239
1280.21155	GCA_900607265	SAMEA5047398	LR027878,LR027879	Staphylococcus aureus strain BPH2003	BPH2003	2001	Australia	human	MRSA	ST239
1435360.3	GCA_000732805	SAMN02442047	AZMY00000000	Staphylococcus aureus CUHK_BJ2002	CUHK_BJ2002	2002	China	human	MRSA	ST239
46170.238	GCA_001677355	SAMN03737803	LDPC00000000	Staphylococcus aureus subsp. aureus strain HC556	HC556	2002	Brazil	human	MRSA	ST239
663951.4	GCA_000027045	SAMEA2272282	FN433596,FN433598,FN433597	Staphylococcus aureus subsp. aureus TW20 strain 582	582	2003	UK	human	MRSA	ST239
1280.5208	GCA_900017505	SAMEA1464583	FGBR00000000	Staphylococcus aureus strain st697	st697	2003	UK	human	MRSA	ST239
1280.21153*	GCA_900607245	SAMEA5047402	LR027876	Staphylococcus aureus strain JKD6009	JKD6009	2003	Australia	human	MRSA	ST239
1280.3356*	GCA_000709475	SAMN02693431	CP007447	Staphylococcus aureus strain XN108	XN108	2004	China	human	MRSA	ST239
1280.21138	GCA_005890015	SAMN11823230	CP040622	Staphylococcus aureus strain JKD6004	JKD6004	2004	Australia	human	MRSA	ST239
1280.4183*	GCA_001229625	SAMEA862527	CTWS01000000	Staphylococcus aureus strain H24	H24	2005	Egypt	human	MRSA	ST239
1280.21154	GCA_900607255	SAMEA5047399	LR027870,LR027871,LR027872	Staphylococcus aureus strain BPH2019	BPH2019	2005	Australia	human	MRSA	ST239
1006543.3	GCA_000204665	SAMN02603905	CP002643	Staphylococcus aureus subsp. aureus T0131	T0131	2006	China	human	MRSA	ST239
1242970.3	GCA_000313595	SAMN02470786	ANCJ00000000	Staphylococcus aureus CN79	CN79	2006	China	human	MRSA	ST239
1280.4257	GCA_001234105	SAMEA862600	CTYP01000000	Staphylococcus aureus strain MU10	MU10	2006	Turkey	human	MRSA	ST239
1435361.3	GCA_000732815	SAMN02442048	AZMX00000000	Staphylococcus aureus CUHK_BJ2007	CUHK_BJ2007	2007	China	human	MRSA	ST239
1435359.3	GCA_000732835	SAMN02442046	AZMZ00000000	Staphylococcus aureus CUHK_HK2007	CUHK_HK2007	2007	China	human	MRSA	ST239
1280.4128	GCA_001226865	SAMEA862602	CTYH01000000	Staphylococcus aureus strain MU7	MU7	2007	Turkey	human	MRSA	ST239
1280.4280	GCA_001235485	SAMEA862603	CTYQ01000000	Staphylococcus aureus strain MU9	MU9	2007	Turkey	human	MRSA	ST239
1280.21157	GCA_900607285	SAMEA104317636	LR027877	Staphylococcus aureus strain BPH3244	BPH3244	2007	Australia	human	MRSA	ST239
904784.3*	GCA_000259995	SAMN00138228	AHVC00000000	Staphylococcus aureus subsp. aureus IS-125	IS-125	2008	Iraq	human	MRSA	ST239
904785.3*	GCA_000260015	SAMN02436496	AICH00000000	Staphylococcus aureus subsp. aureus IS-157	IS-157	2008	Iraq	human	MRSA	ST239
1280.4083	GCA_001224565	SAMEA862564	CTYE01000000	Staphylococcus aureus strain MU4	MU4	2008	Turkey	human	MRSA	ST239
1280.4094	GCA_001225125	SAMEA862569	CTZC01000000	Staphylococcus aureus strain MU1	MU1	2008	Turkey	human	MRSA	ST239
1280.4141	GCA_001227505	SAMEA862604	CTYF01000000	Staphylococcus aureus strain MU5	MU5	2008	Turkey	human	MRSA	ST239
1280.4235	GCA_001232525	SAMEA862605	CTYK01000000	Staphylococcus aureus strain MU6	MU6	2008	Turkey	human	MRSA	ST239
1235276.3	GCA_000312985	SAMN02471407	AMRC00000000	Staphylococcus aureus PPUKM-332-2009	PPUKM-332-2009	2009	Malaysia	human	MRSA	ST239
1235278.3	GCA_000313005	SAMN02471404	AMRE00000000	Staphylococcus aureus PPUKM-775-2009	PPUKM-775-2009	2009	Malaysia	human	MRSA	ST239
1280.4306	GCA_001237305	SAMEA862620	CTZG01000000	Staphylococcus aureus strain MU20	MU20	2009	Turkey	human	MRSA	ST239
546342.4	GCA_000145595	SAMN02603619	CP002120	Staphylococcus aureus subsp. aureus str. JKD6008	JKD6008	2010	Australia	human	MRSA	ST239
1406863.3	GCA_000485885	SAMN02370325	CP006838.1,CP006839.1,CP006840.1	Staphylococcus aureus subsp. aureus Z172	Z172	2010	China:Taiwan	human	MRSA	ST239
1280.5747	GCA_900043625	SAMEA1464569	FFPZ00000000	Staphylococcus aureus strain st3021	st3021	2010	UK	na	MRSA	ST239
1280.6147	GCA_900058615	SAMEA1464296	FGZX00000000	Staphylococcus aureus strain st3046	st3046	2010	UK	na	MRSA	ST239
1280.15039	GCA_001641025	SAMN04219577	CP013958	Staphylococcus aureus strain V521	V521	2011	South.Korea	human	MRSA	ST239
908247.3	GCA_000208695	SAMD00036546	BABZ00000000	Staphylococcus aureus 16K	16K	2011	Japan	human	MRSA	ST239
1280.13672*	GCA_002267125	SAMN03940725	LGWY00000000	Staphylococcus aureus strain UP72	UP72	2011	Peru	human	MRSA	ST239
1280.13674	GCA_002267145	SAMN03940726	LGWZ00000000	Staphylococcus aureus strain UP81	UP81	2011	Peru	human	MRSA	ST239
1280.13682*	GCA_002267325	SAMN03940744	LGWM00000000	Staphylococcus aureus strain UCL378	UCL378	2012	Chile	human	MRSA	ST239
1280.15860	GCA_002887495	SAMN04346842	LPWS01000000	Staphylococcus aureus strain UB576	UB576	2012	Brazil	human	MRSA	ST239
1280.20981	GCA_004136255	SAMN08369990	CP030138	Staphylococcus aureus strain M48	M48	2012	China	pig	MRSA	ST239
1280.21158*	GCA_900607295	SAMEA104317472	LR027869	Staphylococcus aureus strain BPH2869	BPH2869	2012	Australia	human	MRSA	ST239
1280.15833*	GCA_002407105	SAMN04621062	CP023560	Staphylococcus aureus strain NMR08	NMR08	2013	India	human	MRSA	ST239
1280.13656*	GCA_002260265	SAMN05721754	MIHO00000000	Staphylococcus aureus strain UP1073	UP1073	2013	Peru	human	MRSA	ST239
1280.16571*	GCA_003236195	SAMN08284013	PKSS01000000	Staphylococcus aureus strain SAUR1404	SAUR1404	2013	Algeria	human	MRSA	ST239
1280.16572*	GCA_003236215	SAMN08284014	PKST01000000	Staphylococcus aureus strain SAUR678	SAUR678	2013	Algeria	human	MRSA	ST239
1280.16752*	GCA_003240295	SAMN08717619	PZYF01000000	Staphylococcus aureus strain CM18	CM18	2013	Italy	human	MRSA	ST239
1280.8868*	GCA_001652225	SAMN04621061	LWAM00000000	Staphylococcus aureus strain NMR07	NMR07	2014	India	human	MRSA	ST239
1280.16754*	GCA_003240325	SAMN08717618	PZST01000000	Staphylococcus aureus strain CM17	CM17	2014	Italy	human	MRSA	ST239
1280.18637	GCA_003725485	SAMN10395146	RJSD01000000	Staphylococcus aureus strain VB9190	VB9190	2014	India	human	MSSA	ST239
1280.16252	GCA_900250845	SAMEA104473431	OFWQ01000000	Staphylococcus aureus strain M2863	M2863	2014	Denmark	human	MRSA	ST239
1280.20971	GCA_001855085	SAMN05908416	MLQB01000000	Staphylococcus aureus strain VB1490	VB1490	2015	India	human	MRSA	ST239
1280.16663*	GCA_003238515	SAMN08717661	PZWT01000000	Staphylococcus aureus strain CM60	CM60	2015	Italy	human	MRSA	ST239
1280.16669	GCA_003238635	SAMN08717646	PZXI01000000	Staphylococcus aureus strain CM45	CM45	2015	Italy	human	MSSA	ST239
1280.16716*	GCA_003239575	SAMN08717667	PZSO01000000	Staphylococcus aureus strain CM66	CM66	2015	Italy	human	MRSA	ST239
1280.11292	GCA_900125395	SAMEA3448838	FQFW00000000	Staphylococcus aureus strain 3688STDY6124817	3688STDY6124817	2015	Thailand	human	MRSA	ST239
1280.11036	GCA_900126265	SAMEA3448943	FQJD00000000	Staphylococcus aureus strain 3688STDY6124933	3688STDY6124933	2015	Thailand	human	MRSA	ST239
1280.11223	GCA_900126315	SAMEA3448948	FQJI00000000	Staphylococcus aureus strain 3688STDY6124938	3688STDY6124938	2015	Thailand	human	MRSA	ST239
1280.11215	GCA_900126455	SAMEA3448965	FQJW00000000	Staphylococcus aureus strain 3688STDY6124955	3688STDY6124955	2015	Thailand	human	MRSA	ST239
1280.11182	GCA_900127815	SAMEA3448843	FQPU00000000	Staphylococcus aureus strain 3688STDY6124822	3688STDY6124822	2015	Thailand	human	MRSA	ST239
1280.15862	GCA_002895385	SAMN06130958	CP018629	Staphylococcus aureus strain MRSA107	MRSA107	2016	China	na	MRSA	ST239
1280.21657	GCA_007410625	SAMN11823232	CP040625	Staphylococcus aureus strain JKD6004-DR	JKD6004-DR	2019	USA	human	MRSA	ST239
1280.18045	GCA_900457505	SAMEA3491694	UGZU01000000	Staphylococcus aureus strain NCTC11939	NCTC11939	1900/1985	UK	na	MRSA	ST239
1280.18034	GCA_900457315	SAMEA4007824	UGZJ01000000	Staphylococcus aureus strain NCTC13134	NCTC13134	1900/2007	UK	na	MRSA	ST239
1280.18064	GCA_900457755	SAMEA3251420	UGZT01000000	Staphylococcus aureus strain NCTC13626	NCTC13626	1900/2009	UK	human	MRSA	ST239
1280.4078	GCA_001224305	SAMEA862629	CTXB01000000	Staphylococcus aureus strain IU17	IU17	1900/2014	Turkey	human	MRSA	ST239
1280.4096	GCA_001225305	SAMEA862534	CTWT01000000	Staphylococcus aureus strain IU18	IU18	1900/2014	Turkey	human	MRSA	ST239
1280.4097	GCA_001225365	SAMEA862533	CTXJ01000000	Staphylococcus aureus strain IU19	IU19	1900/2014	Turkey	human	MRSA	ST239
1280.4147	GCA_001227825	SAMEA862529	CTXG01000000	Staphylococcus aureus strain FRICAR	FRICAR	1900/2014	France	human	MRSA	ST239
1280.4262	GCA_001234525	SAMEA862563	CTXE01000000	Staphylococcus aureus strain IU20	IU20	1900/2014	Turkey	human	MRSA	ST239
1280.16918	GCA_900475055	SAMEA3614277	LS483350	Staphylococcus aureus strain NCTC11940	NCTC11940	1980/1986	UK	human	MSSA	ST239
1280.3379	GCA_000974385	SAMD00019145	BBKC01000000	Staphylococcus aureus strain MRSA-OC3	MRSA-OC3	2007/2009	Russia	human	MRSA	ST239
862516.3	GCA_000146385	SAMN00117207	AEEK00000000	Staphylococcus aureus subsp. aureus ATCC BAA-39	ATCC BAA-39	na	Hungary	human	MRSA	ST239
546343.3	GCA_000172855	SAMN02470553	ABSA00000000	Staphylococcus aureus subsp. aureus str. JKD6009	JKD6009	na	Australia	human	MRSA	ST239
1409407.3	GCA_000537615	SAMN02381468	JBMO00000000	Staphylococcus aureus UCIM6015	UCIM6015	na	USA	human	MRSA	ST239
1409365.3	GCA_000537975	SAMN02381426	JBOE00000000	Staphylococcus aureus SJOS6053	SJOS6053	na	USA	human	MRSA	ST239
1409374.3	GCA_000538115	SAMN02381435	JBNV00000000	Staphylococcus aureus SJOS6072	SJOS6072	na	USA	human	MRSA	ST239
1409480.3	GCA_000539775	SAMN02381541	JBRH00000000	Staphylococcus aureus LAMC0011	LAMC0011	na	USA	human	MRSA	ST239
1409531.3	GCA_000540375	SAMN02381592	JBPU00000000	Staphylococcus aureus UCIM6042	UCIM6042	na	USA	human	MRSA	ST239
1409683.3	GCA_000542435	SAMN02381744	JBGY00000000	Staphylococcus aureus WAMC6102	WAMC6102	na	USA	human	MRSA	ST239
1004953.3	GCA_000784385	SAMN03196741	ANPO00000000	Staphylococcus aureus subsp. aureus MRSA_PR1	MRSA_PR1	na	Malaysia	human	MRSA	ST239
1280.2181	GCA_000787025	SAMN02978821	JQNU00000000	Staphylococcus aureus 346	346	na	Malaysia	human	MRSA	ST239
1280.3618	GCA_001047755	SAMEA862547	CVRW01000000	Staphylococcus aureus strain M170	M170	na	na	human	MRSA	ST239
1280.3657	GCA_001060505	SAMN03197153	JVZL01000000	Staphylococcus aureus strain 1193_SAUR	1193_SAUR	na	USA	human	MRSA	ST239
1280.3658	GCA_001060535	SAMN03197154	JVZK01000000	Staphylococcus aureus strain 1194_SAUR	1194_SAUR	na	USA	human	MRSA	ST239
1280.3700	GCA_001062275	SAMN03197155	JVZJ01000000	Staphylococcus aureus strain 1195_SAUR	1195_SAUR	na	USA	human	MRSA	ST239
1280.4065	GCA_001223565	SAMEA862577	CTYM01000000	Staphylococcus aureus strain DEU2	DEU2	na	Turkey	human	MRSA	ST239
1280.4071	GCA_001223825	SAMEA862622	CTZP01000000	Staphylococcus aureus strain HU8	HU8	na	Turkey	human	MRSA	ST239
1280.4081	GCA_001224505	SAMEA862558	CTYT01000000	Staphylococcus aureus strain DEU15	DEU15	na	Turkey	human	MRSA	ST239
1280.4086	GCA_001224705	SAMEA862659	CTWO01000000	Staphylococcus aureus strain IU13	IU13	na	Turkey	human	MRSA	ST239
1280.4089	GCA_001224785	SAMEA862630	CTWK01000000	Staphylococcus aureus strain HU15	HU15	na	Turkey	human	MRSA	ST239
1280.4091	GCA_001224885	SAMEA862549	CTXS01000000	Staphylococcus aureus strain M418	M418	na	India	human	MRSA	ST239
1280.4104	GCA_001225725	SAMEA862647	CTWE01000000	Staphylococcus aureus strain IU1	IU1	na	Turkey	human	MRSA	ST239
1280.4106	GCA_001225825	SAMEA862541	CTYS01000000	Staphylococcus aureus strain DEU23	DEU23	na	Turkey	human	MRSA	ST239
1280.4123	GCA_001226625	SAMEA862574	CTYL01000000	Staphylococcus aureus strain DEU3	DEU3	na	Turkey	human	MRSA	ST239
1280.4124	GCA_001226645	SAMEA862643	CTWH01000000	Staphylococcus aureus strain HU23	HU23	na	Turkey	human	MRSA	ST239
1280.4130	GCA_001226925	SAMEA862658	CTWD01000000	Staphylococcus aureus strain IU12	IU12	na	Turkey	human	MRSA	ST239
1280.4132	GCA_001227005	SAMEA862560	CTYY01000000	Staphylococcus aureus strain DEU20	DEU20	na	Turkey	human	MRSA	ST239
1280.4135	GCA_001227085	SAMEA862546	CTXO01000000	Staphylococcus aureus strain M1229	M1229	na	Denmark	human	MRSA	ST239
1280.4143	GCA_001227565	SAMEA862631	CTWJ01000000	Staphylococcus aureus strain HU16	HU16	na	Turkey	human	MRSA	ST239
1280.4153	GCA_001227985	SAMEA862548	CTXP01000000	Staphylococcus aureus strain M278	M278	na	Portugal	human	MRSA	ST239
1280.4160	GCA_001228265	SAMEA862646	CTWG01000000	Staphylococcus aureus strain IU2	IU2	na	Turkey	human	MRSA	ST239
1280.4162	GCA_001228365	SAMEA862557	CTYV01000000	Staphylococcus aureus strain DEU16	DEU16	na	Turkey	human	MRSA	ST239
1280.4165	GCA_001228645	SAMEA862636	CTWP01000000	Staphylococcus aureus strain HU13	HU13	na	Turkey	human	MRSA	ST239
1280.4166	GCA_001228725	SAMEA862581	CTYW01000000	Staphylococcus aureus strain DEU6	DEU6	na	Turkey	human	MRSA	ST239
1280.4168	GCA_001228785	SAMEA862554	CTYI01000000	Staphylococcus aureus strain DEU11	DEU11	na	Turkey	human	MRSA	ST239
1280.4171	GCA_001228965	SAMEA862618	CTZI01000000	Staphylococcus aureus strain HU4	HU4	na	Turkey	human	MRSA	ST239
1280.4179	GCA_001229425	SAMEA862580	CTYO01000000	Staphylococcus aureus strain DEU5	DEU5	na	Turkey	human	MRSA	ST239
1280.4186	GCA_001229745	SAMEA862653	CTWM01000000	Staphylococcus aureus strain IU11	IU11	na	Turkey	human	MRSA	ST239
1280.4197	GCA_001230265	SAMEA862644	CTWB01000000	Staphylococcus aureus strain HU26	HU26	na	Turkey	human	MRSA	ST239
1280.4203	GCA_001230505	SAMEA862553	CTYN01000000	Staphylococcus aureus strain DEU12	DEU12	na	Turkey	human	MRSA	ST239
1280.4207	GCA_001230885	SAMEA862648	CTWF01000000	Staphylococcus aureus strain IU4	IU4	na	Turkey	human	MRSA	ST239
1280.4208	GCA_001230925	SAMEA862657	CTXD01000000	Staphylococcus aureus strain IU15	IU15	na	Turkey	human	MRSA	ST239
1280.4209	GCA_001230965	SAMEA862617	CTWQ01000000	Staphylococcus aureus strain IU9	IU9	na	Turkey	human	MRSA	ST239
1280.4213	GCA_001231325	SAMEA862551	CTXU01000000	Staphylococcus aureus strain M996	M996	na	China	human	MRSA	ST239
1280.4215	GCA_001231365	SAMEA862650	CTWX01000000	Staphylococcus aureus strain IU7	IU7	na	Turkey	human	MRSA	ST239
1280.4224	GCA_001231925	SAMEA862634	CTZF01000000	Staphylococcus aureus strain HU11	HU11	na	Turkey	human	MRSA	ST239
1280.4225	GCA_001232005	SAMEA862652	CTXF01000000	Staphylococcus aureus strain IU10	IU10	na	Turkey	human	MRSA	ST239
1280.4226	GCA_001232045	SAMEA862559	CTYX01000000	Staphylococcus aureus strain DEU17	DEU17	na	Turkey	human	MRSA	ST239
1280.4236	GCA_001232765	SAMEA862595	CTXK01000000	Staphylococcus aureus strain H482	H482	na	Romania	human	MRSA	ST239
1280.4258	GCA_001234245	SAMEA862579	CTYR01000000	Staphylococcus aureus strain DEU8	DEU8	na	Turkey	human	MRSA	ST239
1280.4261	GCA_001234465	SAMEA862561	CTYZ01000000	Staphylococcus aureus strain DEU19	DEU19	na	Turkey	human	MRSA	ST239
1280.4263	GCA_001234625	SAMEA862624	CTZO01000000	Staphylococcus aureus strain HU6	HU6	na	Turkey	human	MRSA	ST239
1280.4267	GCA_001234765	SAMEA862545	CTXQ01000000	Staphylococcus aureus strain M116	M116	na	Vietnam	human	MRSA	ST239
1280.4268	GCA_001234785	SAMEA862651	CTWL01000000	Staphylococcus aureus strain IU6	IU6	na	Turkey	human	MRSA	ST239
1280.4277	GCA_001235385	SAMEA862584	CTYD01000000	Staphylococcus aureus strain H202	H202	na	Thailand	human	MRSA	ST239
1280.4279	GCA_001235465	SAMEA862555	CTYU01000000	Staphylococcus aureus strain DEU14	DEU14	na	Turkey	human	MRSA	ST239
1280.4287	GCA_001236045	SAMEA862632	CTWI01000000	Staphylococcus aureus strain HU17	HU17	na	Turkey	human	MRSA	ST239
1280.4290	GCA_001236265	SAMEA862623	CTZK01000000	Staphylococcus aureus strain HU7	HU7	na	Turkey	human	MRSA	ST239
1280.4294	GCA_001236505	SAMEA862583	CTYJ01000000	Staphylococcus aureus strain DEU10	DEU10	na	Turkey	human	MRSA	ST239
1280.4300	GCA_001236885	SAMEA862625	CTZJ01000000	Staphylococcus aureus strain HU5	HU5	na	Turkey	human	MRSA	ST239
1280.4307	GCA_001237365	SAMEA862637	CTWN01000000	Staphylococcus aureus strain HU14	HU14	na	Turkey	human	MRSA	ST239
1280.4326	GCA_001238925	SAMEA862639	CTWC01000000	Staphylococcus aureus strain HU21	HU21	na	Turkey	human	MRSA	ST239
1280.4328	GCA_001239085	SAMEA862587	CTXZ01000000	Staphylococcus aureus strain H216	H216	na	Denmark	human	MRSA	ST239
1280.4332	GCA_001239245	SAMEA862627	CTZM01000000	Staphylococcus aureus strain HU9	HU9	na	Turkey	human	MRSA	ST239
1280.4335	GCA_001239465	SAMEA862528	CTWW01000000	Staphylococcus aureus strain H211	H211	na	Denmark	human	MRSA	ST239
1280.4338	GCA_001239585	SAMEA862613	CTWU01000000	Staphylococcus aureus strain M705	M705	na	Thailand	human	MRSA	ST239
1280.8866	GCA_001652195	SAMN04620659	LWAK00000000	Staphylococcus aureus strain NMR02	NMR02	na	India	human	MRSA	ST239
1280.14706	GCA_002738565	SAMN06842170	NESW01000000	Staphylococcus aureus strain smg07	smg07	na	India	human	MRSA	ST239
1280.16763	GCA_003261195	SAMN09428900	QLNS01000000	Staphylococcus aureus strain 0943-1505-2016	0943-1505-2016	na	Russia	human	MRSA	ST239
1280.16766	GCA_003264815	SAMN08717048	CP027788	Staphylococcus aureus strain CMRSA-6	CMRSA-6	na	Canada	human	MRSA	ST239
1280.17720	GCA_003390315	SAMN03799495	QUOR01000000	Staphylococcus aureus strain WCH-SK2 SCV	WCH-SK2 SCV	na	Australia	human	MRSA	ST239
1280.17721	GCA_003394105	SAMN03799496	CP031537	Staphylococcus aureus strain WCH-SK2	WCH-SK2	na	Australia	human	MRSA	ST239
1280.19096	GCA_003989645	SAMN10638817	RZHI01000000	Staphylococcus aureus strain ZS_Z30	ZS_Z30	na	Malaysia	human	MRSA	ST239
1280.19097	GCA_003989655	SAMN10639319	RZHJ01000000	Staphylococcus aureus strain ZS_Z37	ZS_Z37	na	Malaysia	human	MRSA	ST239
1280.19098	GCA_003989815	SAMN10639402	RZHK01000000	Staphylococcus aureus strain ZS_Z46	ZS_Z46	na	Malaysia	human	MRSA	ST239
1280.20977	GCA_004122795	SAMN10769377	SDOC02000000	Staphylococcus aureus strain SAZ_10	SAZ_10	na	Malaysia	human	MRSA	ST239
1280.20979	GCA_004122975	SAMN10768996	SDOB01000000	Staphylococcus aureus strain SAZ_1	SAZ_1	na	Malaysia	human	MRSA	ST239
1280.21018	GCA_004209875	SAMN10464026	RQTC01000000	Staphylococcus aureus strain SA9	SA9	na	South.Africa	animal	MSSA	ST239
46170.808	GCA_005047435	SAMN11458126	SUKU01000000	Staphylococcus aureus subsp. aureus strain 42 (B) strain 42 (B) strain 42 (B)	42 (B)	na	Egypt	human	MRSA	ST239
46170.812	GCA_005047995	SAMN11458133	SULE01000000	Staphylococcus aureus subsp. aureus strain 42	42	na	Egypt	human	MRSA	ST239
46170.814	GCA_005048305	SAMN11458129	SUKR01000000	Staphylococcus aureus subsp. aureus strain 50	50	na	Egypt	human	MRSA	ST239
46170.817	GCA_005048415	SAMN11458131	SUKP01000000	Staphylococcus aureus subsp. aureus strain 46	46	na	Egypt	human	MRSA	ST239
1280.21057	GCA_005116585	SAMN11475392	SWED01000000	Staphylococcus aureus strain MRSA SAZ_10	MRSA SAZ_10	na	Malaysia	human	MRSA	ST239
1280.21090	GCA_005861165	SAMN11775302	VCFW01000000	Staphylococcus aureus strain YNSA163	YNSA163	na	China:Yunnan	human	MRSA	ST239
1280.21091	GCA_005861185	SAMN11775299	VCFT01000000	Staphylococcus aureus strain YNSA153	YNSA153	na	China:Yunnan	human	MRSA	ST239
1280.21094	GCA_005861215	SAMN11775298	VCFS01000000	Staphylococcus aureus strain YNSA148	YNSA148	na	China:Yunnan	human	MRSA	ST239
1280.21095	GCA_005861265	SAMN11775295	VCFP01000000	Staphylococcus aureus strain YNSA133	YNSA133	na	China:Yunnan	human	MRSA	ST239
1280.21099	GCA_005861335	SAMN11775289	VCFJ01000000	Staphylococcus aureus strain YNSA109	YNSA109	na	China:Yunnan	human	MRSA	ST239
1280.21100	GCA_005861365	SAMN11775287	VCFH01000000	Staphylococcus aureus strain YNSA98	YNSA98	na	China:Yunnan	human	MRSA	ST239
1280.21102	GCA_005861385	SAMN11775285	VCFF01000000	Staphylococcus aureus strain YNSA93	YNSA93	na	China:Yunnan	human	MRSA	ST239
1280.21103	GCA_005861415	SAMN11775283	VCFD01000000	Staphylococcus aureus strain YNSA80	YNSA80	na	China:Yunnan	human	MRSA	ST239
1280.21104	GCA_005861435	SAMN11775284	VCFE01000000	Staphylococcus aureus strain YNSA86	YNSA86	na	China:Yunnan	human	MRSA	ST239
1280.21105	GCA_005861465	SAMN11775282	VCFC01000000	Staphylococcus aureus strain YNSA73	YNSA73	na	China:Yunnan	human	MRSA	ST239
1280.21125	GCA_005861855	SAMN11775293	VCFN01000000	Staphylococcus aureus strain YNSA125	YNSA125	na	China:Yunnan	human	MRSA	ST239
1280.21126	GCA_005861875	SAMN11775297	VCFR01000000	Staphylococcus aureus strain YNSA147	YNSA147	na	China:Yunnan	human	MSSA	ST239
1280.21127	GCA_005861895	SAMN11775290	VCFK01000000	Staphylococcus aureus strain YNSA110	YNSA110	na	China:Yunnan	human	MRSA	ST239
1280.21128	GCA_005861925	SAMN11775286	VCFG01000000	Staphylococcus aureus strain YNSA94	YNSA94	na	China:Yunnan	human	MRSA	ST239
1280.12617	GCA_900067275	SAMEA3871514	FJMW00000000	Staphylococcus aureus strain TW20	TW20	na	UK	na	MRSA	ST239
1280.21163	GCA_900620245	SAMEA5099553	LR130515,LR130516,LR130517	Staphylococcus aureus strain BPH2947	BPH2947	na	Australia	human	MRSA	ST239
1413485.3*	GCA_000639915.1	SAMN02391312	JIWR00000000	Staphylococcus aureus S62_POEL	S62_POEL	2006	Belgium	Chicken, Gallus gallus	MRSA	ST398
1413486.3*	GCA_000684395.1	SAMN02391313	JIWQ00000000	Staphylococcus aureus S63_POEL	S63_POEL	2006	Belgium	Chicken, Gallus gallus	MRSA	ST398
523796.13*	GCF_001940425.1	SAMN03450776	LAWV00000000	Staphylococcus aureus subsp. aureus ST398 strain 55488	55488	2007	Denmark	Human, Homo sapiens	MRSA	ST398
1344577.3*	GCA_000455725.1	SAMN02469814	AUPS00000000	Staphylococcus aureus S1	S1	2008	France	Human, Homo sapiens	MRSA	ST398
1413458.3*	GCA_000638575.1	SAMN02391285	JIZN00000000	Staphylococcus aureus C1891	C1891	2008	Spain		MRSA	ST398
1413540.3*	GCA_000639775.1	SAMN02391367	JIWY00000000	Staphylococcus aureus Rd.40	Rd.40	2008	Germany	Cow, Bos taurus	MRSA	ST398
1413597.3*	GCA_000636255.1	SAMN02391424	JJEQ00000000	Staphylococcus aureus 08134-6	08134-6	2008	Belgium	Rat, Rattus sp.	MRSA	ST398
1413539.3*	GCA_000639875.1	SAMN02391366	JIWT00000000	Staphylococcus aureus Rd.9	Rd.9	2009	Germany	Cow, Bos taurus	MRSA	ST398
1413548.3*	GCA_000638935.1	SAMN02391375	JIYU00000000	Staphylococcus aureus Chi-4	Chi-4	2009	Germany		MRSA	ST398
1413549.3*	GCA_000638915.1	SAMN02391376	JIYV00000000	Staphylococcus aureus Chi-10	Chi-10	2009	Austria		MRSA	ST398
1413550.3*	GCA_000638955.1	SAMN02391377	JIYT00000000	Staphylococcus aureus Chi-8	Chi-8	2009	Germany		MRSA	ST398
1413552.3*	GCA_000640255.1	SAMN02391379	JIVY00000000	Staphylococcus aureus Tur-22	Tur-22	2009	Italy		MRSA	ST398
1413554.3*	GCA_000640275.1	SAMN02391381	JIVV00000000	Staphylococcus aureus Tur-6	Tur-6	2009	Germany		MRSA	ST398
1413555.3*	GCA_000640175.1	SAMN02391382	JIWC00000000	Staphylococcus aureus Tur-12	Tur-12	2009	Germany		MRSA	ST398
1413556.3*	GCA_000640195.1	SAMN02391383	JIWB00000000	Staphylococcus aureus Tur-15	Tur-15	2009	Austria		MRSA	ST398
1280.17657*	GCA_003327835.1	SAMN08905131	QBFN01000000	Staphylococcus aureus strain IMT38887	IMT38887	2010	Germany	Human, Homo sapiens	MRSA	ST398
1413516.3*	GCA_000637315.1	SAMN02391343	JJCH00000000	Staphylococcus aureus 2010-60-6063-39	2010-60-6063-39	2010	Germany	Chicken, Gallus gallus	MRSA	ST398
1413517.3*	GCA_000637355.1	SAMN02391344	JJCF00000000	Staphylococcus aureus 2010-60-6511-39	2010-60-6511-39	2010	Germany	Chicken, Gallus gallus	MRSA	ST398
1413527.3*	GCA_000639175.1	SAMN02391354	JIYI00000000	Staphylococcus aureus GD2010-110	GD2010-110	2010	Netherlands	Cow, Bos taurus	MRSA	ST398
1413533.3*	GCA_000639275.1	SAMN02391360	JIYD00000000	Staphylococcus aureus GD2010-155	GD2010-155	2010	Netherlands	Cow, Bos taurus	MRSA	ST398
1413534.3*	GCA_000639295.1	SAMN02391361	JIYC00000000	Staphylococcus aureus GD2010-158	GD2010-158	2010	Netherlands	Human, Homo sapiens	MRSA	ST398
1413535.3*	GCA_000684515.1	SAMN02391362	JIYB00000000	Staphylococcus aureus GD2010-159	GD2010-159	2010	Netherlands	Sheep, Ovis aries	MRSA	ST398
1413521.3*	GCA_000637475.1	SAMN02391348	JJBZ00000000	Staphylococcus aureus 2011-60-2275-1	2011-60-2275-1	2011	Germany	Chicken, Gallus gallus	MRSA	ST398
1413522.3*	GCA_000684715.1	SAMN02391349	JJBY00000000	Staphylococcus aureus 2011-60-2275-7	2011-60-2275-7	2011	Germany	Chicken, Gallus gallus	MRSA	ST398
1413524.3*	GCA_000637415.1	SAMN02391351	JJCC00000000	Staphylococcus aureus 2011-60-1490-31	2011-60-1490-31	2011	Germany	Chicken, Gallus gallus	MRSA	ST398
1413563.3*	GCA_000639815.1	SAMN02391390	JIWW00000000	Staphylococcus aureus Rd.545	Rd.545	2011	Germany	Cow, Bos taurus	MRSA	ST398
1280.11691*	GCF_002025125.1	SAMN06480668	CP020019	Staphylococcus aureus strain 08S00974	08S00974	2012	Germany	Pig, Sus scrofa	MRSA	ST398
1280.17662*	GCA_003327965.1	SAMN08905125	QBFP01000000	Staphylococcus aureus strain IMT38885	IMT38885	2012	Germany	Human, Homo sapiens	MRSA	ST398
1413564.3*	GCA_000639855.1	SAMN02391391	JIWU00000000	Staphylococcus aureus Rd.614	Rd.614	2012	Germany	Cow, Bos taurus	MRSA	ST398
46170.327*	GCA_002208515.1	SAMN04272711	LNKX00000000	Staphylococcus aureus subsp. aureus strain SA33972	SA33972	2013	France		MRSA	ST398
1280.16118*	GCA_900252185.1	SAMEA104473558	OGBV01000000	Staphylococcus aureus strain RH207	RH207	2014	Denmark	Human, Homo sapiens	MRSA	ST398
1280.16153*	GCA_900251835.1	SAMEA104473527	OGAM01000000	Staphylococcus aureus strain M3883	M3883	2014	Denmark	Human, Homo sapiens	MRSA	ST398
1280.16155*	GCA_900251815.1	SAMEA104473528	OGAI01000000	Staphylococcus aureus strain M3897	M3897	2014	Denmark	Human, Homo sapiens	MRSA	ST398
1280.18010*	GCA_900324205.1	SAMEA104710485	LT992456,LT992457	Staphylococcus aureus strain 1_1439	1_1439	2006-08-03	Germany	Human, Homo sapiens	MRSA	ST398
1422472.3*	GCA_000641855.1	SAMN02404055	JISC00000000	Staphylococcus aureus VET0161R	VET0161R	10/1/08	Netherlands	Human, Homo sapiens	MRSA	ST398
1422462.3*	GCA_000641755.1	SAMN02404045	JISM00000000	Staphylococcus aureus VET0148R	VET0148R	9/2/08	Netherlands	Human, Homo sapiens	MRSA	ST398
1422490.3*	GCA_000642135.1	SAMN02404073	JIRM00000000	Staphylococcus aureus VET0190R	VET0190R	12/2/08	Netherlands	Human, Homo sapiens	MRSA	ST398
1280.4851*	GCF_001465675.1	SAMN04325938	CP013619,CP013620	Staphylococcus aureus strain RIVM1607	RIVM1607	24-Apr-2008	Netherlands	Human, Homo sapiens	MRSA	ST398
1422416.3*	GCA_000640975.1	SAMN02403999	JIUG00000000	Staphylococcus aureus VET0083R	VET0083R	12/7/08	Netherlands	Human, Homo sapiens	MRSA	ST398
1422419.3*	GCA_000641035.1	SAMN02404002	JIUD00000000	Staphylococcus aureus VET0086R	VET0086R	12/7/08	Netherlands	Human, Homo sapiens	MRSA	ST398
1422493.3*	GCA_000642175.1	SAMN02404076	JIRJ00000000	Staphylococcus aureus VET0193R	VET0193R	12/7/08	Netherlands	Human, Homo sapiens	MRSA	ST398
1422394.3*	GCA_000640595.1	SAMN02403977	JIVC00000000	Staphylococcus aureus VET0054R	VET0054R	8/8/08	Netherlands	Human, Homo sapiens	MRSA	ST398
1422446.3*	GCA_000641515.1	SAMN02404029	JITC00000000	Staphylococcus aureus VET0119R	VET0119R	8/8/08	Netherlands	Human, Homo sapiens	MRSA	ST398
1422404.3*	GCA_000640775.1	SAMN02403987	JIUS00000000	Staphylococcus aureus VET0066R	VET0066R	9/8/08	Netherlands	Human, Homo sapiens	MRSA	ST398
1422405.3*	GCA_000640795.1	SAMN02403988	JIUR00000000	Staphylococcus aureus VET0067R	VET0067R	9/8/08	Netherlands	Human, Homo sapiens	MRSA	ST398
1422497.3*	GCA_000683895.1	SAMN02404080	JIRG00000000	Staphylococcus aureus VET0197R	VET0197R	12/8/08	Netherlands	Human, Homo sapiens	MRSA	ST398
1422691.3*	GCA_000645315.1	SAMN02404274	JIKB00000000	Staphylococcus aureus VET0596R	VET0596R	8/9/08	Netherlands	Human, Homo sapiens	MRSA	ST398
1422422.3*	GCA_000641095.1	SAMN02404005	JIUA00000000	Staphylococcus aureus VET0089R	VET0089R	12/10/08	Netherlands	Human, Homo sapiens	MRSA	ST398
1422423.3*	GCA_000641115.1	SAMN02404006	JITZ00000000	Staphylococcus aureus VET0090R	VET0090R	12/10/08	Netherlands	Human, Homo sapiens	MRSA	ST398
1422482.3*	GCA_000642055.1	SAMN02404065	JIRS00000000	Staphylococcus aureus VET0179R	VET0179R	10/11/08	Netherlands	Human, Homo sapiens	MRSA	ST398
1422480.3*	GCA_000642015.1	SAMN02404063	JIRU00000000	Staphylococcus aureus VET0177R	VET0177R	11/11/08	Netherlands	Human, Homo sapiens	MRSA	ST398
1422448.3*	GCA_000641535.1	SAMN02404031	JITA00000000	Staphylococcus aureus VET0123R	VET0123R	8/12/08	Netherlands	Human, Homo sapiens	MRSA	ST398
1422632.3*	GCA_000644355.1	SAMN02404215	JIMJ00000000	Staphylococcus aureus VET0401R	VET0401R	8/2/09	Netherlands	Human, Homo sapiens	MRSA	ST398
1422608.3*	GCA_000643955.1	SAMN02404191	JING00000000	Staphylococcus aureus VET0359R	VET0359R	6/4/09	Netherlands	Human, Homo sapiens	MRSA	ST398
1422596.3*	GCA_000643795.1	SAMN02404179	JINS00000000	Staphylococcus aureus VET0337R	VET0337R	5/6/09	Netherlands	Human, Homo sapiens	MRSA	ST398
1422597.3*	GCA_000643815.1	SAMN02404180	JINR00000000	Staphylococcus aureus VET0338R	VET0338R	5/6/09	Netherlands	Human, Homo sapiens	MRSA	ST398
1422601.3*	GCA_000683615.1	SAMN02404184	JINN00000000	Staphylococcus aureus VET0342R	VET0342R	5/6/09	Netherlands	Human, Homo sapiens	MRSA	ST398
1422602.3*	GCA_000683595.1	SAMN02404185	JINM00000000	Staphylococcus aureus VET0343R	VET0343R	5/6/09	Netherlands	Human, Homo sapiens	MRSA	ST398
1422690.3*	GCA_000683255.1	SAMN02404273	JIKD00000000	Staphylococcus aureus VET0489R	VET0489R	11/6/09	Netherlands	Human, Homo sapiens	MRSA	ST398
1422435.3*	GCA_000641335.1	SAMN02404018	JITN00000000	Staphylococcus aureus VET0104R	VET0104R	1/7/09	Netherlands	Human, Homo sapiens	MRSA	ST398
1422548.3*	GCA_000642955.1	SAMN02404131	JIPO00000000	Staphylococcus aureus VET0279R	VET0279R	4/7/09	Netherlands	Human, Homo sapiens	MRSA	ST398
1422549.3*	GCA_000642975.1	SAMN02404132	JIPN00000000	Staphylococcus aureus VET0280R	VET0280R	4/7/09	Netherlands	Human, Homo sapiens	MRSA	ST398
1422634.3*	GCA_000644395.1	SAMN02404217	JIMH00000000	Staphylococcus aureus VET0403R	VET0403R	8/7/09	Netherlands	Human, Homo sapiens	MRSA	ST398
1422637.3*	GCA_000644455.1	SAMN02404220	JIME00000000	Staphylococcus aureus VET0410R	VET0410R	8/9/09	Netherlands	Human, Homo sapiens	MRSA	ST398
1422639.3*	GCA_000644495.1	SAMN02404222	JIMC00000000	Staphylococcus aureus VET0412R	VET0412R	8/9/09	Netherlands	Human, Homo sapiens	MRSA	ST398
1422611.3*	GCA_000643995.1	SAMN02404194	JIND00000000	Staphylococcus aureus VET0363R	VET0363R	6/10/09	Netherlands	Human, Homo sapiens	MRSA	ST398
1422430.3*	GCA_000641255.1	SAMN02404013	JITS00000000	Staphylococcus aureus VET0098R	VET0098R	1/11/09	Netherlands	Human, Homo sapiens	MRSA	ST398
1422603.3*	GCA_000643895.1	SAMN02404186	JINL00000000	Staphylococcus aureus VET0352R	VET0352R	5/11/09	Netherlands	Human, Homo sapiens	MRSA	ST398
1422622.3*	GCA_000644175.1	SAMN02404205	JIMT00000000	Staphylococcus aureus VET0387R	VET0387R	7/11/09	Netherlands	Human, Homo sapiens	MRSA	ST398
1422625.3*	GCA_000644235.1	SAMN02404208	JIMQ00000000	Staphylococcus aureus VET0390R	VET0390R	7/11/09	Netherlands	Human, Homo sapiens	MRSA	ST398
1422605.3*	GCA_000643915.1	SAMN02404188	JINJ00000000	Staphylococcus aureus VET0354R	VET0354R	5/12/09	Netherlands	Human, Homo sapiens	MRSA	ST398
1280.18017*	GCA_900324275.1	SAMEA104710490	LT992465	Staphylococcus aureus strain 6_LA_232	6_LA_232	2010-07-14	Germany	Human, Homo sapiens	MRSA	ST398
1422692.3*	GCA_000646175.1	SAMN02404275	JIIB00000000	Staphylococcus aureus VET1831R	VET1831R	4/1/11	Netherlands	Human, Homo sapiens	MRSA	ST398
1422693.3*	GCA_000646195.1	SAMN02404276	JIIA00000000	Staphylococcus aureus VET1832R	VET1832R	4/1/11	Netherlands	Human, Homo sapiens	MRSA	ST398
1422694.3*	GCA_000683055.1	SAMN02404277	JIHZ00000000	Staphylococcus aureus VET1833R	VET1833R	4/1/11	Netherlands	Human, Homo sapiens	MRSA	ST398
1422707.3*	GCA_000646435.1	SAMN02404290	JIHM00000000	Staphylococcus aureus VET1851R	VET1851R	4/4/11	Netherlands	Human, Homo sapiens	MRSA	ST398
1422715.3*	GCA_000646575.1	SAMN02404298	JIHE00000000	Staphylococcus aureus VET1860R	VET1860R	4/5/11	Netherlands	Human, Homo sapiens	MRSA	ST398
1422716.3*	GCA_000646595.1	SAMN02404299	JIHD00000000	Staphylococcus aureus VET1861R	VET1861R	4/5/11	Netherlands	Human, Homo sapiens	MRSA	ST398
1422727.3*	GCA_000646775.1	SAMN02404310	JIGS00000000	Staphylococcus aureus VET1877R	VET1877R	4/6/11	Netherlands	Human, Homo sapiens	MRSA	ST398
1280.18025*	GCA_900324355.1	SAMEA104710494	LT992472	Staphylococcus aureus strain 10_5235	10_5235	2011-07-05	Germany	Human, Homo sapiens	MRSA	ST398
1422749.3*	GCA_000647135.1	SAMN02404332	JIFW00000000	Staphylococcus aureus VET1913R	VET1913R	5/11/11	Netherlands	Human, Homo sapiens	MRSA	ST398
1422750.3*	GCA_000647155.1	SAMN02404333	JIFV00000000	Staphylococcus aureus VET1914R	VET1914R	5/11/11	Netherlands	Human, Homo sapiens	MRSA	ST398
1280.18023*	GCA_900324335.1	SAMEA104710499	LT992469	Staphylococcus aureus strain 15_LA_305	15_LA_305	2012-01-06	Germany	Human, Homo sapiens	MRSA	ST398
1280.18019*	GCA_900324295.1	SAMEA104710500	LT992467	Staphylococcus aureus strain 16_LA_309	16_LA_309	2012-01-11	Germany	Human, Homo sapiens	MRSA	ST398
1280.22636*	GCA_008763405.1	SAMN12569129	VRRC01000000	Staphylococcus aureus strain W1Gr12	W1Gr12	Aug-2015	Australia	Homo sapiens	MRSA	ST398
1280.22637*	GCA_008763455.1	SAMN12569128	VRRD01000000	Staphylococcus aureus strain W1FSb2	W1FSb2	Aug-2015	Australia	Homo sapiens	MRSA	ST398
1280.22639*	GCA_008763485.1	SAMN12569126	VRRF01000000	Staphylococcus aureus strain W1FPa4	W1FPa4	Aug-2015	Australia	Homo sapiens	MRSA	ST398
1280.22645*	GCA_008763575.1	SAMN12569121	VRRK01000000	Staphylococcus aureus strain P330	P330	Aug-2015	Australia	Homo sapiens	MRSA	ST398
1280.22647*	GCA_008763655.1	SAMN12569117	VRRO01000000	Staphylococcus aureus strain P223	P223	Aug-2015	Australia	Homo sapiens	MRSA	ST398
1280.22648*	GCA_008763665.1	SAMN12569118	VRRN01000000	Staphylococcus aureus strain P236	P236	Aug-2015	Australia	Homo sapiens	MRSA	ST398
1280.22649*	GCA_008763675.1	SAMN12569116	VRRP01000000	Staphylococcus aureus strain P221	P221	Aug-2015	Australia	Homo sapiens	MRSA	ST398
1280.22651*	GCA_008763725.1	SAMN12569114	VRRR01000000	Staphylococcus aureus strain P1N1	P1N1	Aug-2015	Australia	Homo sapiens	MRSA	ST398
1280.22652*	GCA_008763735.1	SAMN12569112	VRRT01000000	Staphylococcus aureus strain HT19	HT19	Aug-2015	Australia	Homo sapiens	MRSA	ST398
1280.22655*	GCA_008763805.1	SAMN12569110	VRRV01000000	Staphylococcus aureus strain H23	H23	Aug-2015	Australia	Homo sapiens	MRSA	ST398
1280.22656*	GCA_008763815.1	SAMN12569109	VRRW01000000	Staphylococcus aureus strain H21	H21	Aug-2015	Australia	Homo sapiens	MRSA	ST398
1280.22657*	GCA_008763835.1	SAMN12569107	VRRY01000000	Staphylococcus aureus strain ETWeP	ETWeP	Aug-2015	Australia	Homo sapiens	MRSA	ST398
1280.15944*	GCA_002934925.1	SAMN07792462	PDUZ01000000	Staphylococcus aureus strain PN243B0	PN243B0	Oct-2016	South Africa	Pig, Sus scrofa	MRSA	ST398
1280.15945*	GCA_002934945.1	SAMN07792461	PDUY01000000	Staphylococcus aureus strain PN235B0	PN235B0	Oct-2016	South Africa	Pig, Sus scrofa	MRSA	ST398
1280.15946*	GCA_002935015.1	SAMN07792463	PDVA01000000	Staphylococcus aureus strain PR243B0	PR243B0	Oct-2016	South Africa	Pig, Sus scrofa	MRSA	ST398
1280.15947*	GCA_002935045.1	SAMN07792464	PDVB01000000	Staphylococcus aureus strain PN246B0	PN246B0	Oct-2016	South Africa	Pig, Sus scrofa	MRSA	ST398
1422432.3*	GCA_000641295.1	SAMN02404015	JITQ00000000	Staphylococcus aureus VET0101R	VET0101R	1/20/09	Netherlands	Human, Homo sapiens	MRSA	ST398
1422433.3*	GCA_000684195.1	SAMN02404016	JITP00000000	Staphylococcus aureus VET0102R	VET0102R	1/20/09	Netherlands	Human, Homo sapiens	MRSA	ST398
1422434.3*	GCA_000641315.1	SAMN02404017	JITO00000000	Staphylococcus aureus VET0103R	VET0103R	1/20/09	Netherlands	Human, Homo sapiens	MRSA	ST398
1422529.3*	GCA_000683775.1	SAMN02404112	JIQH00000000	Staphylococcus aureus VET0244R	VET0244R	1/20/09	Netherlands	Human, Homo sapiens	MRSA	ST398
1422530.3*	GCA_000642615.1	SAMN02404113	JIQG00000000	Staphylococcus aureus VET0247R	VET0247R	1/24/09	Netherlands	Human, Homo sapiens	MRSA	ST398
1422531.3*	GCA_000642635.1	SAMN02404114	JIQF00000000	Staphylococcus aureus VET0249R	VET0249R	1/29/09	Netherlands	Human, Homo sapiens	MRSA	ST398
1422683.3*	GCA_000683295.1	SAMN02404266	JIKK00000000	Staphylococcus aureus VET0472R	VET0472R	10/13/09	Netherlands	Human, Homo sapiens	MRSA	ST398
1422685.3*	GCA_000645195.1	SAMN02404268	JIKI00000000	Staphylococcus aureus VET0478R	VET0478R	10/20/09	Netherlands	Human, Homo sapiens	MRSA	ST398
1422483.3*	GCA_000642075.1	SAMN02404066	JIRR00000000	Staphylococcus aureus VET0180R	VET0180R	11/24/08	Netherlands	Human, Homo sapiens	MRSA	ST398
1422521.3*	GCA_000683835.1	SAMN02404104	JIQP00000000	Staphylococcus aureus VET0229R	VET0229R	12/20/08	Netherlands	Human, Homo sapiens	MRSA	ST398
1422522.3*	GCA_000642515.1	SAMN02404105	JIQO00000000	Staphylococcus aureus VET0230R	VET0230R	12/20/08	Netherlands	Human, Homo sapiens	MRSA	ST398
1422537.3*	GCA_000642735.1	SAMN02404120	JIPZ00000000	Staphylococcus aureus VET0259R	VET0259R	2/17/09	Netherlands	Human, Homo sapiens	MRSA	ST398
1422535.3*	GCA_000642695.1	SAMN02404118	JIQB00000000	Staphylococcus aureus VET0254R	VET0254R	2/18/09	Netherlands	Human, Homo sapiens	MRSA	ST398
1280.16744*	GCA_003240135.1	SAMN08717647	PZXH01000000	Staphylococcus aureus strain CM46	CM46	2015-02	Italy	Human, Homo sapiens	MRSA	ST398
1422541.3*	GCA_000642815.1	SAMN02404124	JIPV00000000	Staphylococcus aureus VET0267R	VET0267R	3/15/09	Netherlands	Human, Homo sapiens	MRSA	ST398
1422542.3*	GCA_000642835.1	SAMN02404125	JIPU00000000	Staphylococcus aureus VET0268R	VET0268R	3/24/09	Netherlands	Human, Homo sapiens	MRSA	ST398
1422543.3*	GCA_000642855.1	SAMN02404126	JIPT00000000	Staphylococcus aureus VET0269R	VET0269R	3/24/09	Netherlands	Human, Homo sapiens	MRSA	ST398
1422735.3*	GCA_000682955.1	SAMN02404318	JIGK00000000	Staphylococcus aureus VET1896R	VET1896R	4/20/11	Netherlands	Human, Homo sapiens	MRSA	ST398
1422736.3*	GCA_000646935.1	SAMN02404319	JIGJ00000000	Staphylococcus aureus VET1897R	VET1897R	4/20/11	Netherlands	Human, Homo sapiens	MRSA	ST398
1422739.3*	GCA_000646975.1	SAMN02404322	JIGG00000000	Staphylococcus aureus VET1901R	VET1901R	4/21/11	Netherlands	Human, Homo sapiens	MRSA	ST398
1422585.3*	GCA_000643595.1	SAMN02404168	JIOD00000000	Staphylococcus aureus VET0320R	VET0320R	4/22/09	Netherlands	Human, Homo sapiens	MRSA	ST398
1422740.3*	GCA_000646995.1	SAMN02404323	JIGF00000000	Staphylococcus aureus VET1904R	VET1904R	4/22/11	Netherlands	Human, Homo sapiens	MRSA	ST398
1422741.3*	GCA_000647015.1	SAMN02404324	JIGE00000000	Staphylococcus aureus VET1905R	VET1905R	4/22/11	Netherlands	Human, Homo sapiens	MRSA	ST398
1422580.3*	GCA_000643515.1	SAMN02404163	JIOI00000000	Staphylococcus aureus VET0315R	VET0315R	4/23/09	Netherlands	Human, Homo sapiens	MRSA	ST398
1422743.3*	GCA_000682915.1	SAMN02404326	JIGC00000000	Staphylococcus aureus VET1907R	VET1907R	4/26/11	Netherlands	Human, Homo sapiens	MRSA	ST398
1422745.3*	GCA_000647075.1	SAMN02404328	JIGA00000000	Staphylococcus aureus VET1909R	VET1909R	4/26/11	Netherlands	Human, Homo sapiens	MRSA	ST398
1422746.3*	GCA_000682895.1	SAMN02404329	JIFZ00000000	Staphylococcus aureus VET1910R	VET1910R	4/26/11	Netherlands	Human, Homo sapiens	MRSA	ST398
1422586.3*	GCA_000643615.1	SAMN02404169	JIOC00000000	Staphylococcus aureus VET0322R	VET0322R	4/27/09	Netherlands	Human, Homo sapiens	MRSA	ST398
1422587.3*	GCA_000643635.1	SAMN02404170	JIOB00000000	Staphylococcus aureus VET0323R	VET0323R	4/27/09	Netherlands	Human, Homo sapiens	MRSA	ST398
1422598.3*	GCA_000643835.1	SAMN02404181	JINQ00000000	Staphylococcus aureus VET0339R	VET0339R	4/30/09	Netherlands	Human, Homo sapiens	MRSA	ST398
1422599.3*	GCA_000643855.1	SAMN02404182	JINP00000000	Staphylococcus aureus VET0340R	VET0340R	4/30/09	Netherlands	Human, Homo sapiens	MRSA	ST398
1422619.3*	GCA_000644115.1	SAMN02404202	JIMW00000000	Staphylococcus aureus VET0382R	VET0382R	6/29/09	Netherlands	Human, Homo sapiens	MRSA	ST398
1422620.3*	GCA_000644135.1	SAMN02404203	JIMV00000000	Staphylococcus aureus VET0383R	VET0383R	6/30/09	Netherlands	Human, Homo sapiens	MRSA	ST398
1422436.3*	GCA_000641355.1	SAMN02404019	JITM00000000	Staphylococcus aureus VET0105R	VET0105R	7/18/08	Netherlands	Human, Homo sapiens	MRSA	ST398
1422449.3*	GCA_000641555.1	SAMN02404032	JISZ00000000	Staphylococcus aureus VET0124R	VET0124R	8/14/08	Netherlands	Human, Homo sapiens	MRSA	ST398
1422400.3*	GCA_000640695.1	SAMN02403983	JIUW00000000	Staphylococcus aureus VET0061R	VET0061R	8/18/08	Netherlands	Human, Homo sapiens	MRSA	ST398
1422401.3*	GCA_000640715.1	SAMN02403984	JIUV00000000	Staphylococcus aureus VET0062R	VET0062R	8/18/08	Netherlands	Human, Homo sapiens	MRSA	ST398
1422452.3*	GCA_000641595.1	SAMN02404035	JISW00000000	Staphylococcus aureus VET0127R	VET0127R	8/18/08	Netherlands	Human, Homo sapiens	MRSA	ST398
1422454.3*	GCA_000641635.1	SAMN02404037	JISU00000000	Staphylococcus aureus VET0129R	VET0129R	8/18/08	Netherlands	Human, Homo sapiens	MRSA	ST398
1422644.3*	GCA_000644575.1	SAMN02404227	JILX00000000	Staphylococcus aureus VET0418R	VET0418R	8/18/09	Netherlands	Human, Homo sapiens	MRSA	ST398
1422453.3*	GCA_000641615.1	SAMN02404036	JISV00000000	Staphylococcus aureus VET0128R	VET0128R	8/20/08	Netherlands	Human, Homo sapiens	MRSA	ST398
1422651.3*	GCA_000644655.1	SAMN02404234	JILQ00000000	Staphylococcus aureus VET0427R	VET0427R	8/20/09	Netherlands	Human, Homo sapiens	MRSA	ST398
1422650.3*	GCA_000683415.1	SAMN02404233	JILR00000000	Staphylococcus aureus VET0426R	VET0426R	8/21/09	Netherlands	Human, Homo sapiens	MRSA	ST398
1422406.3*	GCA_000640815.1	SAMN02403989	JIUQ00000000	Staphylococcus aureus VET0069R	VET0069R	8/22/08	Netherlands	Human, Homo sapiens	MRSA	ST398
1422458.3*	GCA_000641715.1	SAMN02404041	JISQ00000000	Staphylococcus aureus VET0134R	VET0134R	8/22/08	Netherlands	Human, Homo sapiens	MRSA	ST398
1422460.3*	GCA_000641735.1	SAMN02404043	JISO00000000	Staphylococcus aureus VET0140R	VET0140R	8/22/08	Netherlands	Human, Homo sapiens	MRSA	ST398
1422466.3*	GCA_000684035.1	SAMN02404049	JISI00000000	Staphylococcus aureus VET0154R	VET0154R	8/22/08	Netherlands	Human, Homo sapiens	MRSA	ST398
1422655.3*	GCA_000644735.1	SAMN02404238	JILM00000000	Staphylococcus aureus VET0433R	VET0433R	8/25/09	Netherlands	Human, Homo sapiens	MRSA	ST398
1422656.3*	GCA_000644755.1	SAMN02404239	JILL00000000	Staphylococcus aureus VET0434R	VET0434R	8/25/09	Netherlands	Human, Homo sapiens	MRSA	ST398
1422657.3*	GCA_000644775.1	SAMN02404240	JILK00000000	Staphylococcus aureus VET0435R	VET0435R	8/26/09	Netherlands	Human, Homo sapiens	MRSA	ST398
1422658.3*	GCA_000683395.1	SAMN02404241	JILJ00000000	Staphylococcus aureus VET0436R	VET0436R	8/26/09	Netherlands	Human, Homo sapiens	MRSA	ST398
1422403.3*	GCA_000640755.1	SAMN02403986	JIUT00000000	Staphylococcus aureus VET0065R	VET0065R	8/28/08	Netherlands	Human, Homo sapiens	MRSA	ST398
1422654.3*	GCA_000644715.1	SAMN02404237	JILN00000000	Staphylococcus aureus VET0432R	VET0432R	8/28/09	Netherlands	Human, Homo sapiens	MRSA	ST398
1422659.3*	GCA_000683375.1	SAMN02404242	JILI00000000	Staphylococcus aureus VET0437R	VET0437R	8/31/09	Netherlands	Human, Homo sapiens	MRSA	ST398
1422660.3*	GCA_000644795.1	SAMN02404243	JILH00000000	Staphylococcus aureus VET0438R	VET0438R	8/31/09	Netherlands	Human, Homo sapiens	MRSA	ST398
1422661.3*	GCA_000644815.1	SAMN02404244	JILG00000000	Staphylococcus aureus VET0439R	VET0439R	8/31/09	Netherlands	Human, Homo sapiens	MRSA	ST398
1422674.3*	GCA_000645075.1	SAMN02404257	JIKT00000000	Staphylococcus aureus VET0462R	VET0462R	9/20/09	Netherlands	Human, Homo sapiens	MRSA	ST398
1422675.3*	GCA_000645095.1	SAMN02404258	JIKS00000000	Staphylococcus aureus VET0463R	VET0463R	9/20/09	Netherlands	Human, Homo sapiens	MRSA	ST398
1118959.3	GCA_000237125	SAMN02603643	CP003166	Staphylococcus aureus subsp. aureus M013	M013	2002	China:Taiwan	human	MRSA	ST59
1280.5861*	GCA_900045765	SAMEA1317327	FFYN00000000	Staphylococcus aureus strain st376	st376	2002	UK	na	MRSA	ST59
1280.21641	GCA_006511635	SAMN11349618	SZZD01000000	Staphylococcus aureus strain M3386D	M3386D	2004	Switzerland	cattle	MSSA	ST59
1422794.3	GCA_000645955	SAMN02404377	JIIM00000000	Staphylococcus aureus VET1518S	VET1518S	2009	Netherlands	human	MSSA	ST59
1280.12277*	GCA_002097515	SAMN06546680	NAIT00000000	Staphylococcus aureus strain 773		2009	Australia	human	MRSA	ST59
1280.9041	GCA_900081775	SAMEA2384438	FKRP00000000	Staphylococcus aureus strain MRSA	MRSA	2009	USA	human	MSSA	ST59
1280.9084	GCA_900082205	SAMEA2384594	FKTF00000000	Staphylococcus aureus strain MRSA	MRSA	2009	USA	human	MSSA	ST59
1280.8940	GCA_900080765	SAMEA2236484	FKNP00000000	Staphylococcus aureus		2010	USA	human	MSSA	ST59
1280.8951	GCA_900080875	SAMEA2383977	FKOA00000000	Staphylococcus aureus strain MRSA	MRSA	2010	USA	human	MSSA	ST59
1280.8955	GCA_900080915	SAMEA2383945	FKOD00000000	Staphylococcus aureus strain MSSA	MSSA	2010	USA	human	MSSA	ST59
1280.8957	GCA_900080935	SAMEA2384030	FKOE00000000	Staphylococcus aureus strain MSSA	MSSA	2010	USA	human	MSSA	ST59
1280.8975	GCA_900081115	SAMEA2384103	FKPB00000000	Staphylococcus aureus strain MSSA	MSSA	2010	USA	human	MSSA	ST59
1280.9181	GCA_900083195	SAMEA2445564	FKWX00000000	Staphylococcus aureus strain MSSA	MSSA	2010	USA	human	MSSA	ST59
1280.10384	GCA_900083295	SAMEA2445608	FKXH00000000	Staphylococcus aureus strain MSSA	MSSA	2010	USA	human	MSSA	ST59
1280.10391	GCA_900083375	SAMEA2445630	FKXQ00000000	Staphylococcus aureus strain MRSA	MRSA	2010	USA	human	MSSA	ST59
1147034.3	GCA_000308895	SAMD00036613	BAFA00000000	Staphylococcus aureus PM1	PM1	2012	Japan	na	MRSA	ST59
1417213.3*	GCA_000579995	SAMN02398905	JETR00000000	Staphylococcus aureus W73738	W73738	2012	USA	na	MRSA	ST59
1421907.3	GCA_000586835	SAMN02403197	JFSU00000000	Staphylococcus aureus W25797	W25797	2012	USA	human	MRSA	ST59
1421908.3*	GCA_000603225	SAMN02403198	JGIF00000000	Staphylococcus aureus W25799	W25799	2012	USA	human	MRSA	ST59
1418319.3*	GCA_000605265	SAMN02402532	JGJV00000000	Staphylococcus aureus M17033	M17033	2012	USA	human	MRSA	ST59
1418408.3*	GCA_000606645	SAMN02402621	JGMM00000000	Staphylococcus aureus M64056	M64056	2012	USA	NA	MRSA	ST59
1368166.3	GCA_000737615	SAMN02261725	CP006630.1	Staphylococcus aureus subsp. aureus SA268	SA268	2012	China:Zhejiang	human	MRSA	ST59
1305598.4*	GCA_001412275	SAMN03938517	LIDQ01000000	Staphylococcus aureus M1	M1	2012	China	human	MRSA	ST59
1201010.3	GCA_000470845	SAMN00996491	CP003603.1	Staphylococcus aureus subsp. aureus SA957	SA957	2013	China:Taiwan	human	MRSA	ST59
1194085.3	GCA_000470865	SAMN02603110	CP003604.1	Staphylococcus aureus subsp. aureus SA40	SA40	2013	China:Taiwan	human	MRSA	ST59
1418423.3*	GCA_000606845	SAMN02402636	JGMW00000000	Staphylococcus aureus T63897	T63897	2013	USA	NA	MRSA	ST59
1418424.3*	GCA_000606865	SAMN02402637	JGMX00000000	Staphylococcus aureus T63898	T63898	2013	USA	NA	MRSA	ST59
1280.21786*	GCA_008330045	SAMN11431687	CP039448,CP039449,CP039450	Staphylococcus aureus strain VGC1	VGC1	2013	China:Taiwan	human	MRSA	ST59
1280.16712	GCA_003239495	SAMN08717688	PZSI01000000	Staphylococcus aureus strain CM87	CM87	2014	Italy	human	MRSA	ST59
1280.16713	GCA_003239505	SAMN08717685	PZWB01000000	Staphylococcus aureus strain CM84	CM84	2014	Italy	human	MRSA	ST59
1280.16750*	GCA_003240245	SAMN08717629	PZXY01000000	Staphylococcus aureus strain CM28	CM28	2014	Italy	human	MRSA	ST59
1280.16275	GCA_900250615	SAMEA104473410	OFVZ01000000	Staphylococcus aureus strain H1766	H1766	2014	Denmark	human	MRSA	ST59
1280.16256	GCA_900250805	SAMEA104473422	OFWK01000000	Staphylococcus aureus strain H1843	H1843	2014	Denmark	human	MRSA	ST59
1280.16249	GCA_900250875	SAMEA104473425	OFWT01000000	Staphylococcus aureus strain HL456	HL456	2014	Denmark	human	MRSA	ST59
1280.16175	GCA_900251615	SAMEA104473500	OFZM01000000	Staphylococcus aureus strain M3593	M3593	2014	Denmark	human	MRSA	ST59
1280.16174	GCA_900251625	SAMEA104473509	OFZO01000000	Staphylococcus aureus strain M3688	M3688	2014	Denmark	human	MRSA	ST59
1280.16665*	GCA_003238555	SAMN08717658	PZWW01000000	Staphylococcus aureus strain CM57	CM57	2015	Italy	human	MRSA	ST59
1280.16799	GCA_003309605	SAMN08470385	PTBC01000000	Staphylococcus aureus strain S1AH044	S1AH044	2015	China	human	MSSA	ST59
1280.16836	GCA_003310385	SAMN08470343	PTCS01000000	Staphylococcus aureus strain AL008	AL008	2015	China	human	MRSA	ST59
1280.16838	GCA_003310395	SAMN08470342	PTCT01000000	Staphylococcus aureus strain AK046	AK046	2015	China	human	MRSA	ST59
1280.16839	GCA_003310415	SAMN08470335	PTDA01000000	Staphylococcus aureus strain AD057	AD057	2015	China	human	MRSA	ST59
1280.16840	GCA_003310445	SAMN08470333	PTDC01000000	Staphylococcus aureus strain AD010	AD010	2015	China	human	MRSA	ST59
1280.16841	GCA_003310455	SAMN08470332	PTDE01000000	Staphylococcus aureus strain AC045	AC045	2015	China	human	MRSA	ST59
1280.16859	GCA_003310825	SAMN08470341	PTCU01000000	Staphylococcus aureus strain AK017	AK017	2015	China	human	MRSA	ST59
1280.16865	GCA_003310935	SAMN08470334	PTDB01000000	Staphylococcus aureus strain AD016	AD016	2015	China	human	MRSA	ST59
1280.14573*	GCA_002442975	SAMN06703161	CP020741	Staphylococcus aureus strain HZW450	HZW450	2016	China	human	MRSA	ST59
1280.16834	GCA_003310325	SAMN08470348	PTCN01000000	Staphylococcus aureus strain AR49-1	AR49-1	2016	China	human	MRSA	ST59
1280.16835	GCA_003310335	SAMN08470347	PTCO01000000	Staphylococcus aureus strain AR3	AR3	2016	China	human	MRSA	ST59
1280.16837	GCA_003310345	SAMN08470346	PTCP01000000	Staphylococcus aureus strain AR2-1	AR2-1	2016	China	human	MRSA	ST59
1280.16857	GCA_003310775	SAMN08470345	PTCQ01000000	Staphylococcus aureus strain AR1	AR1	2016	China	human	MRSA	ST59
1280.21052	GCA_004772055	SAMN11229814	CP038269	Staphylococcus aureus strain O331 strain B114	B114	2018	France	sheep	MSSA	ST59
1409589.3	GCA_000541215	SAMN02381650	JBKD00000000	Staphylococcus aureus OCMM6067	OCMM6067	na	USA	human	MRSA	ST59
1409590.3	GCA_000541235	SAMN02381651	JBKC00000000	Staphylococcus aureus OCMM6066	OCMM6066	na	USA	human	MRSA	ST59
1409656.3	GCA_000542055	SAMN02381717	JBHV00000000	Staphylococcus aureus OCMM6095	OCMM6095	na	USA	human	MRSA	ST59
904765.3	GCA_000697865	SAMN00116857	JHTY00000000	Staphylococcus aureus subsp. aureus 21321	21321	na	USA	na	MSSA	ST59
1280.12314	GCA_002121165	SAMN06698249	NDLT00000000	Staphylococcus aureus strain CFSA322	CFSA322	na	USA	human	MSSA	ST59
1280.12496	GCA_002124835	SAMN06698114	NDQY00000000	Staphylococcus aureus strain CFSA156	CFSA156	na	USA	human	MSSA	ST59
1280.14690	GCA_002633845	SAMN03763978	CP017679	Staphylococcus aureus strain CFSAN007883	CFSAN007883	na	USA	bakery.env	MSSA	ST59
1280.16771	GCA_003309045	SAMN08470423	PSZR01000000	Staphylococcus aureus strain YK046	YK046	na	China	pig	MRSA	ST59
1280.16807	GCA_003309765	SAMN08470378	PTBJ01000000	Staphylococcus aureus strain FE4-1	FE4-1	na	China	pork	MRSA	ST59
1280.17683	GCA_003345515	SAMN09711766	QQOO01000000	Staphylococcus aureus strain QY02	QY02	na	China	human	MRSA	ST59
1280.17841	GCA_003420825	SAMD00083558	BDZA01000000	Staphylococcus aureus strain M6C039	M6C039	na	Japan	human	MSSA	ST59
1280.17961	GCA_003423625	SAMD00083679	BEDR01000000	Staphylococcus aureus strain M6K232	M6K232	na	Japan	human	MSSA	ST59
1280.20983	GCA_004136935	SAMN10140763	RBAQ01000000	Staphylococcus aureus strain P13	P13	na	China	human	MRSA	ST59
1280.20984	GCA_004137005	SAMN10140753	RBBA01000000	Staphylococcus aureus strain P8	P8	na	China	human	MRSA	ST59
1280.20985	GCA_004137015	SAMN10140747	RBBG01000000	Staphylococcus aureus strain P2	P2	na	China	human	MRSA	ST59
1280.20986	GCA_004137025	SAMN10140750	RBBD01000000	Staphylococcus aureus strain P5	P5	na	China	human	MRSA	ST59
1280.20987	GCA_004137035	SAMN10140754	RBAZ01000000	Staphylococcus aureus strain P9	P9	na	China	human	MRSA	ST59
1280.20988	GCA_004137105	SAMN10140752	RBBB01000000	Staphylococcus aureus strain P7	P7	na	China	human	MRSA	ST59
1280.20989	GCA_004137725	SAMN10140748	RBBF01000000	Staphylococcus aureus strain P3	P3	na	China	human	MRSA	ST59
1280.21000	GCA_004168635	SAMN10140764	RBAP01000000	Staphylococcus aureus strain P14	P14	na	China	human	MRSA	ST59
1280.21001	GCA_004168705	SAMN10140755	RBAY01000000	Staphylococcus aureus strain P10	P10	na	China	human	MRSA	ST59
1280.21002	GCA_004168715	SAMN10140749	RBBE01000000	Staphylococcus aureus strain P4	P4	na	China	human	MRSA	ST59
1280.21003	GCA_004168725	SAMN10140761	RBAS01000000	Staphylococcus aureus strain P11	P11	na	China	human	MRSA	ST59
1280.21004	GCA_004168735	SAMN10140759	RBAU01000000	Staphylococcus aureus strain C	C	na	China	human	MRSA	ST59
1280.21005	GCA_004168755	SAMN10140757	RBAW01000000	Staphylococcus aureus strain S1	S1	na	China	environment	MRSA	ST59
1280.21006	GCA_004168805	SAMN10140756	RBAX01000000	Staphylococcus aureus strain W	W	na	China	environment	MRSA	ST59
1280.21007	GCA_004168815	SAMN10140765	RBAO01000000	Staphylococcus aureus strain P15	P15	na	China	human	MRSA	ST59
1280.21008	GCA_004168825	SAMN10140760	RBAT01000000	Staphylococcus aureus strain HCW	HCW	na	China	human	MRSA	ST59
1280.21009	GCA_004168835	SAMN10140762	RBAR01000000	Staphylococcus aureus strain P12	P12	na	China	human	MRSA	ST59
1280.21010	GCA_004168845	SAMN10140758	RBAV01000000	Staphylococcus aureus strain S2	S2	na	China	environment	MRSA	ST59
1280.21011	GCA_004168905	SAMN10140751	RBBC01000000	Staphylococcus aureus strain P6	P6	na	China	human	MRSA	ST59
1280.21012	GCA_004168915	SAMN10140746	RBBH01000000	Staphylococcus aureus strain P1	P1	na	China	human	MRSA	ST59
1280.21088	GCA_005861105	SAMN11775303	VCFX01000000	Staphylococcus aureus strain YNSA167	YNSA167	na	China:Yunnan	human	MRSA	ST59
1280.21093	GCA_005861205	SAMN11775301	VCFV01000000	Staphylococcus aureus strain YNSA160	YNSA160	na	China:Yunnan	human	MRSA	ST59
1280.21101	GCA_005861375	SAMN11775288	VCFI01000000	Staphylococcus aureus strain YNSA103	YNSA103	na	China:Yunnan	human	MRSA	ST59
1280.21108	GCA_005861525	SAMN11775274	VCEU01000000	Staphylococcus aureus strain YNSA38	YNSA38	na	China:Yunnan	human	MRSA	ST59
1280.21111	GCA_005861575	SAMN11775269	VCEP01000000	Staphylococcus aureus strain YNSA11	YNSA11	na	China:Yunnan	human	MSSA	ST59
1280.21129	GCA_005861935	SAMN11775279	VCEZ01000000	Staphylococcus aureus strain YNSA53	YNSA53	na	China:Yunnan	human	MRSA	ST59
1280.21131	GCA_005861995	SAMN11775276	VCEW01000000	Staphylococcus aureus strain YNSA49	YNSA49	na	China:Yunnan	human	MRSA	ST59
1280.21135	GCA_005862085	SAMN11775266	VCEM01000000	Staphylococcus aureus strain YNSA7	YNSA7	na	China:Yunnan	human	MRSA	ST59
1280.2176	GCA_008121315	SAMN12612975	VSRP01000000	Staphylococcus aureus strain SA17	SA17	na	China	human	MRSA	ST59
1280.18088	GCA_900458025	SAMEA3504593	UHBK01000000	Staphylococcus aureus strain NCTC8725	NCTC8725	1951	UK	na	MSSA	ST9
1280.18089	GCA_900458035	SAMEA3504592	UHBJ01000000	Staphylococcus aureus strain NCTC8724	NCTC8724	1951	UK	na	MSSA	ST9
1280.13628*	GCA_002247005	SAMN06241395	NADC00000000	Staphylococcus aureus strain TSAR03	TSAR03	2002	China:Taiwan	human	MRSA	ST9
1280.13635*	GCA_002247245	SAMN06241394	NADB00000000	Staphylococcus aureus strain TSAR02	TSAR02	2002	China:Taiwan	human	MRSA	ST9
1280.16040	GCA_003017415	SAMN06835218	NGNP01000000	Staphylococcus aureus strain 0201183-1	0201183-1	2002	USA	enviroment	MSSA	ST9
1280.13630*	GCA_002247045	SAMN06241396	NADD00000000	Staphylococcus aureus strain TSAR04	TSAR04	2004	China:Taiwan	human	MRSA	ST9
1280.5693	GCA_900042135	SAMEA1464451	FGQW00000000	Staphylococcus aureus strain st1332	st1332	2006	UK	na	MSSA	ST9
1413350.3	GCA_000636155	SAMN02391177	JJEZ00000000	Staphylococcus aureus 07-03450	07-03450	2007	Germany	pig	MSSA	ST9
1413327.3	GCA_000638195	SAMN02391154	JJAJ00000000	Staphylococcus aureus 7-B-1	7-B-1	2007	Denmark	pig	MSSA	ST9
1413351.3	GCA_000684985	SAMN02391178	JJEY00000000	Staphylococcus aureus 07-03451	07-03451	2007	Germany	pig	MSSA	ST9
1413348.3	GCA_000636235	SAMN02391175	JJER00000000	Staphylococcus aureus 08-02906	08-02906	2008	Germany	human	MSSA	ST9
1413425.3	GCA_000636515	SAMN02391252	JJDZ00000000	Staphylococcus aureus 1110803248	1110803248	2008	Netherlands	human	MRSA	ST9
1280.3353*	GCA_000698045	SAMN02726876	JJOP01000000	Staphylococcus aureus strain A69	A69	2009	China	pig	MRSA	ST9
1280.3355*	GCA_000698085	SAMN02727157	JJOO01000000	Staphylococcus aureus strain A71	A71	2009	China	pig	MRSA	ST9
1280.9073	GCA_900082095	SAMEA2384558	FKSU00000000	Staphylococcus aureus strain MSSA	MSSA	2009	USA	human	MSSA	ST9
1.41343e+06	GCA_000636575	SAMN02391255	JJDW00000000	Staphylococcus aureus 1111000175	1111000175	2010	Netherlands	human	MRSA	ST9
1413429.3	GCA_000636595	SAMN02391256	JJDV00000000	Staphylococcus aureus 1111000177	1111000177	2010	Netherlands	human	MRSA	ST9
1280.13633*	GCA_002247105	SAMN06241400	NADG00000000	Staphylococcus aureus strain TSAR08	TSAR08	2010	China:Taiwan	human	MRSA	ST9
1280.18535*	GCA_003693275	SAMN10256273	RDQT01000000	Staphylococcus aureus strain LYJ002	LYJ002	2010	China	human	MRSA	ST9
1280.18536*	GCA_003697285	SAMN10256274	RDQS01000000	Staphylococcus aureus strain LYJ003	LYJ003	2010	China	human	MRSA	ST9
1280.21674	GCA_007827115	SAMN12359204	CP042081,CP042082,CP042084,CP042085,CP042086,CP042087,CP042088,CP042089,CP042090,CP042091,CP042092,CP042093	Staphylococcus aureus strain B9-22D	B9-22D	2010	USA	pork	MSSA	ST9
1413431.3	GCA_000636615	SAMN02391258	JJDT00000000	Staphylococcus aureus 1111100370	1111100370	2011	Netherlands	human	MRSA	ST9
1413359.3	GCA_000636795	SAMN02391186	JJDK00000000	Staphylococcus aureus 11S00605	11S00605	2011	Germany	chicken	MRSA	ST9
1413364.3	GCA_000636935	SAMN02391191	JJDC00000000	Staphylococcus aureus 12S00040	12S00040	2011	Germany	chicken	MRSA	ST9
1413370.3	GCA_000637035	SAMN02391197	JJCW00000000	Staphylococcus aureus 12-ST01564	12-ST01564	2012	Germany	cow	MRSA	ST9
1413372.3*	GCA_000637075	SAMN02391199	JJCU00000000	Staphylococcus aureus 13-ST00049	13-ST00049	2012	Germany	dust.from.turkey.farm	MRSA	ST9
1413367.3*	GCA_000684755	SAMN02391194	JJCZ00000000	Staphylococcus aureus 12S00972	12S00972	2012	Germany	dust.from.cattle.farm	MRSA	ST9
1280.13631*	GCA_002247065	SAMN06241401	NADI00000000	Staphylococcus aureus strain QR502	QR502	2012	China:Taiwan	human	MRSA	ST9
1280.20982	GCA_004136655	SAMN07411885	CP030136	Staphylococcus aureus strain S57	S57	2012	China	pig	MRSA	ST9
1280.19048	GCA_003665115	SAMN10185737	RCDE01000000	Staphylococcus aureus strain GD-G33	GD-G33	2013	China	pig	MSSA	ST9
1280.19049*	GCA_003665125	SAMN10185812	RCDF01000000	Staphylococcus aureus strain GD-G38	GD-G38	2013	China	pig	MRSA	ST9
1.41336e+06	GCA_000636835	SAMN02391188	JJDI00000000	Staphylococcus aureus 11S01415	11S01415	2014	Germany	chicken	MRSA	ST9
1280.17974	GCA_003432345	SAMN09906500	CP031839,CP031840	Staphylococcus aureus strain NX-T55	NX-T55	2014	China	pig	MRSA	ST9
1280.17975*	GCA_003432365	SAMN09906394	CP031838	Staphylococcus aureus strain QD-CD9	QD-CD9	2014	China	pig	MRSA	ST9
1280.4572*	GCA_001298325	SAMN04008874	LIRC01000000	Staphylococcus aureus strain BA01611	BA01611	2015	China	cow	MRSA	ST9
1280.16769*	GCA_003301075	SAMN06461297	MWRY01000000	Staphylococcus aureus strain M3	M3	2015	China	pig	MRSA	ST9
1280.16772*	GCA_003309085	SAMN08470422	PSZS01000000	Staphylococcus aureus strain YI040	YI040	2015	China	pig	MRSA	ST9
1280.16773*	GCA_003309105	SAMN08470421	PSZT01000000	Staphylococcus aureus strain YH030	YH030	2015	China	pig	MRSA	ST9
1280.16774*	GCA_003309125	SAMN08470420	PSZU01000000	Staphylococcus aureus strain YH022	YH022	2015	China	pig	MRSA	ST9
1280.16775*	GCA_003309145	SAMN08470419	PSZV01000000	Staphylococcus aureus strain YG029	YG029	2015	China	pig	MRSA	ST9
1280.16776*	GCA_003309165	SAMN08470418	PSZW01000000	Staphylococcus aureus strain YF037	YF037	2015	China	pig	MRSA	ST9
1280.16795	GCA_003309535	SAMN08470389	PTAY01000000	Staphylococcus aureus strain S1AI048	S1AI048	2015	China	human	MSSA	ST9
1280.16797	GCA_003309585	SAMN08470387	PTBA01000000	Staphylococcus aureus strain S1AH063	S1AH063	2015	China	human	MSSA	ST9
1280.16798	GCA_003309595	SAMN08470386	PTBB01000000	Staphylococcus aureus strain S1AH053	S1AH053	2015	China	human	MSSA	ST9
1280.16816	GCA_003309965	SAMN08470383	PTBE01000000	Staphylococcus aureus strain S1AH011	S1AH011	2015	China	human	MSSA	ST9
1280.16858*	GCA_003310805	SAMN08470344	PTCR01000000	Staphylococcus aureus strain AL048	AL048	2015	China	human	MRSA	ST9
1280.16860*	GCA_003310835	SAMN08470340	PTCV01000000	Staphylococcus aureus strain AH027	AH027	2015	China	human	MRSA	ST9
1280.16861*	GCA_003310865	SAMN08470339	PTCW01000000	Staphylococcus aureus strain AH022	AH022	2015	China	human	MRSA	ST9
1280.16862*	GCA_003310885	SAMN08470338	PTCX01000000	Staphylococcus aureus strain AH018	AH018	2015	China	human	MRSA	ST9
1280.16863	GCA_003310905	SAMN08470337	PTCY01000000	Staphylococcus aureus strain AG037	AG037	2015	China	human	MRSA	ST9
1280.16864*	GCA_003310925	SAMN08470336	PTCZ01000000	Staphylococcus aureus strain AF012	AF012	2015	China	human	MRSA	ST9
1280.16887	GCA_003311395	SAMN08470299	PTEK01000000	Staphylococcus aureus strain 1AK045	1AK045	2015	China	human	MSSA	ST9
1280.16777*	GCA_003309175	SAMN08470414	PSZZ01000000	Staphylococcus aureus strain SHY37-1	SHY37-1	2016	China	pig	MRSA	ST9
1280.16779*	GCA_003309215	SAMN08470412	PTAB01000000	Staphylococcus aureus strain F2	F2	2016	China	pork	MRSA	ST9
1280.16781*	GCA_003309265	SAMN08470409	PTAE01000000	Staphylococcus aureus strain E77	E77	2016	China	pig	MRSA	ST9
1280.16788*	GCA_003309405	SAMN08470397	PTAQ01000000	Staphylococcus aureus strain S2AY8	S2AY8	2016	China	pig	MRSA	ST9
1280.16809	GCA_003309815	SAMN08470410	PTAD01000000	Staphylococcus aureus strain SEY16-1	SEY16-1	2016	China	pig	MSSA	ST9
1280.16819*	GCA_003310025	SAMN08470373	PTBO01000000	Staphylococcus aureus strain DY22	DY22	2016	China	pig	MRSA	ST9
1280.16845	GCA_003310525	SAMN08470376	PTBL01000000	Staphylococcus aureus strain DY82	DY82	2016	China	pig	MRSA	ST9
1280.16846*	GCA_003310565	SAMN08470374	PTBN01000000	Staphylococcus aureus strain DY32	DY32	2016	China	pig	MRSA	ST9
1280.16856	GCA_003310765	SAMN08470352	PTCJ01000000	Staphylococcus aureus strain BY46-2	BY46-2	2016	China	pig	MRSA	ST9
1280.17991*	GCA_003581455	SAMN09989513	QYAQ01000000	Staphylococcus aureus strain SAV1228	SAV1228	2017	Czech.Republic	human	MRSA	ST9
1280.17992*	GCA_003581465	SAMN09989512	QYAR01000000	Staphylococcus aureus strain SAV1158	SAV1158	2017	Germany	human	MRSA	ST9
1280.17993*	GCA_003581505	SAMN09989511	QYAS01000000	Staphylococcus aureus strain SAV1150	SAV1150	2017	Germany	human	MRSA	ST9
1280.17996*	GCA_003583785	SAMN09989510	QYAT01000000	Staphylococcus aureus strain SAV1149	SAV1149	2017	Germany	human	MRSA	ST9
1280.17999*	GCA_003583845	SAMN09989507	QYAW01000000	Staphylococcus aureus strain SAV1035	SAV1035	2017	Poland	human	MRSA	ST9
1280.16914	GCA_900474715	SAMEA3504582	LS483311	Staphylococcus aureus strain NCTC6136	NCTC6136	1900/1941	Australia	na	MSSA	ST9
1280.18077	GCA_900457905	SAMEA3500271	UHAV01000000	Staphylococcus aureus strain NCTC8765	NCTC8765	1900/1951	UK	na	MSSA	ST9
1280.18125	GCA_900458445	SAMEA3597590	UHCM01000000	Staphylococcus aureus strain NCTC8723	NCTC8723	1900/1951	UK	na	MSSA	ST9
1413362.3	GCA_000684775	SAMN02391189	JJDH00000000	Staphylococcus aureus 11S01420	11S01420	na	Germany	air.form.chicken.farm	MRSA	ST9
1280.3354	GCA_000698065	SAMN02727158	JJON01000000	Staphylococcus aureus strain A187	A187	na	China	pig	MSSA	ST9
1280.13629	GCA_002247015	SAMN06241393	NADA00000000	Staphylococcus aureus strain TSAR01	TSAR01	na	China:Taiwan	human	MRSA	ST9
1280.13634	GCA_002247125	SAMN06241399	NADH00000000	Staphylococcus aureus strain TSAR07	TSAR07	na	China:Taiwan	human	MRSA	ST9
1280.13636	GCA_002247315	SAMN06241397	NADE00000000	Staphylococcus aureus strain TSAR05	TSAR05	na	China:Taiwan	human	MRSA	ST9
1280.13637	GCA_002250135	SAMN06052012	NCAE00000000	Staphylococcus aureus strain IBUN9014YSA	IBUN9014YSA	na	Colombia	pig	MSSA	ST9
1280.16431	GCA_003030225	SAMN08663447	CP028189	Staphylococcus aureus strain CFSAN018750	CFSAN018750	na	Denmark	cow	MSSA	ST9
1280.16770	GCA_003301115	SAMN06685788	NCQK01000000	Staphylococcus aureus strain XM201503-M6	XM201503-M6	na	China	pig	MRSA	ST9
1280.21061	GCA_005153985	SAMN09475317	CP039759,CP039760	Staphylococcus aureus strain NRRL B-41012	NRRL B-41012	na	USA	pig	MSSA	ST9
1280.21620	GCA_006370485	SAMN10346776	VFAE01000000	Staphylococcus aureus strain FDAARGOS_612 strain Not applicable	Not applicable	na	USA	pig	MSSA	ST9
