# Supplementary material for: Whole-Genome Sequencing and Machine Learning Analysis of Staphylococcus aureus from Multiple Heterogeneous Sources in China Reveals Common Genetic Traits of Antimicrobial Resistance
Source: mSystems. 2021 Jun 8;6(3):e01185-20. doi: 10.1128/mSystems.01185-20 (PMC8579812; doi:10.1128/mSystems.01185-20)
Supplement: TABLE S5 [file msystems.01185-20-st005.xlsx]

## Sheet: Sheet1
Supplementary Table 5. Prediction performance results for 10 classifiers, each dedicated to an individual resistant/susceptibility antimicrobial profile, all based on supervised machine learning. Three different algorithms (logistic regression, linear SVM, RBF SVM) were used to classify the resistant vs. susceptible S. aureus isolates. The performance indicators for the classifiers/predictors (ar…
Synthetic Minority Over-sampling Technique (n = 30)
CFX	Logistic Regression	Linear SVM	RBF SVM
AUC_Mean	0.960622	0.959393	0.952607
AUC_Std	0.00268156	0.00266834	0.00401351
Acc_Mean	0.928174	0.927626	0.928323
Acc_Std	0.00162375	0.00193057	0.00176596
Sens_Mean	0.878974	0.878376	0.878034
Sens_Std	0.0020298	0.00183512	0.00253689
Spec_Mean	0.996228	0.995746	0.997886
Spec_Std	0.00463138	0.00587703	0.00369639
Synthetic Minority Over-sampling Technique (n = 30)
CHL	Logistic Regression	Linear SVM	RBF SVM
AUC_Mean	0.709759	0.737331	0.754056
AUC_Std	0.00940013	0.0218372	0.0142981
Acc_Mean	0.894857	0.890183	0.900201
Acc_Std	0.00370148	0.00429071	0.000557641
Sens_Mean	0.482353	0.480784	0.481961
Sens_Std	5.55112e-17	0.0226774	0.00211183
Spec_Mean	0.957809	0.952665	0.964028
Spec_Std	0.00425518	0.00434105	0.000317974
Synthetic Minority Over-sampling Technique (n = 30)
CIP	Logistic Regression	Linear SVM	RBF SVM
AUC_Mean	0.793146	0.819161	0.818654
AUC_Std	0.0136074	0.0130007	0.00725474
Acc_Mean	0.867189	0.867243	0.874118
Acc_Std	0.00611477	0.00772373	0.00585085
Sens_Mean	0.602299	0.6	0.542989
Sens_Std	0.0149337	0.0119452	0.0161182
Spec_Mean	0.947881	0.948656	0.974995
Spec_Std	0.00755188	0.00972933	0.00875082
Synthetic Minority Over-sampling Technique (n = 30)
CLI	Logistic Regression	Linear SVM	RBF SVM
AUC_Mean	0.833872	0.829322	0.822259
AUC_Std	0.00600009	0.00638498	0.00866856
Acc_Mean	0.766277	0.77659	0.768625
Acc_Std	0.0089497	0.00811947	0.00947763
Sens_Mean	0.741223	0.748131	0.752864
Sens_Std	0.0123743	0.0111145	0.0137129
Spec_Mean	0.797978	0.812595	0.788591
Spec_Std	0.0151347	0.0138356	0.0164639
Synthetic Minority Over-sampling Technique (n = 30)
ERY	Logistic Regression	Linear SVM	RBF SVM
AUC_Mean	0.816569	0.809056	0.806169
AUC_Std	0.0123207	0.0120975	0.0136826
Acc_Mean	0.770911	0.767612	0.769958
Acc_Std	0.0114786	0.00974478	0.0116741
Sens_Mean	0.804439	0.789432	0.823404
Sens_Std	0.0132491	0.0128446	0.0155638
Spec_Mean	0.702304	0.722999	0.660536
Spec_Std	0.0216481	0.0176981	0.0318998
Synthetic Minority Over-sampling Technique (n = 30)
GEN	Logistic Regression	Linear SVM	RBF SVM
AUC_Mean	0.743622	0.71354	0.801609
AUC_Std	0.0310182	0.0335383	0.0184381
Acc_Mean	0.911899	0.903347	0.937692
Acc_Std	0.0066939	0.00758122	0.0038298
Sens_Mean	0.416548	0.399048	0.0578571
Sens_Std	0.0530168	0.0592537	0.031031
Spec_Mean	0.94362	0.935649	0.994122
Spec_Std	0.00561335	0.00803474	0.00414297
Synthetic Minority Over-sampling Technique (n = 30)
OXA	Logistic Regression	Linear SVM	RBF SVM
AUC_Mean	0.965692	0.966719	0.962404
AUC_Std	0.00273567	0.00367067	0.00417308
Acc_Mean	0.939027	0.937787	0.938534
Acc_Std	0.00228698	0.00202568	0.00240534
Sens_Mean	0.896249	0.893901	0.894167
Sens_Std	0.00241965	0.0014403	0.00289847
Spec_Mean	0.995517	0.995747	0.997126
Spec_Std	0.00520297	0.00509002	0.00534823
Synthetic Minority Over-sampling Technique (n = 30)
PEN	Logistic Regression	Linear SVM	RBF SVM
AUC_Mean	0.628352	0.665189	0.665106
AUC_Std	0.0417336	0.0081284	0.000247397
Acc_Mean	0.946206	0.946503	0.955023
Acc_Std	0.000594556	1.22449e-05	0.00114364
Sens_Mean	0.999894	1	0.99984
Sens_Std	0.000395943	0	0.000861626
Spec_Mean	0.197037	0.2	0.32963
Spec_Std	0.0075541	7.93182e-17	0.0129365
Synthetic Minority Over-sampling Technique (n = 30)
SXT	Logistic Regression	Linear SVM	RBF SVM
AUC_Mean	0.887694	0.862195	0.907214
AUC_Std	0.0102894	0.0121095	0.0134678
Acc_Mean	0.941259	0.940017	0.937992
Acc_Std	0.00377674	0.00396021	0.00332327
Sens_Mean	0.701111	0.707018	0.70846
Sens_Std	0.0204686	0.0219668	0.0209374
Spec_Mean	0.97977	0.977356	0.974828
Spec_Std	0.00231032	0.00307565	0.00457465
Synthetic Minority Over-sampling Technique (n = 30)
TET	Logistic Regression	Linear SVM	RBF SVM
AUC_Mean	0.800856	0.802921	0.808647
AUC_Std	0.00820832	0.008834	0.00756861
Acc_Mean	0.881421	0.881967	0.889454
Acc_Std	0.0039782	0.00566306	0.00324251
Sens_Mean	0.5528	0.549867	0.513333
Sens_Std	0.00782475	0.00898789	0.00828385
Spec_Mean	0.966117	0.96756	0.986392
Spec_Std	0.00475222	0.00733691	0.00374933
