# Supplementary material for: Whole-Genome Sequencing and Machine Learning Analysis of Staphylococcus aureus from Multiple Heterogeneous Sources in China Reveals Common Genetic Traits of Antimicrobial Resistance
Source: mSystems. 2021 Jun 8;6(3):e01185-20. doi: 10.1128/mSystems.01185-20 (PMC8579812; doi:10.1128/mSystems.01185-20)
Supplement: DATA SET S1 [file msystems.01185-20-sd001.xlsx]

## Sheet: CFX
ID	class	Source	Year	CC	kmer 1	kmer 2	kmer 3	kmer 4	kmer 5	kmer 6	kmer 7	kmer 8	kmer 9	kmer 10	kmer 11	kmer 12	kmer 13	kmer 14	kmer 15	kmer 16	kmer 17	kmer 18	kmer 19	kmer 20	kmer 21	kmer 22	kmer 23	kmer 24	kmer 25	kmer 26	kmer 27	kmer 28	kmer 29	kmer 30	kmer 31	kmer 32	kmer 33	kmer 34	kmer 35	kmer 36	kmer 37	kmer 38	kmer 39	kmer 40	kmer 41	kmer 42	kmer 43	kmer 44	kmer 45
CFSA15SA050.L350_DMS07363	S	animal food	2015	CC59	0.5	0.8	0.25	1			1	1	0.5	0.166667	1	0.4	0.8	0.2	0.5		0.5	1	0.666667	1	0.714286	1			0.4	0.6	0.333333	0.5	1	0.6	0.111111	0.666667	1	0.333333	0.875	0.4		0.125	0.25	0.875	1	0.166667		0.6
CFSA15SA058.L350_DMS07371	S	animal food	2015	CC59	0.5	0.8	0.25	1			1	1	0.5	0.166667	0.864516	0.4	0.8	0.2	0.5		0.5	1	0.666667	0.785714	0.714286	1			0.4	0.6	0.333333	0.5	0.827586	0.6		0.666667	1	0.333333	0.875	0.4		0.125	0.25	0.9625	0.876924	0.166667		0.6
CFSA17SA089.L350_DMS33089-V	R	animal food	2017	CC59	0.5	0.8	0.25	1			1	1	0.5	0.166667	0.354839	0.4	0.8	0.4	0.666667		0.5	1	0.666667	0.285714	0.714286	1			0.4	0.6	0.333333	0.5	0.344828	0.6		0.666667	1	0.333333	0.875	0.4			0.25	0.8125	0.269238	0.166667		0.6
CFSA.SA043.L350_DMS29515-V	S	human	2017	CC59	0.333333	0.8	0.25	1		0.166667	1	1	0.5	0.166667	0.354839	0.4	0.8	0.4	0.333333		0.5	1	0.833333	0.285714	0.714286	0.8			0.4	0.6	0.333333	0.5	0.344828	0.6		0.666667	1	0.333333	0.875	0.4		0.125	0.25	0.84375	0.376924	0.166667		0.8
CFSA.SA036.L350_DMS29508-V	S	human	2017	CC59	0.333333	0.8	0.25	1		0.166667	1	1	0.5	0.166667	0.354839	0.4	0.8	0.4	0.333333		0.5	1	0.833333	0.285714	0.714286	0.8			0.4	0.6	0.333333	0.5	0.344828	0.6		0.666667	1	0.333333	0.875	0.4			0.25	0.84375	0.376924	0.166667		0.8
CFSA.SA050.L350_DMS29522-V	S	human	2017	CC59	0.333333	0.8	0.25	1		0.166667	1	1	0.5	0.166667	0.387968	0.4	0.8	0.4	0.333333		0.5	1	0.833333	0.321429	0.714286	0.8			0.4	0.6	0.333333	0.5	0.379313	0.6		0.666667	1	0.333333	0.875	0.4			0.25	0.84375	0.346154	0.166667		0.8
CFSA15SA057.L350_DMS07370	S	animal food	2015	CC59	0.5	0.8	0.25	1			1	1	0.5	0.166667	0.387968	0.4	0.8	0.4	0.666667		0.5	1	0.666667	0.321429	0.714286	0.8			0.4	0.6	0.333333	0.5	0.379313	0.6	0.111111	0.666667	1	0.333333	0.875	0.4		0.125	0.25	0.84375	0.346154	0.166667		0.8
CFSA15SA064.L350_DMS07045	S	animal food	2015	CC59	0.333333	0.8	0.25	1			1	1	0.5	0.166667	0.387968	0.4	0.8	0.4	0.333333		0.5	1	0.666667	0.321429	0.714286	0.8			0.4	0.6	0.333333	0.5	0.379313	0.6		0.666667	1	0.333333	0.875	0.4			0.25	0.9625	0.376924	0.166667		0.6
CFSA17SA065.L350_DMS33060-V	S	non-animal food	2017	CC59	0.333333	0.8	0.25	1			1	1	0.5	0.166667	0.354839	0.4	0.8	0.4	0.333333		0.5	1	0.666667	0.285714	0.714286	0.4			0.4	0.6	0.333333	0.5	0.344828	0.6	0.111111	0.666667	1	0.333333	0.875	0.4		0.125	0.25	0.9375	0.269238	0.166667		0.6
CFSA.SA031.L350_DMS29503-V	S	human	2017	CC59	0.333333	0.8	0.25	1			1	1	0.5	0.166667	0.354839	0.4	0.8	0.4	0.333333	0.2	0.5	1	0.666667	0.285714	0.714286	1	0.142857	0.142857	0.4	0.6	0.333333	0.5	0.344828	0.6	0.111111	0.666667	1	0.333333	0.875	0.4		0.125	0.25	0.75	0.269238	0.166667		0.6
CFSA.SA015.L350_DMS29487-V	S	human	2017	CC59	0.333333	0.8	0.25	1			1	1	0.5	0.166667	0.354839	0.4	0.8	0.4	0.333333		0.5	1	0.666667	0.285714	0.714286	0.8			0.4	0.6	0.333333	0.5	0.344828	0.6	0.111111	0.666667	1	0.333333	0.875	0.4		0.125	0.25	0.75	0.269238	0.166667		0.6
CFSA.SA023.L350_DMS29495-V	S	human	2017	CC59	0.333333	0.8	0.25	1			1	1	0.5	0.166667	0.354839	0.4	0.8	0.4	0.333333		0.5	1	0.666667	0.285714	0.714286	0.8			0.4	0.6	0.333333	0.5	0.344828	0.6		0.666667	1	0.333333	0.875	0.4		0.125	0.25	0.75	0.269238	0.166667		0.8
CFSA.SA044.L350_DMS29516-V	S	human	2017	CC59	0.333333	0.8	0.25	1			1	1	0.5	0.166667	0.354839	0.4	0.8	0.4	0.333333		0.5	1	0.666667	0.285714	0.714286	0.8			0.4	0.6	0.333333	0.5	0.344828	0.6		0.666667	1	0.333333	0.875	0.4		0.125	0.25	0.75	0.269238	0.166667		0.6
CFSA13SA010.L350_DMS34307-V	R	animal food	2013	CC59	0.5	1	0.25	1			1	1	0.75	0.166667	0.354839	0.6	0.6	0.6	0.666667		1	1	0.666667	0.285714	0.714286	1			0.4	0.8	0.666667	0.5	0.344828	0.8		0.666667	0.666667	0.666667	0.875	0.4	0.333333		0.25	0.9625	0.269238	0.166667	1	0.8	0.5
CLSA03.L350_DMS07449	R	human	2015	CC59	0.333333	1	0.25	1		0.166667	1	1	0.75	0.166667	0.387968	0.6	1	0.4	0.666667		1	1	1	0.321429	0.714286	0.6	0.142857	0.142857	0.5	0.8	0.666667	0.5	0.379313	0.8		0.666667	1	0.666667	0.875	0.4	0.333333	0.125	0.25	0.875	0.384615	0.166667	1	0.8	0.5
CFSA16SA048.L350_FDMS170366695-1A	R	non-animal food	2016	CC59	0.333333	1	0.25	1		0.166667	1	1	0.75	0.166667	0.354839	0.6	1	0.4	0.666667		1	1	1	0.285714	0.714286	0.6	0.142857	0.142857	0.5	0.8	0.666667	0.5	0.344828	0.8	0.111111	0.666667	1	0.666667	0.875	0.4	0.333333	0.125	0.25	0.875	0.376924	0.166667	1	0.8	0.5
CFSA16SA054.L350_FDMS170385118-1A	R	non-animal food	2016	CC59	0.333333	1	0.25	1		0.166667	1	1	0.75	0.166667	0.387968	0.6	1	0.4	0.666667		1	1	1	0.321429	0.714286	0.6	0.142857	0.142857	0.5	0.8	0.666667	0.5	0.379313	0.8	0.111111	0.666667	1	0.666667	0.875	0.4	0.333333	0.125	0.25	0.875	0.346154	0.166667	1	0.8	0.5
CFSA12SA003.L350_DMS34228-V	R	non-animal food	2012	CC59	0.333333	1	0.25	1		0.166667	1	1	0.75	0.166667	0.48388	0.6	1	0.4	0.666667	0.2	1	1	1	0.428571	0.714286	0.6	0.285714	0.285714	0.5	0.8	0.666667	0.5	0.482759	0.8	0.111111	0.666667	1	0.666667	0.875	0.4	0.333333	0.125	0.25	0.875	0.461538	0.166667	1	0.8	0.5
CFSA17SA061.L350_DMS33056-V	R	non-animal food	2017	CC59	0.333333	1	0.25	1		0.166667	1	1	0.75	0.166667	0.419355	0.6	1	0.4	0.666667	0.2	1	1	1	0.357143	0.714286	0.4	0.285714	0.285714	0.5	0.8	0.666667	0.5	0.344828	0.8	0.111111	0.666667	1	0.666667	0.875	0.4	0.333333	0.125	0.25	0.84375	0.384615	0.166667	1	0.8	0.5
CFSA17SA038.L350_DMS32979-V	R	animal food	2017	CC59	0.5	1	0.25	1			1	1	0.75	0.166667	0.419355	0.6	0.8	0.6	0.833333		1	1	0.833333	0.357143	0.714286	1	0.142857	0.142857	0.4	0.8	0.666667	0.5	0.413793	0.8		0.666667	1	0.666667	0.875	0.4	0.333333	0.125	0.25	0.9625	0.384615	0.166667	1	0.8	0.5
11A356.L350_BDMS190616940-1a	R	animal food	2011	CC59	0.5	1	0.25	1			1	1	0.75	0.166667	0.354839	0.6	0.6	0.6	0.666667		1	1	0.666667	0.285714	0.714286	1	0.142857	0.142857	0.4	0.8	0.666667	0.5	0.344828	0.8	0.111111	0.666667	1	0.666667	0.875	0.4	0.333333	0.125	0.25	0.96875	0.376924	0.166667	1	0.6	0.5
CFSA13SA016.L350_DMS34313-V	R	animal food	2013	CC59	0.5	1	0.25	1			1	1	0.75	0.166667	0.387968	0.6	1	0.4	0.833333		1	1	0.666667	0.321429	0.714286	0.6	0.142857	0.142857	0.4	0.8	0.666667	0.5	0.379313	0.8		0.666667	1	0.666667	0.875	0.4	0.333333		0.25	0.9625	0.346154	0.166667	1	0.6	0.5
11A223.L350_BDMS190616944-1a	R	non-animal food	2011	CC59	0.5	1	0.25	1			1	1	0.75	0.333333	0.387968	0.6	1	0.4	0.833333		1	1	0.666667	0.321429	0.714286	0.8	0.142857	0.142857	0.4	0.8	0.666667	0.5	0.379313	0.8		0.666667	1	0.666667	0.875	0.4	0.333333		0.25	0.9375	0.346154	0.166667	1	0.8	0.5
CFSA17SA105.L350_DMS33105-V	R	non-animal food	2017	CC59	0.333333	1	0.25	1			1	1	0.75	0.166667	0.387968	0.6	1	0.4	0.833333		1	1	0.666667	0.321429	0.714286	1	0.142857	0.142857	0.3	0.8	0.666667	0.5	0.379313	0.8	0.111111	0.666667	1	0.666667	0.875	0.4	0.333333	0.125	0.25	0.96875	0.346154	0.166667	1	0.8	0.5
CFSA17SA106.L350_DMS33106-V	R	animal food	2017	CC59	0.333333	1	0.25	1			1	1	0.75	0.166667	0.387968	0.6	1	0.4	0.833333		1	1	0.666667	0.321429	0.714286	1	0.142857	0.142857	0.3	0.8	0.666667	0.5	0.379313	0.8	0.111111	0.666667	1	0.666667	0.875	0.4	0.333333	0.125	0.25	0.9625	0.346154	0.166667	1	0.8	0.5
18A87.L350_BDMS190616971-1a	R	animal food	2018	CC59	0.5	1	0.25	1			1	1	0.75	0.166667	0.387968	0.6	1	0.4	0.833333	0.2	1	1	0.666667	0.321429	0.714286	1	0.285714	0.285714	0.4	0.8	0.666667	0.5	0.379313	0.8		0.666667	1	0.666667	0.875	0.4	0.333333	0.125	0.25	0.9375	0.384615	0.166667	1	0.6	0.5
18A88.L350_BDMS190616972-1a	R	animal food	2018	CC59	0.5	1	0.25	1			1	1	0.75	0.166667	0.387968	0.6	1	0.4	0.833333		1	1	0.666667	0.321429	0.714286	1	0.142857	0.142857	0.4	0.8	0.666667	0.5	0.379313	0.8	0.111111	0.666667	1	0.666667	0.875	0.4	0.333333	0.125	0.25	0.9375	0.384615	0.166667	1	0.6	0.5
CFSA14SA034.L350_DMS34433-V	R	animal food	2014	CC59	0.5	1	0.25	1			1	1	0.75	0.166667	0.419355	0.6	1	0.4	0.833333		1	1	0.666667	0.357143	0.714286	0.8	0.142857	0.142857	0.5	0.8	0.666667	0.5	0.413793	0.8		0.666667	1	0.666667	0.875	0.4	0.333333	0.125	0.25	0.875	0.384615	0.166667	1	0.8	0.5
CFSA16SA012.L350_DMS34454-V	R	non-animal food	2016	CC59	0.5	1	0.25	1			1	1	0.75	0.166667	0.387968	0.6	1	0.4	0.833333		1	1	0.666667	0.321429	0.714286	0.8	0.142857	0.142857	0.4	0.8	0.666667	0.5	0.379313	0.8	0.111111	0.666667	1	0.666667	0.875	0.4	0.333333	0.125	0.25	0.84375	0.346154	0.166667	1	0.8	0.5
CFSA16SA007.L350_DMS34449-V	R	non-animal food	2016	CC59	0.333333	1	0.25	1			1	1	0.75	0.166667	0.451613	0.6	0.8	0.6	0.666667		1	1	0.833333	0.392857	0.571429	0.8	0.142857	0.142857	0.4	0.8	0.666667	0.5	0.448276	0.8	0.111111	0.666667	1	0.666667	0.875	0.4	0.333333	0.125	0.25	0.875	0.423769	0.166667	1	0.8	0.5
CFSA14SA016.L350_DMS34415-V	R	animal food	2014	CC59	0.5	1	0.25	1			1	1	0.75	0.166667	0.354839	0.6	1	0.6	0.833333		1	1	0.666667	0.285714	0.714286	0.8	0.142857	0.142857	0.4	0.8	0.666667	0.5	0.344828	0.8		0.666667	1	0.666667	0.875	0.4	0.333333		0.25	0.9625	0.376924	0.166667	1	0.6	0.5
CFSA14SA013.L350_DMS34412-V	R	non-animal food	2014	CC59	0.5	1	0.25	1			1	1	0.75	0.166667	0.354839	0.6	1	0.6	0.833333		1	1	0.666667	0.285714	0.714286	0.8	0.142857	0.142857	0.4	0.8	0.666667	0.5	0.344828	0.8	0.111111	0.666667	1	0.666667	0.875	0.4	0.333333	0.125	0.25	0.9625	0.376924	0.166667	1	0.6	0.5
CFSA14SA018.L350_DMS34417-V	R	animal food	2014	CC59	0.5	1	0.25	1			1	1	0.75	0.166667	0.354839	0.6	1	0.6	0.833333		1	1	0.666667	0.285714	0.714286	0.8	0.142857	0.142857	0.4	0.8	0.666667	0.5	0.344828	0.8	0.111111	0.666667	1	0.666667	0.875	0.4	0.333333	0.125	0.25	0.9625	0.376924	0.166667	1	0.6	0.5
CFSA12SA070.L350_DMS34296-V	R	animal food	2012	CC59	0.333333	1	0.25	1			1	1	0.75	0.166667	0.387968	0.6	1	0.6	0.666667		1	1	0.666667	0.321429	0.714286	0.8	0.142857	0.142857	0.4	0.8	0.666667	0.5	0.379313	0.8	0.111111	0.666667	1	0.666667	0.875	0.4	0.333333	0.125	0.25	0.9625	0.346154	0.166667	1	0.6	0.5
CFSA12SA071.L350_DMS34297-V	R	non-animal food	2012	CC59	0.333333	1	0.25	1			1	1	0.75	0.166667	0.387968	0.6	1	0.6	0.666667	0.2	1	1	0.666667	0.321429	0.714286	0.8	0.285714	0.285714	0.4	0.8	0.666667	0.5	0.379313	0.8	0.111111	0.666667	1	0.666667	0.875	0.4	0.333333	0.125	0.25	0.9625	0.346154	0.166667	1	0.6	0.5
CFSA16SA008.L350_DMS34450-V	R	animal food	2016	CC59	0.5	1	0.25	0.5			1	0.5	0.75	0.166667	0.419355	0.6	0.8	0.6	0.833333	0.2	1	1	0.833333	0.357143	0.714286	0.8	0.285714	0.285714	0.4	0.6	0.666667	0.5	0.413793	0.8	0.111111	0.666667	1	0.666667	0.875	0.4	0.333333	0.125	0.25	0.875	0.384615	0.166667	1	0.8	0.5
CFSA13SA003.L350_DMS34300-V	R	animal food	2013	CC59	0.333333	1	0.25	1			1	1	0.75	0.166667	0.451613	0.6	0.8	0.6	0.666667		1	1	0.833333	0.392857	0.714286	0.8	0.142857	0.142857	0.4	0.8	0.666667	0.5	0.448276	0.8	0.111111	0.666667	1	0.666667	0.875	0.4	0.333333	0.125	0.25	0.9375	0.423769	0.166667	1	0.8	0.5
CFSA16SA013.L350_DMS34455-V	R	non-animal food	2016	CC59	0.5	1	0.25	1			1	1	0.75	0.166667	0.419355	0.6	0.8	0.6	0.666667		1	1	0.833333	0.357143	0.714286	1	0.142857	0.142857	0.5	0.8	0.666667	0.625	0.413793	0.8	0.111111	0.666667	1	0.666667	0.875	0.4	0.333333	0.125	0.25	0.96875	0.346154	0.166667	1	0.8	0.5
CFSA16SA014.L350_DMS34456-V	R	animal food	2016	CC59	0.5	1	0.25	1			1	1	0.75	0.166667	0.419355	0.6	0.8	0.6	0.666667		1	1	0.833333	0.357143	0.714286	1	0.142857	0.142857	0.4	0.8	0.666667	0.625	0.413793	0.8		0.666667	1	0.666667	0.875	0.4	0.333333		0.25	0.96875	0.346154	0.166667	1	0.8	0.5
CFSA16SA050.L350_FDMS170385117-1A	R	non-animal food	2016	CC59	0.5	1	0.25	1			1	1	0.75	0.166667	0.387968	0.6	0.8	0.6	0.833333		1	1	0.833333	0.321429	0.714286	1	0.142857	0.142857	0.4	0.8	0.666667	0.5	0.379313	0.8	0.111111	0.666667	1	0.666667	0.875	0.4	0.333333	0.125	0.25	0.875	0.346154	0.166667	1	0.6	0.5
CFSA17SA076.L350_DMS33077-V	R	animal food	2017	CC59	0.5	1	0.25	1			1	1	0.75	0.166667	0.387968	0.6	0.8	0.6	0.833333	0.2	1	1	0.833333	0.321429	0.714286	1	0.285714	0.285714	0.4	0.8	0.666667	0.5	0.379313	0.8	0.111111	0.666667	1	0.666667	0.875	0.4	0.333333	0.125	0.25	0.9625	0.346154	0.166667	1	0.6	0.5
CFSA15SA013.L350_DMS07339	R	animal food	2015	CC59	0.5	1	0.25	1			1	1	0.75	0.166667	0.387968	0.6	0.8	0.6	0.833333	0.2	1	1	0.833333	0.321429	0.714286	0.8	0.285714	0.285714	0.4	0.8	0.666667	0.375	0.379313	0.8	0.111111	0.666667	1	0.666667	0.875	0.4	0.333333	0.125	0.25	0.96875	0.346154	0.166667	1	0.6	0.5
CFSA13SA001.L350_DMS34298-V	R	non-animal food	2013	CC59	0.5	1	0.25	1			1	1	0.75	0.166667	0.451613	0.6	0.8	0.6	0.833333		1	1	0.833333	0.392857	0.714286	0.8	0.142857	0.142857	0.4	0.8	0.666667	0.5	0.448276	0.8	0.111111	0.666667	1	0.666667	0.875	0.4	0.333333	0.125	0.25	0.9625	0.423769	0.166667	1	0.8	0.5
CFSA14SA028.L350_DMS34427-V	R	animal food	2014	CC59	0.5	1	0.25	1			1	1	0.75	0.166667	0.48388	0.6	0.8	0.6	0.833333		1	1	0.833333	0.428571	0.714286	1	0.142857	0.142857	0.4	0.8	0.666667	0.625	0.482759	0.8	0.111111	0.666667	1	0.666667	0.875	0.4	0.333333	0.125	0.25	0.96875	0.461538	0.166667	1	0.6	0.5
CFSA14SA012.L350_DMS34411-V	R	animal food	2014	CC59	0.333333	1	0.25	1			1	1	0.75	0.166667	0.419355	0.6	0.8	0.4	0.666667		1	1	0.833333	0.357143	0.714286	0.8	0.142857	0.142857	0.4	0.8	0.666667	0.5	0.413793	0.8	0.111111	0.666667	1	0.666667	0.875	0.4	0.333333	0.125	0.25	0.9375	0.384615	0.166667	1	0.8	0.5
CFSA14SA001.L350_DMS34400-V	R	non-animal food	2014	CC59	0.5	1	0.25	1		0.166667	1	1	0.75	0.166667	0.387968	0.6	0.8	0.6	0.666667		1	1	0.833333	0.321429	0.714286	0.8	0.142857	0.142857	0.4	0.8	0.666667	0.5	0.379313	0.8		0.666667	1	0.666667	0.875	0.4	0.333333	0.125	0.25	0.875	0.346154	0.166667	1	0.8	0.5
CFSA14SA002.L350_DMS34401-V	R	animal food	2014	CC59	0.5	1	0.25	1		0.166667	1	1	0.75	0.166667	0.387968	0.6	0.8	0.6	0.666667		1	1	0.833333	0.321429	0.714286	0.8	0.142857	0.142857	0.4	0.8	0.666667	0.5	0.379313	0.8	0.111111	0.666667	1	0.666667	0.875	0.4	0.333333	0.125	0.25	0.875	0.346154	0.166667	1	0.8	0.5
CFSA17SA099.L350_DMS33099-V	R	non-animal food	2017	CC59	0.5	1	0.25	1			1	1	0.75	0.166667	0.387968	0.6	0.8	0.6	0.833333	0.2	1	1	0.833333	0.321429	0.714286	0.8	0.285714	0.285714	0.6	0.8	0.666667	0.5	0.379313	0.8	0.111111	0.666667	1	0.666667	0.875	0.4	0.333333	0.125	0.25	0.96875	0.376924	0.166667	1	0.8	0.5
CFSA13SA031.L350_DMS34327-V	R	animal food	2013	CC59	0.5	1	0.25	1		0.166667	1	1	0.75	0.166667	0.354839	0.6	0.8	0.6	0.666667	0.2	1	1	0.833333	0.285714	0.714286	1	0.285714	0.285714	0.4	0.8	0.666667	0.5	0.344828	0.8		0.666667	1	0.666667	0.875	0.4	0.333333		0.25	0.96875	0.269238	0.166667	1	0.6	0.5
CFSA15SA148.L350_DMS07264	R	animal food	2015	CC59	0.5	1	0.25	1			1	1	0.75	0.166667	0.354839	0.6	0.8	0.6	0.833333		1	1	0.833333	0.285714	0.714286	1	0.142857	0.142857	0.5	0.8	0.666667	0.5	0.344828	0.8		0.666667	1	0.666667	0.875	0.4	0.333333	0.125	0.25	0.9625	0.376924	0.166667	1	0.8	0.5
CFSA16SA034.L350_DMS34476-V	R	animal food	2016	CC59	0.5	1	0.25	1		0.166667	1	1	0.75	0.166667	0.387968	0.6	0.8	0.6	0.833333		1	1	0.833333	0.321429	0.714286	1	0.142857	0.142857	0.4	0.8	0.666667	0.5	0.379313	0.8		0.666667	1	0.666667	0.875	0.4	0.333333		0.25	0.9625	0.346154	0.166667	1	0.8	0.5
10A554.L350_BDMS190616920-1a	R	animal food	2010	CC59	0.5	1	0.25	1			1	1	0.75	0.166667	0.451613	0.6	0.8	0.6	0.833333		1	1	0.833333	0.392857	0.714286	0.8	0.142857	0.142857	0.4	0.8	0.666667	0.5	0.448276	0.8	0.111111	0.666667	1	0.666667	0.875	0.4	0.333333	0.125	0.25	0.9375	0.423769	0.166667	1	0.8	0.5
CFSA14SA042.L350_DMS34441-V	R	animal food	2014	CC59	0.5	1	0.25	1			1	1	0.75	0.166667	0.451613	0.6	0.8	0.6	0.833333		1	1	0.833333	0.392857	0.714286	0.8	0.142857	0.142857	0.4	0.8	0.666667	0.5	0.448276	0.8	0.111111	0.666667	1	0.666667	0.875	0.4	0.333333	0.125	0.25	0.9625	0.423769	0.166667	1	0.8	0.5
CFSA16SA015.L350_DMS34457-V	R	non-animal food	2016	CC59	0.5	1	0.25	1		0.166667	1	1	0.75	0.166667	0.451613	0.6	0.8	0.6	0.833333	0.2	1	1	0.833333	0.392857	0.714286	0.8	0.285714	0.285714	0.5	0.8	0.666667	0.5	0.448276	0.8	0.111111	0.666667	1	0.666667	0.875	0.4	0.333333	0.125	0.25	0.96875	0.423769	0.166667	1	0.8	0.5
CFSA16SA016.L350_DMS34458-V	R	animal food	2016	CC59	0.5	1	0.25	1		0.166667	1	1	0.75	0.166667	0.451613	0.6	0.8	0.6	0.833333		1	1	0.833333	0.392857	0.714286	0.8	0.142857	0.142857	0.5	0.8	0.666667	0.5	0.448276	0.8		0.666667	1	0.666667	0.875	0.4	0.333333	0.125	0.25	0.96875	0.423769	0.166667	1	0.8	0.5
CFSA16SA017.L350_DMS34459-V	R	animal food	2016	CC59	0.5	1	0.25	1		0.166667	1	1	0.75	0.166667	0.451613	0.6	0.8	0.6	0.833333		1	1	0.833333	0.392857	0.714286	0.8	0.142857	0.142857	0.5	0.8	0.666667	0.5	0.448276	0.8	0.111111	0.666667	1	0.666667	0.875	0.4	0.333333	0.125	0.25	0.96875	0.423769	0.166667	1	0.8	0.5
18A193.L350_BDMS190616950-1a	R	animal food	2018	CC59	0.333333	1	0.25	1			1	1	0.75	0.166667	0.387968	0.6	0.8	0.6	0.833333		1	1	0.833333	0.321429	0.714286	0.8	0.142857	0.142857	0.4	0.8	0.666667	0.625	0.379313	0.8		0.666667	1	0.666667	0.875	0.2	0.333333		0.25	0.9375	0.346154	0.166667	1	0.8	0.5
CFSA15SA113.L350_DMS07228	R	animal food	2015	CC59	0.333333	1	0.25	1			1	1	0.75	0.166667	0.387968	0.6	0.8	0.6	0.833333		1	1	0.833333	0.321429	0.714286	0.8	0.142857	0.142857	0.4	0.8	0.666667	0.625	0.379313	0.8		0.666667	1	0.666667	0.875	0.4	0.333333	0.125	0.25	0.96875	0.346154	0.166667	1	0.8	0.5
CFSA.SA002.L350_DMS29474-V	R	human	2017	CC59	0.5	1	0.25	1			1	1	0.75	0.166667	0.451613	0.6	0.8	0.6	0.833333		1	1	0.833333	0.392857	0.714286	1	0.142857	0.142857	0.4	0.8	0.666667	0.5	0.448276	0.8	0.111111	0.666667	1	0.666667	0.875	0.4	0.333333	0.125	0.25	0.9625	0.423769	0.166667	1	0.8	0.5
CFSA17SA086.L350_DMS33087-V	R	animal food	2017	CC59	0.5	1	0.25	1			1	1	0.75	0.166667	0.387968	0.6	0.8	0.6	0.833333		1	1	0.833333	0.321429	0.714286	0.8	0.142857	0.142857	0.4	0.8	0.666667	0.5	0.379313	0.8	0.111111	0.666667	1	0.666667	0.875	0.4	0.333333	0.125	0.25	0.9625	0.346154	0.166667	1	0.8	0.5
CFSA17SA088.L350_DMS33034-V	R	non-animal food	2017	CC59	0.5	1	0.25	1			1	1	0.75	0.166667	0.387968	0.6	0.8	0.6	0.833333		1	1	0.833333	0.321429	0.714286	0.8	0.142857	0.142857	0.4	0.8	0.666667	0.5	0.379313	0.8	0.111111	0.666667	1	0.666667	0.875	0.4	0.333333	0.125	0.25	0.9625	0.346154	0.166667	1	0.8	0.5
CFSA14SA027.L350_DMS34426-V	R	non-animal food	2014	CC59	0.5	1	0.25	1			1	1	0.75	0.166667	0.419355	0.6	0.8	0.6	0.833333		1	1	0.833333	0.357143	0.714286	0.8	0.142857	0.142857	0.4	0.8	0.666667	0.5	0.413793	0.8	0.111111	0.666667	1	0.666667	0.875	0.4	0.333333	0.125	0.25	0.875	0.384615	0.166667	1	0.8	0.5
CFSA14SA039.L350_DMS34438-V	R	non-animal food	2014	CC59	0.5	1	0.25	1			1	1	0.75		0.419355	0.6	0.8	0.6	0.833333		1	1	0.833333	0.357143	0.714286	0.8	0.142857	0.142857	0.4	0.8	0.666667	0.5	0.413793	0.8	0.111111	0.666667	1	0.666667	0.875	0.4	0.333333	0.125	0.25	0.875	0.384615	0.166667	1	0.8	0.5
CFSA14SA011.L350_DMS34410-V	R	non-animal food	2014	CC59	0.333333	1	0.25	1			1	1	0.75	0.166667	0.387968	0.6	0.8	0.6	0.833333		1	1	0.833333	0.321429	0.714286	1	0.142857	0.142857	0.4	0.8	0.666667	0.5	0.379313	0.8	0.111111	0.666667	1	0.666667	0.875	0.4	0.333333	0.125	0.25	0.8125	0.376924	0.166667	1	0.8	0.5
CFSA16SA001.L350_DMS34443-V	R	animal food	2016	CC59	0.5	1	0.25	1			1	1	0.75	0.166667	0.354839	0.6	0.8	0.6	0.833333		1	1	0.833333	0.285714	0.714286	0.8	0.142857	0.142857	0.4	0.8	0.666667	0.5	0.344828	0.8		0.666667	1	0.666667	0.875	0.4	0.333333	0.125	0.25	0.875	0.269238	0.166667	1	0.8	0.5
CFSA16SA003.L350_DMS34445-V	R	non-animal food	2016	CC59	0.5	1	0.25	1			1	1	0.75	0.166667	0.451613	0.6	0.8	0.6	0.833333		1	1	0.833333	0.392857	0.571429	1	0.142857	0.142857	0.4	0.8	0.666667	0.5	0.448276	0.8		0.666667	1	0.666667	0.875	0.4	0.333333	0.125	0.25	0.8125	0.384615	0.166667	1	0.8	0.5
CFSA16SA031.L350_DMS34473-V	R	animal food	2016	CC59	0.5	1	0.25	1			1	1	0.75	0.166667	0.387968	0.6	0.8	0.6	0.833333		1	1	0.833333	0.321429	0.714286	1	0.142857	0.142857	0.4	0.8	0.666667	0.625	0.379313	0.8	0.111111	0.666667	1	0.666667	0.875	0.4	0.333333	0.125	0.25	0.9375	0.346154	0.166667	1	0.8	0.5
CFSA13SA018.L350_DMS34315-V	R	non-animal food	2013	CC59	0.5	1	0.25	1			1	1	0.75	0.166667	0.387968	0.6	0.8	0.6	0.833333		1	1	0.833333	0.321429	0.714286	0.8	0.142857	0.142857	0.4	0.8	0.666667	0.625	0.379313	0.8	0.111111	0.666667	1	0.666667	0.875	0.4	0.333333	0.125	0.25	0.9625	0.346154	0.166667	1	0.6	0.5
CFSA14SA035.L350_DMS34434-V	R	non-animal food	2014	CC59	0.5	1	0.25	1		0.166667	1	1	0.75	0.166667	0.387968	0.6	0.8	0.6	0.666667	0.2	1	1	0.833333	0.321429	0.714286	1	0.285714	0.285714	0.4	0.8	0.666667	0.5	0.379313	0.8	0.111111	0.666667	1	0.666667	0.875	0.2	0.333333	0.125	0.25	0.9625	0.346154	0.166667	1	0.8	0.5
CFSA13SA002.L350_DMS34299-V	R	non-animal food	2013	CC59	0.5	1	0.25	1		0.166667	1	1	0.75	0.166667	0.387968	0.6	0.8	0.6	0.833333		1	1	0.833333	0.321429	0.714286	1	0.142857	0.142857	0.4	0.8	0.666667	0.625	0.379313	0.8		0.666667	1	0.666667	0.875	0.4	0.333333	0.125	0.25	0.875	0.376924	0.166667	1	0.8	0.5
CFSA17SA083.L350_DMS33084-V	R	non-animal food	2017	CC59	0.5	1	0.25	1			1	1	0.75	0.166667	0.387968	0.6	0.8	0.6	0.833333		1	1	0.833333	0.321429	0.714286	0.8	0.142857	0.142857	0.4	0.8	0.666667	0.5	0.379313	0.8	0.111111	0.666667	1	0.666667	0.875	0.4	0.333333	0.125	0.25	0.9375	0.346154	0.166667	1	0.8	0.5
CFSA13SA034.L350_DMS34330-V	R	animal food	2013	CC59	0.5	1	0.25	1			1	1	0.75	0.166667	0.419355	0.6	0.8	0.6	0.833333		1	1	0.833333	0.357143	0.714286	1	0.142857	0.142857	0.5	0.8	0.666667	0.5	0.413793	0.8		0.666667	1	0.666667	0.875	0.4	0.333333		0.25	0.9375	0.346154	0.166667	1	0.8	0.5
CFSA14SA022.L350_DMS34421-V	R	animal food	2014	CC59	0.5	1	0.25	1		0.166667	1	1	0.75	0.166667	0.387968	0.6	0.8	0.6	0.833333		1	1	0.833333	0.321429	0.714286	1	0.142857	0.142857	0.5	0.8	0.666667	0.5	0.379313	0.8	0.111111	0.666667	1	0.666667	0.875	0.4	0.333333	0.125	0.25	0.96875	0.346154	0.166667	1	0.8	0.5
CFSA17SA073.L350_DMS33074-V	R	non-animal food	2017	CC59	0.5	1	0.25	1			1	1	0.75	0.166667	0.419355	0.6	0.8	0.6	0.833333		1	1	0.833333	0.357143	0.571429	0.8	0.142857	0.142857	0.4	0.8	0.666667	0.5	0.413793	0.8	0.111111	0.666667	1	0.666667	0.875	0.4	0.333333	0.125	0.25	0.84375	0.384615	0.166667	1	0.6	0.5
CFSA13SA033.L350_DMS34329-V	R	animal food	2013	CC59	0.5	1	0.25	1			1	1	0.75	0.166667	0.387968	0.6	0.8	0.6	0.833333		1	1	0.833333	0.321429	0.714286	0.8	0.142857	0.142857	0.4	0.8	0.666667	0.375	0.379313	0.8	0.111111	0.666667	1	0.666667	0.875	0.4	0.333333	0.125	0.25	0.875	0.346154	0.166667	1	0.6	0.5
CFSA13SA039.L350_DMS34335-V	R	non-animal food	2013	CC59	0.5	1	0.25	1			1	1	0.75	0.166667	0.387968	0.6	0.8	0.6	0.833333		1	1	0.833333	0.321429	0.714286	0.8	0.142857	0.142857	0.6	0.8	0.666667	0.375	0.379313	0.8		0.666667	1	0.666667	0.875	0.4	0.333333	0.125	0.25	0.84375	0.376924	0.166667	1	0.6	0.5
CFSA13SA042.L350_DMS34399-V	R	animal food	2013	CC59	0.5	1	0.25	1			1	1	0.75	0.166667	0.419355	0.6	0.8	0.6	0.833333		1	1	0.833333	0.357143	0.714286	1	0.142857	0.142857	0.7	0.8	0.666667	0.5	0.413793	0.8		0.666667	1	0.666667	0.875	0.4	0.333333	0.125	0.25	0.9625	0.346154	0.166667	1	0.8	0.5
11A746.L350_BDMS190616937-1a	R	non-animal food	2011	CC59	0.5	1	0.25	1			1	1	0.75	0.166667	0.387968	0.6	0.8	0.6	0.833333		1	1	0.833333	0.321429	0.714286	1	0.142857	0.142857	0.5	0.8	0.666667	0.5	0.379313	0.8	0.111111	0.666667	1	0.666667	0.875	0.4	0.333333	0.125	0.25	0.9375	0.346154	0.166667	1	0.6	0.5
CLSA87.L350_DMS07752	R	human	2015	CC59	0.5	1	0.25	1			1	1	0.75	0.166667	0.419355	0.6	0.8	0.6	0.833333		1	1	0.833333	0.357143	0.714286	0.8	0.142857	0.142857	0.5	0.8	0.666667	0.5	0.413793	0.8	0.111111	0.666667	1	0.666667	0.875	0.4	0.333333	0.125	0.25	0.875	0.346154	0.166667	1	0.6	0.5
CFSA12SA001.L350_FDMS170419307-1A	R	animal food	2012	CC59	0.5	1	0.25	1		0.166667	1	1	0.75	0.166667	0.387968	0.6	0.8	0.6	0.666667		1	1	0.833333	0.321429	0.714286	1	0.142857	0.142857	0.4	0.8	0.666667	0.5	0.379313	0.8	0.111111	0.666667	1	0.666667	0.875	0.4	0.333333	0.125	0.25	0.9625	0.346154	0.166667	1	0.8	0.5
11A832.L350_BDMS190616936-1a	R	non-animal food	2011	CC59	0.5	1	0.25	1			1	1	0.75	0.166667	0.387968	0.6	0.8	0.6	0.833333		1	1	0.833333	0.321429	0.714286	0.8	0.142857	0.142857	0.4	0.8	0.666667	0.5	0.379313	0.8	0.111111	0.666667	1	0.666667	0.875	0.4	0.333333	0.125	0.25	0.9625	0.346154	0.166667	1	0.6	0.5
CFSA17SA077.L350_DMS33078-V	R	non-animal food	2017	CC59	0.5	1	0.25	1			1	1	0.75	0.166667	0.451613	0.6	0.8	0.6	0.833333		1	1	0.833333	0.392857	0.714286	1	0.142857	0.142857	0.4	0.8	0.666667	0.5	0.448276	0.8	0.111111	0.666667	1	0.666667	0.875	0.4	0.333333	0.125	0.25	0.9625	0.423769	0.166667	1	0.8	0.5
CFSA17SA043.L350_DMS33038-V	R	animal food	2017	CC59	0.5	1	0.25	1			1	1	0.75	0.166667	0.451613	0.6	0.8	0.6	0.833333		1	1	0.833333	0.392857	0.714286	0.8	0.142857	0.142857	0.4	0.8	0.666667	0.5	0.448276	0.8	0.111111	0.666667	1	0.666667	0.875	0.4	0.333333	0.125	0.25	0.96875	0.423769	0.166667	1	0.6	0.5
CFSA15SA023.L350_DMS07347	R	animal food	2015	CC59	0.5	1	0.25	1			1	1	0.75	0.166667	0.419355	0.6	0.8	0.4	0.833333		1	1	0.833333	0.357143	0.714286	0.8	0.142857	0.142857	0.4	0.8	0.666667	0.5	0.413793	0.8		0.666667	1	0.666667	0.875	0.4	0.333333	0.125	0.25	1	0.384615	0.166667	1	0.8	0.5
CFSA16SA002.L350_DMS34444-V	R	non-animal food	2016	CC59	0.5	1	0.25	1			1	1	0.75	0.166667	0.451613	0.6	0.8	0.4	0.833333		1	1	0.833333	0.392857	0.714286	1	0.142857	0.142857	0.4	0.8	0.666667	0.5	0.448276	0.8	0.111111	0.666667	1	0.666667	0.875	0.4	0.333333	0.125	0.25	0.96875	0.423769	0.166667	1	0.8	0.5
18A228.L350_BDMS190616953-1a	R	animal food	2018	CC59	0.5	1	0.25	1			1	1	0.75	0.166667	0.451613	0.6	0.8	0.6	0.833333		1	1	0.833333	0.392857	0.714286	1	0.142857	0.142857	0.5	0.8	0.666667	0.5	0.448276	0.8		0.666667	1	0.666667	0.875	0.4	0.333333	0.125	0.25	0.96875	0.423769	0.166667	1	0.8	0.5
18A251.L350_BDMS190616959-1a	R	animal food	2018	CC59	0.5	1	0.25	1			1	1	0.75	0.166667	0.387968	0.6	0.8	0.6	0.833333		1	1	0.833333	0.321429	0.714286	0.8	0.142857	0.142857	0.6	0.8	0.666667	0.5	0.379313	0.8		0.666667	1	0.666667	0.875	0.4	0.333333	0.125	0.25	1	0.346154	0.166667	1	0.8	0.5
CFSA15SA081.L350_DMS07388	R	animal food	2015	CC59	0.5	1	0.25	1			1	1	0.75	0.166667	0.387968	0.6	0.8	0.6	0.833333		1	1	0.833333	0.321429	0.714286	0.8	0.142857	0.142857	0.4	0.8	0.666667	0.625	0.379313	0.8	0.111111	0.666667	1	0.666667	0.875	0.4	0.333333	0.125	0.25	0.9625	0.376924	0.166667	1	0.8	0.5
CFSA14SA033.L350_DMS34432-V	R	non-animal food	2014	CC59	0.5	1	0.25	1			1	1	0.75	0.166667	0.419355	0.6	0.8	0.6	0.833333	0.2	1	1	0.833333	0.357143	0.714286	0.8	0.285714	0.285714	0.4	0.8	0.666667	0.5	0.413793	0.8	0.111111	0.666667	1	0.666667	0.875	0.4	0.333333	0.125	0.25	0.84375	0.384615	0.166667	1	0.8	0.5
CFSA14SA029.L350_DMS34428-V	R	non-animal food	2014	CC59	0.5	1	0.25	1			1	1	0.75	0.166667	0.419355	0.6	0.8	0.6	0.833333		1	1	0.833333	0.357143	0.714286	0.8	0.142857	0.142857	0.4	0.8	0.666667	0.5	0.413793	0.8	0.111111	0.666667	1	0.666667	0.875	0.4	0.333333	0.125	0.25	0.84375	0.346154	0.166667	1	0.8	0.5
CFSA14SA031.L350_DMS34430-V	R	non-animal food	2014	CC59	0.5	1	0.25	1			1	1	0.75	0.166667	0.419355	0.6	0.8	0.6	0.833333		1	1	0.833333	0.357143	0.714286	0.8	0.142857	0.142857	0.4	0.8	0.666667	0.5	0.413793	0.8		0.666667	1	0.666667	0.875	0.4	0.333333	0.125	0.25	0.8125	0.384615	0.166667	1	0.8	0.5
CFSA14SA030.L350_DMS34429-V	R	non-animal food	2014	CC59	0.5	1	0.25	1			1	1	0.75	0.166667	0.419355	0.6	0.8	0.6	0.833333		1	1	0.833333	0.357143	0.714286	0.8	0.142857	0.142857	0.4	0.8	0.666667	0.5	0.413793	0.8	0.111111	0.666667	1	0.666667	0.875	0.4	0.333333	0.125	0.25	0.84375	0.384615	0.166667	1	0.8	0.5
CFSA14SA032.L350_DMS34431-V	R	non-animal food	2014	CC59	0.5	1	0.25	1			1	1	0.75	0.166667	0.419355	0.6	0.8	0.6	0.833333		1	1	0.833333	0.357143	0.714286	0.8	0.142857	0.142857	0.4	0.8	0.666667	0.5	0.413793	0.8	0.111111	0.666667	1	0.666667	0.875	0.4	0.333333	0.125	0.25	0.8125	0.384615	0.166667	1	0.8	0.5
18A234.L350_BDMS190616955-1a	R	animal food	2018	CC59	0.5	1	0.25	1			1	1	0.75	0.166667	0.451613	0.6	0.8	0.6	0.833333		1	1	0.833333	0.392857	0.714286	1	0.142857	0.142857	0.4	0.8	0.666667	0.5	0.448276	0.8		0.666667	1	0.666667	0.875	0.4	0.333333	0.125	0.25	0.96875	0.423769	0.166667	1	0.6	0.5
CFSA14SA014.L350_DMS34413-V	R	non-animal food	2014	CC59	0.5	1	0.25	1			1	1	0.75	0.166667	0.451613	0.6	0.8	0.6	0.833333	0.2	1	1	0.833333	0.392857	0.714286	0.8	0.285714	0.285714	0.4	0.8	0.666667	0.5	0.448276	0.8		0.666667	1	0.666667	0.875	0.4	0.333333		0.25	0.96875	0.423769	0.166667	1	0.8	0.5
CFSA16SA049.L350_FDMS170058615-1A	R	non-animal food	2016	CC59	0.5	1	0.25	1			1	1	0.75	0.166667	0.451613	0.6	0.8	0.6	0.833333	0.2	1	1	0.833333	0.392857	0.714286	0.8	0.285714	0.285714	0.4	0.8	0.666667	0.5	0.448276	0.8	0.111111	0.666667	1	0.666667	0.875	0.4	0.333333	0.125	0.25	0.9625	0.423769	0.166667	1	0.8	0.5
CFSA14SA036.L350_DMS34435-V	R	animal food	2014	CC59	0.5	1	0.25	1			1	1	0.75	0.333333	0.451613	0.6	0.8	0.6	0.833333		1	1	0.833333	0.392857	0.714286	1	0.142857	0.142857	0.4	0.8	0.666667	0.5	0.448276	0.8	0.111111	0.666667	1	0.666667	0.875	0.4	0.333333	0.125	0.25	0.875	0.423769	0.166667	1	0.8	0.5
11A1543.L350_BDMS190616924-1a	R	animal food	2011	CC59	0.5	1	0.25	1			1	1	0.75	0.333333	0.387968	0.6	0.8	0.6	0.833333		1	1	0.833333	0.321429	0.714286	1	0.142857	0.142857	0.4	0.8	0.666667	0.5	0.379313	0.8		0.666667	1	0.666667	0.875	0.4	0.333333	0.125	0.25	0.9375	0.346154	0.166667	1	0.8	0.5
CFSA16SA037.L350_DMS34479-V	R	animal food	2016	CC59	0.5	1	0.25	1			1	1	0.75	0.333333	0.387968	0.6	0.8	0.6	0.833333		1	1	0.833333	0.321429	0.714286	1	0.142857	0.142857	0.4	0.8	0.666667	0.5	0.379313	0.8		0.666667	1	0.666667	0.875	0.4	0.333333		0.25	1	0.346154	0.166667	1	0.8	0.5
CFSA15SA115.L350_DMS07230	R	animal food	2015	CC59	0.333333	1	0.25	1			1	1	0.75	0.166667	0.387968	0.6	0.8	0.6	0.833333		1	1	0.833333	0.321429	0.714286	1	0.142857	0.142857	0.4	0.8	0.666667	0.625	0.379313	0.8	0.111111	0.666667	1	0.666667	0.875	0.4	0.333333	0.125	0.25	0.96875	0.346154	0.166667	1	0.6	0.5
CFSA16SA011.L350_DMS34453-V	R	non-animal food	2016	CC59	0.333333	1	0.25	1			1	1	0.75	0.166667	0.387968	0.6	0.8	0.6	0.833333		1	1	0.833333	0.321429	0.714286	1	0.142857	0.142857	0.4	0.8	0.666667	0.5	0.379313	0.8	0.111111	0.666667	1	0.666667	0.875	0.4	0.333333	0.125	0.25	0.9375	0.346154	0.166667	1	0.8	0.5
CFSA13SA004.L350_DMS34301-V	R	animal food	2013	CC59	0.333333	1	0.25	1			1	1	0.75	0.166667	0.387968	0.6	0.8	0.6	0.833333		1	1	0.833333	0.321429	0.714286	0.8	0.142857	0.142857	0.4	0.8	0.666667	0.625	0.379313	0.8		0.666667	1	0.666667	0.875	0.4	0.333333		0.25	0.96875	0.384615	0.166667	1	0.8	0.5
CFSA15SA431.L350_DMS09208	R	animal food	2015	CC59	0.333333	1	0.25	1			1	1	0.75	0.166667	0.387968	0.6	0.8	0.6	0.833333		1	1	0.833333	0.321429	0.714286	1	0.142857	0.142857	0.4	0.8	0.666667	0.625	0.379313	0.8	0.111111	0.666667	1	0.666667	0.875	0.4	0.333333	0.125	0.25	0.9375	0.376924	0.166667	1	0.8	0.5
CFSA15SA111.L350_DMS07226	R	animal food	2015	CC59	0.333333	1	0.25	1			1	1	0.75	0.166667	0.387968	0.6	0.8	0.6	0.833333		1	1	0.833333	0.321429	0.714286	1	0.142857	0.142857	0.4	0.8	0.666667	0.625	0.379313	0.8		0.666667	1	0.666667	0.875	0.4	0.333333	0.125	0.25	0.9375	0.384615	0.166667	1	0.8	0.5
CFSA14SA037.L350_DMS34436-V	R	animal food	2014	CC59	0.5	1	0.25	1			1	1	0.75	0.166667	0.387968	0.6	1	0.6	0.833333		1	1	0.833333	0.321429	0.714286	0.8	0.142857	0.142857	0.4	0.8	0.666667	0.375	0.379313	0.8	0.111111	0.666667	1	0.666667	0.875	0.4	0.333333	0.125	0.25	0.9625	0.346154	0.166667	1	0.8	0.5
CFSA16SA032.L350_DMS34474-V	R	non-animal food	2016	CC59	0.5	1	0.25	1			1	1	0.75	0.166667	0.451613	0.6	0.8	0.6	0.833333		1	1	0.833333	0.392857	0.714286	0.8	0.142857	0.142857	0.4	0.8	0.666667	0.5	0.448276	0.8	0.111111	0.666667	1	0.666667	0.875	0.4	0.333333	0.125	0.25	0.875	0.423769	0.166667	1	0.8	0.5
CFSA12SA002.L350_DMS34227-V	R	non-animal food	2012	CC59	0.5	1	0.25	1			1	1	0.75	0.166667	0.451613	0.6	0.8	0.6	0.833333	0.2	1	1	0.833333	0.392857	0.714286	1	0.285714	0.285714	0.4	0.8	0.666667	0.5	0.448276	0.8		0.666667	1	0.666667	0.875	0.4	0.333333		0.25	0.9375	0.423769	0.166667	1	0.8	0.5
CFSA12SA004.L350_DMS34229-V	R	animal food	2012	CC59	0.5	1	0.25	1			1	1	0.75	0.166667	0.451613	0.6	0.8	0.6	0.833333		1	1	0.833333	0.392857	0.714286	1	0.142857	0.142857	0.4	0.8	0.666667	0.5	0.448276	0.8		0.666667	1	0.666667	0.875	0.4	0.333333	0.125	0.25	0.9375	0.423769	0.166667	1	0.8	0.5
CFSA14SA009.L350_DMS34408-V	R	non-animal food	2014	CC59	0.5	1	0.25	1			1	1	0.75	0.166667	0.451613	0.6	0.8	0.6	0.833333	0.2	1	1	0.833333	0.392857	0.714286	0.8	0.285714	0.285714	0.4	0.8	0.666667	0.5	0.448276	0.8	0.111111	0.666667	1	0.666667	0.875	0.4	0.333333	0.125	0.25	0.96875	0.423769	0.166667	1	0.8	0.5
CFSA14SA010.L350_DMS34409-V	R	animal food	2014	CC59	0.5	1	0.25	1			1	1	0.75	0.166667	0.451613	0.6	0.8	0.6	0.833333		1	1	0.833333	0.392857	0.714286	0.8	0.142857	0.142857	0.4	0.8	0.666667	0.5	0.448276	0.8	0.111111	0.666667	1	0.666667	0.875	0.4	0.333333	0.125	0.25	0.96875	0.423769	0.166667	1	0.8	0.5
CFSA15SA105.L350_DMS07221	R	animal food	2015	CC59	0.5	1	0.25	1			1	1	0.75	0.166667	0.48388	0.6	0.8	0.6	0.833333		1	1	0.833333	0.428571	0.714286	0.8	0.142857	0.142857	0.4	0.8	0.666667	0.5	0.482759	0.8		0.666667	1	0.666667	0.875	0.4	0.333333	0.125	0.25	1	0.461538	0.166667	1	0.8	0.5
CFSA17SA014.L350_DMS32955-V	R	animal food	2017	CC59	0.5	1	0.25	1			1	1	0.75	0.166667	0.451613	0.6	0.8	0.6	0.833333		1	1	0.833333	0.392857	0.714286	0.6	0.142857	0.142857	0.4	0.8	0.666667	0.5	0.448276	0.8		0.666667	1	0.666667	0.875	0.4	0.333333		0.25	0.96875	0.423769	0.166667	1	0.8	0.5
CFSA14SA003.L350_DMS34402-V	R	non-animal food	2014	CC59	0.5	1	0.25	1			1	1	0.75	0.166667	0.451613	0.6	0.8	0.6	0.833333		1	1	0.833333	0.392857	0.714286	1	0.142857	0.142857	0.4	0.8	0.666667	0.5	0.448276	0.8	0.111111	0.666667	1	0.666667	0.875	0.4	0.333333	0.125	0.25	0.9625	0.423769	0.166667	1	0.8	0.5
CFSA17SA021.L350_DMS32962-V	R	non-animal food	2017	CC59	0.5	1	0.25	1			1	1	0.75	0.166667	0.451613	0.6	0.8	0.6	0.833333		1	1	0.833333	0.392857	0.714286	0.8	0.142857	0.142857	0.4	0.8	0.666667	0.5	0.448276	0.8	0.111111	0.666667	1	0.666667	0.875	0.4	0.333333	0.125	0.25	0.96875	0.423769	0.166667	1	0.8	0.5
CFSA13SA029.L350_DMS34325-V	R	non-animal food	2013	CC59	0.5	1	0.25	1			1	1	0.75	0.166667	0.451613	0.6	0.8	0.6	0.833333		1	1	0.833333	0.392857	0.714286	1	0.142857	0.142857	0.4	0.8	0.666667	0.5	0.448276	0.8	0.111111	0.666667	1	0.666667	0.875	0.4	0.333333	0.125	0.25	0.96875	0.423769	0.166667	1	0.8	0.5
CFSA13SA030.L350_DMS34326-V	R	non-animal food	2013	CC59	0.5	1	0.25	1			1	1	0.75	0.166667	0.451613	0.6	0.8	0.6	0.833333		1	1	0.833333	0.392857	0.714286	1	0.142857	0.142857	0.4	0.8	0.666667	0.5	0.448276	0.8	0.111111	0.666667	1	0.666667	0.875	0.4	0.333333	0.125	0.25	0.96875	0.423769	0.166667	1	0.8	0.5
CFSA14SA005.L350_DMS34404-V	R	animal food	2014	CC59	0.5	1	0.25	1			1	1	0.75	0.166667	0.451613	0.6	0.8	0.6	0.833333		1	1	0.833333	0.392857	0.714286	1	0.142857	0.142857	0.4	0.8	0.666667	0.5	0.448276	0.8		0.666667	1	0.666667	0.875	0.4	0.333333	0.125	0.25	0.96875	0.423769	0.166667	1	0.8	0.5
CFSA14SA007.L350_DMS34406-V	R	animal food	2014	CC59	0.5	1	0.25	1			1	1	0.75	0.166667	0.451613	0.6	0.8	0.6	0.833333		1	1	0.833333	0.392857	0.714286	1	0.142857	0.142857	0.4	0.8	0.666667	0.5	0.448276	0.8		0.666667	1	0.666667	0.875	0.4	0.333333		0.25	0.96875	0.423769	0.166667	1	0.8	0.5
CFSA13SA035.L350_DMS34331-V	R	animal food	2013	CC59	0.5	1	0.25	1			1	1	0.75	0.166667	0.419355	0.6	0.8	0.6	0.833333	0.2	1	1	0.833333	0.357143	0.714286	0.8	0.285714	0.285714	0.5	0.8	0.666667	0.5	0.413793	0.8	0.111111	0.666667	1	0.666667	0.875	0.4	0.333333	0.125	0.25	0.96875	0.384615	0.166667	1	0.8	0.5
CFSA13SA036.L350_DMS34332-V	R	animal food	2013	CC59	0.5	1	0.25	1			1	1	0.75	0.166667	0.419355	0.6	0.8	0.6	0.833333		1	1	0.833333	0.357143	0.714286	0.8	0.142857	0.142857	0.5	0.8	0.666667	0.5	0.413793	0.8	0.111111	0.666667	1	0.666667	0.875	0.4	0.333333	0.125	0.25	0.96875	0.384615	0.166667	1	0.8	0.5
CFSA14SA020.L350_DMS34419-V	R	non-animal food	2014	CC59	0.5	1	0.25	1			1	1	0.75	0.166667	0.419355	0.6	0.8	0.6	0.833333		1	1	0.833333	0.357143	0.714286	0.8	0.142857	0.142857	0.4	0.8	0.666667	0.5	0.413793	0.8	0.111111	0.666667	1	0.666667	0.875	0.4	0.333333	0.125	0.25	0.96875	0.384615	0.166667	1	0.8	0.5
CFSA14SA043.L350_DMS34442-V	R	non-animal food	2014	CC59	0.5	1	0.25	1			1	1	0.75	0.166667	0.419355	0.6	0.8	0.6	0.833333		1	1	0.833333	0.357143	0.714286	1	0.142857	0.142857	0.4	0.8	0.666667	0.5	0.413793	0.8	0.111111	0.666667	1	0.666667	0.875	0.4	0.333333	0.125	0.25	0.9375	0.384615	0.166667	1	0.8	0.5
CFSA16SA010.L350_DMS34452-V	R	non-animal food	2016	CC59	0.5	1	0.25	1			1	1	0.75	0.166667	0.387968	0.6	0.8	0.6	0.833333		1	1	0.833333	0.321429	0.714286	1	0.142857	0.142857	0.4	0.8	0.666667	0.375	0.379313	0.8	0.111111	0.666667	1	0.666667	0.875	0.4	0.333333	0.125	0.25	0.96875	0.346154	0.166667	1	0.8	0.5
CFSA17SA087.L350_DMS33088-V	R	non-animal food	2017	CC59	0.5	1	0.25	1			1	1	0.75	0.166667	0.387968	0.6	0.8	0.6	0.833333		1	1	0.833333	0.321429	0.714286	1	0.142857	0.142857	0.4	0.8	0.666667	0.5	0.379313	0.8	0.111111	0.666667	1	0.666667	0.875	0.6	0.333333	0.125	0.25	0.9375	0.346154	0.166667	1	0.8	0.5
18A245.L350_BDMS190616956-1a	R	animal food	2018	CC59	0.5	1	0.25	1			1	1	0.75	0.166667	0.419355	0.6	0.8	0.6	0.833333		1	1	0.833333	0.357143	0.714286	0.8	0.142857	0.142857	0.4	0.8	0.666667	0.5	0.413793	0.8	0.111111	0.666667	1	0.666667	0.875	0.4	0.333333	0.125	0.25	0.9625	0.384615	0.166667	1	0.8	0.5
18A272.L350_BDMS190616960-1a	R	animal food	2018	CC59	0.5	1	0.25	1			1	1	0.75	0.166667	0.387968	0.6	0.8	0.6	0.833333		1	1	0.833333	0.321429	0.714286	1	0.142857	0.142857	0.4	0.8	0.666667	0.625	0.379313	0.8	0.111111	0.666667	1	0.666667	0.875	0.4	0.333333	0.125	0.25	0.96875	0.346154	0.166667	1	0.8	0.5
CFSA13SA013.L350_DMS34310-V	R	animal food	2013	CC59	0.5	1	0.25	1			1	1	0.75	0.166667	0.387968	0.6	0.8	0.6	0.833333		1	1	0.833333	0.321429	0.714286	0.8	0.142857	0.142857	0.4	0.8	0.666667	0.5	0.344828	0.8		0.666667	1	0.666667	0.875	0.4	0.333333	0.125	0.25	0.9625	0.346154	0.166667	1	0.8	0.5
11A941.L350_BDMS190616949-1a	R	animal food	2011	CC59	0.5	1	0.25	1			1	1	0.75	0.166667	0.387968	0.6	0.8	0.6	0.666667		1	1	0.833333	0.321429	0.714286	1	0.142857	0.142857	0.4	0.8	0.666667	0.5	0.344828	0.8	0.111111	0.666667	1	0.666667	0.875	0.4	0.333333	0.125	0.25	1	0.346154	0.166667	1	0.8	0.5
CFSA15SA088.L350_DMS07390	R	animal food	2015	CC59	0.5	1	0.25	1			1	1	0.75	0.166667	0.387968	0.6	0.8	0.6	0.833333		1	1	0.833333	0.321429	0.714286	1	0.142857	0.142857	0.4	0.8	0.666667	0.5	0.379313	0.8	0.111111	0.666667	1	0.666667	0.875	0.4	0.333333	0.125	0.25	0.9375	0.346154	0.166667	1	0.8	0.5
CFSA15SA100.L350_DMS07776	R	animal food	2015	CC59	0.5	1	0.25	1			1	1	0.75	0.166667	0.387968	0.6	0.8	0.6	0.833333		1	1	0.833333	0.321429	0.714286	1	0.142857	0.142857	0.4	0.8	0.666667	0.5	0.379313	0.8	0.111111	0.666667	1	0.666667	0.875	0.4	0.333333	0.125	0.25	0.9375	0.346154	0.166667	1	0.8	0.5
10A467.L350_BDMS190616922-1a	R	animal food	2010	CC59	0.5	1	0.25	1			1	1	0.75	0.333333	0.387968	0.6	0.8	0.6	0.833333		1	1	0.833333	0.321429	0.714286	0.8	0.142857	0.142857	0.4	0.8	0.666667	0.5	0.379313	0.8	0.111111	0.666667	1	0.666667	0.875	0.4	0.333333	0.125	0.25	0.9625	0.346154	0.166667	1	1	0.5
10A468.L350_BDMS190616921-1a	R	animal food	2010	CC59	0.5	1	0.25	1			1	1	0.75	0.333333	0.387968	0.6	0.8	0.6	0.833333		1	1	0.833333	0.321429	0.714286	0.8	0.142857	0.142857	0.4	0.8	0.666667	0.5	0.379313	0.8	0.111111	0.666667	1	0.666667	0.875	0.4	0.333333	0.125	0.25	0.9625	0.346154	0.166667	1	1	0.5
CFSA17SA104.L350_DMS33104-V	R	non-animal food	2017	CC59	0.5	1	0.25	1			1	1	0.75	0.166667	0.387968	0.6	0.8	0.6	0.833333		1	1	0.833333	0.321429	0.714286	0.6	0.142857	0.142857	0.4	0.8	0.666667	0.375	0.379313	0.8	0.111111	0.666667	1	0.666667	0.875	0.4	0.333333	0.125	0.25	0.9625	0.346154	0.166667	1	0.8	0.5
18A123.L350_BDMS190616975-1a	R	animal food	2018	CC59	0.5	1	0.25	1			1	1	0.75	0.166667	0.387968	0.6	0.8	0.6	0.833333		1	1	0.833333	0.321429	0.714286	0.8	0.142857	0.142857	0.4	0.8	0.666667	0.375	0.379313	0.8	0.111111	0.666667	1	0.666667	0.875	0.4	0.333333	0.125	0.25	0.9625	0.346154	0.166667	1	0.8	0.5
CFSA15SA112.L350_DMS07227	R	animal food	2015	CC59	0.666667	1	0.25	1			1	1	0.75	0.166667	0.354839	0.6	0.8	0.6	0.666667		1	1	0.666667	0.25	0.714286	0.8			0.4	0.8	0.666667	0.5	0.344828	0.8		0.666667	1	0.666667	0.875	0.4	0.333333	0.125	0.25	0.9625	0.376924	0.166667	1	0.8	0.5
CFSA14SA023.L350_DMS34422-V	R	non-animal food	2014	CC59	0.5	1	0.25	1			1	1	0.75	0.166667	0.354839	0.6	0.8	0.6	0.666667		1	1	0.666667	0.285714	0.714286	1			0.4	0.8	0.666667	0.5	0.344828	0.8	0.111111	0.666667	1	0.666667	0.875	0.4	0.333333	0.125	0.25	0.875	0.269238	0.166667	1	0.8	0.5
CFSA16SA052.L350_FDMS170058616-1A	R	non-animal food	2016	CC59	0.5	1	0.25	1			1	1	0.75	0.166667	0.354839	0.6	0.8	0.2	0.666667		1	1	0.666667	0.285714	0.714286	1			0.4	0.8	0.666667	0.5	0.344828	0.8	0.111111	0.666667	1	0.666667	0.875	0.4	0.333333	0.125	0.25	0.875	0.269238	0.166667	1	0.8	0.5
CFSA17SA107.L350_DMS33107-V	R	animal food	2017	CC59	0.5	1	0.25	1			1	1	0.75	0.166667	0.387968	0.6	0.8	0.6	0.666667		1	1	0.666667	0.321429	0.714286	1			0.4	0.8	0.666667	0.5	0.379313	0.8	0.111111	0.666667	1	0.666667	0.875	0.4	0.333333	0.125	0.25	0.9375	0.376924	0.166667	1	1	0.5
11A914.L350_BDMS190616932-1a	R	animal food	2011	CC59	0.5	1	0.25	1			1	1	0.75	0.166667	0.387968	0.6	0.8	0.6	0.5		1	1	0.666667	0.321429	0.714286	1			0.4	0.8	0.666667	0.5	0.379313	0.8	0.111111	0.666667	1	0.666667	0.875	0.4	0.333333	0.125	0.25	0.9625	0.376924	0.166667	1	1	0.5
18A69.L350_BDMS190616970-1a	R	non-animal food	2018	CC59	0.5	1	0.25	1			1	1	0.75	0.333333	0.387968	0.6	0.8	0.6	0.5		1	1	0.666667	0.321429	0.714286	1			0.4	0.8	0.666667	0.5	0.379313	0.8		0.666667	1	0.666667	0.875	0.4	0.333333	0.125	0.25	0.875	0.376924	0.166667	1	1	0.5
11A265.L350_BDMS190616941-1a	R	animal food	2011	CC59	0.5	1	0.25	1			1	1	0.75	0.166667	0.387968	0.6	0.8	0.6	0.666667		1	1	0.666667	0.321429	0.714286	1			0.4	0.8	0.666667	0.5	0.379313	0.8		0.666667	1	0.666667	0.875	0.4	0.333333		0.25	0.9625	0.376924	0.166667	1	1	0.5
11A1450.L350_BDMS190616925-1a	R	animal food	2011	CC59	0.5	1	0.25	1			1	1	0.75	0.166667	0.354839	0.6	0.8	0.6	0.666667		1	1	0.666667	0.285714	0.714286	0.8			0.4	0.8	0.666667	0.5	0.344828	0.8	0.111111	0.666667	1	0.666667	0.875	0.4	0.333333	0.125	0.25	0.96875	0.269238	0.166667	1	1	0.5
CFSA12SA061.L350_DMS34287-V	R	non-animal food	2012	CC59	0.5	1	0.25	1			1	1	0.75	0.166667	0.387968	0.6	0.8	0.6	0.666667		1	1	0.666667	0.321429	0.714286	1			0.4	0.8	0.666667	0.5	0.344828	0.8		0.666667	1	0.666667	0.875	0.4	0.333333	0.125	0.25	0.9625	0.376924	0.166667	1	0.8	0.5
CFSA12SA062.L350_DMS34288-V	R	non-animal food	2012	CC59	0.5	1	0.25	1			1	1	0.75	0.166667	0.387968	0.6	0.8	0.6	0.666667		1	1	0.666667	0.321429	0.714286	1			0.4	0.8	0.666667	0.5	0.344828	0.8	0.111111	0.666667	1	0.666667	0.875	0.4	0.333333	0.125	0.25	0.9625	0.376924	0.166667	1	0.8	0.5
CFSA12SA005.L350_DMS34230-V	R	animal food	2012	CC59	0.5	1	0.25	1			1	1	0.75	0.166667	0.354839	0.6	0.8	0.6	0.666667		1	1	0.666667	0.285714	0.714286	1			0.4	0.8	0.666667	0.5	0.344828	0.8	0.111111	0.666667	1	0.666667	0.875	0.4	0.333333	0.125	0.25	0.875	0.269238	0.166667	1	1	0.5
CFSA17SA008.L350_DMS32949-V	R	non-animal food	2017	CC59	0.5	1	0.25	1			1	1	0.75	0.166667	0.354839	0.6	0.8	0.6	0.666667		1	1	0.666667	0.285714	0.714286	1			0.4	0.8	0.666667	0.5	0.344828	0.8	0.111111	0.666667	1	0.666667	0.875	0.4	0.333333	0.125	0.25	0.875	0.269238	0.166667	1	1	0.5
11A871.L350_BDMS190616934-1a	R	animal food	2011	CC59	0.5	1	0.25	1			1	1	0.75	0.166667	0.354839	0.6	0.8	0.6	0.666667		1	1	0.666667	0.285714	0.714286	1	0.142857	0.142857	0.4	0.8	0.666667	0.5	0.344828	0.8		0.666667	1	0.666667	0.875	0.4	0.333333	0.125	0.25	0.9625	0.269238	0.166667	1	1	0.5
11A934.L350_BDMS190616948-1a	R	non-animal food	2011	CC59	0.5	1	0.25	1			1	1	0.75	0.166667	0.354839	0.6	0.8	0.6	0.666667	0.2	1	1	0.666667	0.285714	0.714286	1	0.142857	0.142857	0.4	0.8	0.666667	0.5	0.344828	0.8	0.111111	0.666667	1	0.666667	0.875	0.4	0.333333	0.125	0.25	0.9375	0.269238	0.166667	1	1	0.5
11A943.L350_BDMS190616933-1a	R	animal food	2011	CC59	0.5	1	0.25	1			1	1	0.75	0.166667	0.354839	0.6	0.8	0.6	0.666667	0.2	1	1	0.666667	0.285714	0.714286	1	0.142857	0.142857	0.4	0.8	0.666667	0.5	0.344828	0.8		0.666667	1	0.666667	0.875	0.4	0.333333		0.25	0.96875	0.269238	0.166667	1	1	0.5
CFSA14SA008.L350_DMS34407-V	R	non-animal food	2014	CC59	0.5	1	0.25	1			1	1	0.75	0.166667	0.387968	0.6	0.8	0.6	0.666667		1	1	0.666667	0.321429	0.714286	0.8			0.4	0.8	0.666667	0.5	0.379313	0.8	0.111111	0.666667	1	0.666667	0.875	0.2	0.333333	0.125	0.25	0.84375	0.376924	0.166667	1	0.8	0.5
CFSA17SA075.L350_DMS33076-V	R	animal food	2017	CC59	0.666667	1	0.25	1			1	1	0.75	0.166667	0.354839	0.6	0.8	0.6	0.666667		1	1	0.666667	0.285714	0.714286	0.8			0.4	0.8	0.666667	0.5	0.344828	0.8	0.111111	0.666667	1	0.666667	0.875	0.4	0.333333	0.125	0.25	0.9625	0.376924	0.166667	1	1	0.5
CFSA16SA006.L350_DMS34448-V	R	animal food	2016	CC59	0.5	1	0.25	1			1	1	0.75	0.166667	0.387968	0.6	0.8	0.6	0.666667		1	1	0.666667	0.321429	0.714286	0.6			0.4	0.8	0.666667	0.5	0.379313	0.8		0.666667	1	0.666667	0.875	0.4	0.333333		0.25	0.9375	0.376924	0.166667	1	0.8	0.5
10A605.L350_BDMS190616919-1a	R	animal food	2010	CC59	0.5	1	0.25	1			1	1	0.75	0.166667	0.354839	0.6	0.8	0.6	0.5		1	1	0.666667	0.285714	0.714286	1			0.3	0.8	0.666667	0.5	0.344828	0.8		0.666667	1	0.666667	0.875	0.4	0.333333	0.125	0.25	0.9625	0.376924	0.166667	1	1	0.5
CFSA16SA047.L350_BDMS190796459-1A	R	non-animal food	2016	CC59	0.5	1	0.25	1			1	1	0.75	0.166667	0.354839	0.6	0.8	0.6	0.666667		1	1	0.666667	0.285714	0.714286	0.8			0.4	0.8	0.666667	0.5	0.344828	0.8	0.111111	0.666667	1	0.666667	0.875	0.4	0.333333	0.125	0.25	0.9625	0.269238	0.166667	1	0.8	0.5
CFSA14SA025.L350_DMS34424-V	R	non-animal food	2014	CC59	0.5	1	0.25	1			1	1	0.75	0.166667	0.322586	0.6	0.8	0.6	0.5		1	1	0.666667	0.25	0.714286	0.4			0.3	0.8	0.666667	0.5	0.313448	0.8	0.111111	0.666667	1	0.666667	0.875	0.4	0.333333	0.125	0.25	0.9375	0.237692	0.166667	1	1	0.5
CFSA14SA024.L350_DMS34423-V	R	non-animal food	2014	CC59	0.5	1	0.25	1			1	1	0.75	0.166667	0.322586	0.6	0.8	0.6	0.5		1	1	0.666667	0.25	0.714286	0.4			0.3	0.8	0.666667	0.5	0.313448	0.8	0.111111	0.666667	1	0.666667	0.875	0.4	0.333333	0.125	0.25	0.9375	0.237692	0.166667	1	1	0.5
CFSA14SA026.L350_DMS34425-V	R	non-animal food	2014	CC59	0.5	1	0.25	1			1	1	0.75	0.166667	0.322586	0.6	0.8	0.6	0.5		1	1	0.666667	0.25	0.714286	0.4			0.3	0.8	0.666667	0.5	0.313448	0.8	0.111111	0.666667	1	0.666667	0.875	0.4	0.333333	0.125	0.25	0.9375	0.237692	0.166667	1	1	0.5
CFSA15SA033.L350_DMS07046	R	animal food	2015	CC59	0.5	1	0.25	1			1	1	0.75	0.166667	0.354839	0.6	0.8	0.6	0.666667		1	1	0.666667	0.285714	0.714286	0.8			0.6	0.8	0.666667	0.625	0.344828	0.8		0.666667	1	0.666667	0.875	0.4	0.333333	0.125	0.25	0.84375	0.269238	0.166667	1	1	0.5
CFSA12SA059.L350_BDMS190796461-1A	R	animal food	2012	CC59	0.333333	1	0.25	1			1	1	0.75	0.166667	0.354839	0.6	0.8	0.6	0.5		1	1	0.666667	0.285714	0.714286	0.8			0.4	0.8	0.666667	0.5	0.344828	0.8	0.111111	0.666667	1	0.666667	0.875	0.4	0.333333	0.125	0.25	0.9625	0.269238	0.166667	1	1	0.5
CFSA15SA029.L350_DMS07351	R	animal food	2015	CC59	0.333333	1	0.25	1			1	1	0.75	0.166667	0.354839	0.6	0.8	0.6	0.5		1	1	0.666667	0.285714	0.714286	0.8			0.7	0.8	0.666667	0.625	0.344828	0.8	0.111111	0.666667	1	0.666667	0.875	0.4	0.333333	0.125	0.25	0.9625	0.269238	0.166667	1	1	0.5
CFSA16SA022.L350_DMS34464-V	R	non-animal food	2016	CC59	0.333333	1	0.25	1			1	1	0.75	0.166667	0.354839	0.6	0.8	0.6	0.5		1	1	0.666667	0.285714	0.714286	0.8			0.7	0.8	0.666667	0.625	0.344828	0.8		0.666667	1	0.666667	0.875	0.4	0.333333	0.125	0.25	0.9625	0.269238	0.166667	1	1	0.5
CFSA15SA030.L350_DMS07352	R	animal food	2015	CC59	0.5	1	0.25	1			1	1	0.75	0.166667	0.354839	0.6	0.8	0.6	0.666667		1	1	0.666667	0.285714	0.714286	0.8			0.7	0.8	0.666667	0.625	0.344828	0.8		0.666667	1	0.666667	0.875	0.4	0.333333	0.125	0.25	0.9625	0.269238	0.166667	1	1	0.5
CFSA15SA094.L350_DMS07770	R	animal food	2015	CC59	0.5	1	0.25	1			1	1	0.75	0.166667	0.354839	0.6	0.8	0.6	0.666667		1	1	0.666667	0.285714	0.714286	0.8			0.7	0.8	0.666667	0.625	0.344828	0.8	0.111111	0.666667	1	0.666667	0.875	0.4	0.333333	0.125	0.25	0.9625	0.269238	0.166667	1	1	0.5
CFSA15SA034.L350_DMS07355	R	animal food	2015	CC59	0.5	1	0.25	1			1	1	0.75	0.166667	0.354839	0.6	0.8	0.6	0.666667		1	1	0.666667	0.285714	0.714286	0.8			0.7	0.8	0.666667	0.625	0.344828	0.8		0.666667	1	0.666667	0.875	0.4	0.333333	0.125	0.25	0.9375	0.269238	0.166667	1	1	0.5
CFSA16SA030.L350_DMS34472-V	R	non-animal food	2016	CC59	0.5	1	0.25	1			1	1	0.75	0.166667	0.354839	0.6	0.8	0.6	0.666667		1	1	0.666667	0.285714	0.714286	0.8			0.7	0.8	0.666667	0.625	0.344828	0.8		0.666667	1	0.666667	0.875	0.4	0.333333	0.125	0.25	0.9625	0.269238	0.166667	1	1	0.5
CFSA16SA019.L350_DMS34461-V	R	non-animal food	2016	CC59	0.5	1	0.25	1			1	1	0.75	0.166667	0.354839	0.6	0.8	0.6	0.666667	0.2	1	1	0.666667	0.285714	0.714286	0.8	0.142857	0.142857	0.7	0.8	0.666667	0.625	0.344828	0.8	0.111111	0.666667	1	0.666667	0.875	0.4	0.333333	0.125	0.25	0.9625	0.269238	0.166667	1	1	0.5
11A731.L350_BDMS190616939-1a	R	animal food	2011	CC59	0.5	1	0.25	1			1	1	0.75	0.166667	0.354839	0.6	0.8	0.6	0.666667		1	1	0.666667	0.285714	0.714286	0.8			0.7	0.8	0.666667	0.625	0.344828	0.8		0.666667	1	0.666667	0.875	0.4	0.333333	0.125	0.25	0.9625	0.269238	0.166667	1	1	0.5
CFSA16SA025.L350_DMS34467-V	R	non-animal food	2016	CC59	0.5	1	0.25	1			1	1	0.75	0.166667	0.387968	0.6	0.8	0.6	0.666667		1	1	0.666667	0.321429	0.714286	0.8			0.7	0.8	0.666667	0.625	0.379313	0.8	0.111111	0.666667	1	0.666667	0.875	0.4	0.333333	0.125	0.25	0.875	0.376924	0.166667	1	1	0.5
CFSA15SA032.L350_DMS07354	R	animal food	2015	CC59	0.5	1	0.25	1			1	1	0.75	0.166667	0.354839	0.6	0.8	0.6	0.666667		1	1	0.666667	0.285714	0.714286	0.8			0.7	0.8	0.666667	0.625	0.344828	0.8		0.666667	1	0.666667	0.875	0.4	0.333333	0.125	0.25	0.9375	0.269238	0.166667	1	1	0.5
CFSA15SA031.L350_DMS07353	R	animal food	2015	CC59	0.5	1	0.25	1			1	1	0.75	0.166667	0.354839	0.6	0.8	0.6	0.666667		1	1	0.666667	0.285714	0.714286	0.8			0.8	0.8	0.666667	0.625	0.344828	0.8		0.666667	1	0.666667	0.875	0.4	0.333333		0.25	0.9625	0.269238	0.166667	1	1	0.5
CFSA16SA029.L350_DMS34471-V	R	non-animal food	2016	CC59	0.5	1	0.25	1			1	1	0.75	0.166667	0.354839	0.6	0.8	0.6	0.666667		1	1	0.666667	0.285714	0.714286	0.8			0.7	0.8	0.666667	0.625	0.344828	0.8		0.666667	1	0.666667	0.875	0.4	0.333333	0.125	0.25	0.9625	0.269238	0.166667	1	1	0.5
CFSA16SA027.L350_DMS34469-V	R	non-animal food	2016	CC59	0.5	1	0.25	1			1	1	0.75	0.166667	0.354839	0.6	0.8	0.6	0.666667		1	1	0.666667	0.285714	0.714286	0.8			0.7	0.8	0.666667	0.625	0.344828	0.8	0.111111	0.666667	1	0.666667	0.875	0.4	0.333333	0.125	0.25	0.9625	0.269238	0.166667	1	1	0.5
CFSA16SA020.L350_DMS34462-V	R	non-animal food	2016	CC59	0.5	1	0.25	1			1	1	0.75	0.166667	0.354839	0.6	0.8	0.6	0.666667		1	1	0.666667	0.285714	0.714286	0.8			0.7	0.8	0.666667	0.625	0.344828	0.8	0.111111	0.666667	1	0.666667	0.875	0.4	0.333333	0.125	0.25	0.9625	0.269238	0.166667	1	1	0.5
CFSA16SA018.L350_DMS34460-V	R	non-animal food	2016	CC59	0.5	1	0.25	1			1	1	0.75	0.166667	0.354839	0.6	0.8	0.6	0.666667		1	1	0.666667	0.285714	0.714286	0.8			0.7	0.8	0.666667	0.625	0.344828	0.8	0.111111	0.666667	1	0.666667	0.875	0.4	0.333333	0.125	0.25	0.9625	0.269238	0.166667	1	1	0.5
CFSA16SA023.L350_DMS34465-V	R	non-animal food	2016	CC59	0.5	1	0.25	1			1	1	0.75	0.166667	0.354839	0.6	0.8	0.6	0.666667		1	1	0.666667	0.285714	0.714286	0.8			0.7	0.8	0.666667	0.625	0.344828	0.8	0.111111	0.666667	1	0.666667	0.875	0.4	0.333333	0.125	0.25	0.9625	0.269238	0.166667	1	1	0.5
CFSA16SA024.L350_DMS34466-V	R	non-animal food	2016	CC59	0.5	1	0.25	1			1	1	0.75	0.166667	0.354839	0.6	0.8	0.6	0.666667		1	1	0.666667	0.285714	0.714286	0.8			0.7	0.8	0.666667	0.625	0.344828	0.8	0.111111	0.666667	1	0.666667	0.875	0.4	0.333333	0.125	0.25	0.9625	0.269238	0.166667	1	1	0.5
CFSA16SA026.L350_DMS34468-V	R	non-animal food	2016	CC59	0.5	1	0.25	1			1	1	0.75	0.166667	0.354839	0.6	0.8	0.6	0.666667		1	1	0.666667	0.285714	0.714286	0.8			0.7	0.8	0.666667	0.625	0.344828	0.8	0.111111	0.666667	1	0.666667	0.875	0.4	0.333333	0.125	0.25	0.9625	0.269238	0.166667	1	1	0.5
CFSA16SA028.L350_DMS34470-V	R	animal food	2016	CC59	0.5	1	0.25	1			1	1	0.75	0.166667	0.354839	0.6	0.8	0.6	0.666667		1	1	0.666667	0.285714	0.714286	0.8			0.7	0.8	0.666667	0.625	0.344828	0.8	0.111111	0.666667	1	0.666667	0.875	0.4	0.333333	0.125	0.25	0.9625	0.269238	0.166667	1	1	0.5
CFSA16SA021.L350_DMS34463-V	R	non-animal food	2016	CC59	0.5	1	0.25	1			1	1	0.75	0.166667	0.354839	0.6	0.8	0.6	0.666667		1	1	0.666667	0.285714	0.714286	0.8			0.7	0.8	0.666667	0.625	0.344828	0.8	0.111111	0.666667	1	0.666667	0.875	0.4	0.333333	0.125	0.25	0.9625	0.269238	0.166667	1	1	0.5
CFSA17SA003.L350_DMS32944-V	R	non-animal food	2017	CC59	0.5	1	0.25	1			1	1	0.75	0.166667	0.354839	0.6	0.8	0.6	0.666667		1	1	0.666667	0.285714	0.714286	0.8			0.7	0.8	0.666667	0.625	0.344828	0.8	0.111111	0.666667	1	0.666667	0.875	0.4	0.333333	0.125	0.25	0.9625	0.269238	0.166667	1	1	0.5
CFSA15SA138.L350_DMS07255	R	animal food	2015	CC59	0.5	1	0.25	1			1	1	0.75	0.166667	0.354839	0.6	0.8	0.6	0.666667		1	1	0.666667	0.285714	0.714286	0.8			0.4	0.8	0.666667	0.5	0.344828	0.8		0.666667	1	0.666667	0.875	0.4	0.333333	0.125	0.25	0.96875	0.269238	0.166667	1	1	0.5
11A266.L350_BDMS190616942-1a	R	animal food	2011	CC59	0.5	1	0.25	1			1	1	0.75	0.166667	0.387968	0.6	0.8	0.6	0.666667		1	1	0.666667	0.321429	0.714286	1			0.4	0.8	0.666667	0.5	0.379313	0.8	0.111111	0.666667	1	0.666667	0.875	0.4	0.333333	0.125	0.25	0.9625	0.376924	0.166667	1	1	0.5
CFSA16SA009.L350_DMS34451-V	R	animal food	2016	CC59	0.5	1	0.25	1			1	1	0.75	0.166667	0.354839	0.6	0.8	0.6	0.666667		1	1	0.666667	0.285714	0.714286	0.8			0.4	0.8	0.666667	0.5	0.344828	0.8	0.111111	0.666667	1	0.666667	0.875	0.4	0.333333	0.125	0.25	0.875	0.269238	0.166667	1	1	0.5
11A967.L350_BDMS190616930-1a	R	animal food	2011	CC59	0.5	1	0.25	1			1	1	0.75	0.166667	0.354839	0.6	0.8	0.6	0.666667		1	1	0.666667	0.285714	0.714286	1	0.142857	0.142857	0.4	0.8	0.666667	0.5	0.344828	0.8	0.111111	0.666667	1	0.666667	0.875	0.4	0.333333	0.125	0.25	0.9375	0.269238	0.166667	1	1	0.5
CFSA13SA022.L350_DMS34319-V	R	animal food	2013	CC59	0.5	1	0.25	1			1	1	0.75	0.166667	0.354839	0.6	0.8	0.6	0.666667		1	1	0.666667	0.285714	0.714286	1			0.4	0.8	0.666667	0.5	0.344828	0.8		0.666667	1	0.666667	0.875	0.4	0.333333	0.125	0.25	0.9625	0.269238	0.166667	1	1	0.5
CFSA17SA007.L350_DMS32948-V	R	non-animal food	2017	CC59	0.5	1	0.25	1			1	1	0.75	0.166667	0.354839	0.6	0.8	0.6	0.666667		1	1	0.666667	0.285714	0.714286	1			0.4	0.8	0.666667	0.5	0.344828	0.8	0.111111	0.666667	1	0.666667	0.875	0.4	0.333333	0.125	0.25	0.875	0.269238	0.166667	1	1	0.5
18A183.L350_BDMS190616946-1a	R	animal food	2018	ST1223	0.166667	0.2	0.25	0.5		0.166667	0.666667	0.5	0.5	0.333333	0.322586	0.4	0.4	0.4	1	0.8	0.5	0.333333	0.333333	0.171429	1	0.2	1	0.714286	0.4	0.2	0.666667		0.344828	1	0.222222	0.666667	0.333333	1	0.125	0.8	1	0.875	1	0.625		0.833333	1		0.5
CFSA15SA062.L350_DMS07373	S	animal food	2015	ST2250	0.333333		0.25	0.5		0.5	0.666667		0.25	0.333333		0.2	0.4	0.2	0.833333	0.2		0.333333	0.333333	0.357143	0.714286		0.714286	0.571429	0.6		0.333333	0.125	0.689655	0.8	0.111111		0.333333	1		1	0.666667	0.375	0.75	0.3125		0.666667
CFSA17SA018.L350_DMS32959-V	S	animal food	2017	ST1223	0.166667		0.25	0.5		0.333333	0.666667	0.5	0.25	0.333333	0.322586	0.2	0.4	0.2	0.833333	0.8		0.333333	0.333333	0.171429	1	0.2	1	0.714286	0.4		0.333333		0.344828	0.8	0.222222		0.333333	0.666667	0.125	0.8	0.666667	0.875	1	0.625		0.833333
CFSA17SA053.L350_DMS33048-V	S	animal food	2017	ST1223	0.166667		0.25	0.5		0.333333	0.666667	0.5	0.25	0.333333	0.322586	0.2	0.4	0.2	0.666667	0.8		0.333333	0.333333	0.171429	1	0.2	0.857143	0.571429	0.4		0.333333		0.344828	0.8	0.222222		0.333333	0.666667	0.125	0.8	0.666667	0.75	1	0.625		0.833333
CFSA17SA054.L350_DMS33049-V	S	animal food	2017	ST1223	0.166667		0.25	0.5		0.333333	0.666667	0.5	0.25	0.333333	0.322586	0.2	0.4	0.2	0.666667	0.8		0.333333	0.333333	0.171429	1	0.2	0.857143	0.571429	0.4		0.333333		0.344828	0.8	0.222222		0.333333	0.666667	0.125	0.8	0.666667	0.75	1	0.625		0.833333
CFSA13SA017.L350_DMS34314-V	R	animal food	2013	CC1	0.5	0.8	1			0.666667	0.333333		1	0.666667	0.129323	0.6	0.2	0.2	0.333333	0.8	0.5	0.333333		0.357143	0.428571	0.4	0.857143	0.571429	0.4	0.4	0.666667		0.344828	0.4	0.777778		0.333333	0.666667	0.25	0.6	0.333333	0.625	0.75	0.28125	0.115385	0.833333	1	0.4	0.5
CFSA16SA045.L350_FDMS170058613-1A	R	non-animal food	2016	CC1	0.5	0.8	1			0.666667	0.333333		1	0.666667	0.129323	0.6	0.2	0.2	0.333333	0.8	0.5	0.333333		0.357143	0.428571	0.4	0.857143	0.714286	0.4	0.4	0.666667		0.344828	0.4	0.888889		0.333333	0.666667	0.25	0.6	0.333333	0.75	0.75	0.28125	0.115385	0.833333	1	0.4	0.5
18A52.L350_BDMS190616968-1a	R	animal food	2018	CC7		0.6	0.75			0.166667	0.666667		0.75	0.5	0.161293	0.4	0.2	0.6	0.333333	0.8	0.5	0.333333	0.166667	0.714286	0.142857	0.4	0.857143	0.857143	0.2	0.8	0.666667	0.125	0.134483	0.4	0.777778		0.333333	0.666667	0.25	0.4	0.333333	1	0.5	0.3125	0.192377	0.666667	1	0.4	0.5
CFSA14SA006.L350_DMS34405-V	R	animal food	2014	CC7		0.6	0.75			0.333333	0.666667		0.75	0.5	0.161293	0.4	0.4	0.6	0.5	0.6	0.5	0.333333	0.166667	0.714286	0.142857		1	1	0.2	0.6	0.666667		0.134483	0.4	0.777778		0.333333	0.666667	0.25	0.6	0.333333	1	0.5	0.3125	0.153846	0.666667	1		0.5
CFSA17SA060.L350_DMS33055-V	R	non-animal food	2017	CC7		0.6	0.75			0.333333	0.666667		0.75	0.5	0.161293	0.4	0.4	0.6	0.5	0.6	0.5	0.333333	0.166667	0.714286	0.142857		1	1	0.2	0.6	0.666667		0.134483	0.4	0.777778		0.333333	0.666667	0.25	0.6	0.333333	1	0.5	0.3125	0.153846	0.666667	1		0.5
18A25.L350_BDMS190616962-1a	R	animal food	2018	ST72	0.166667	0.4	0.75			0.333333	0.333333		0.75	0.5	0.967742	0.4	0.2	0.2	0.5	0.4		0.333333		0.714286	0.285714		0.571429	0.571429	0.1	0.4	1	0.125	0.134483	0.4	0.333333	0.333333	0.333333	0.666667	0.375	0.6	0.333333	0.375	0.5	0.1875	0.153846	0.5	1	0.2	0.5
CFSA16SA055.L350_FDMS170058618-1A	R	animal food	2016	CC88	0.5	0.4	0.5			0.5		0.5	0.75	0.5	0.161293	0.6	0.4	0.4	0.5	0.2	0.5	0.333333	0.166667	0.171429	0.142857		0.428571	0.571429	0.3	0.8	1		0.134483	0.4	0.222222		0.333333	0.666667	0.125	0.2	0.333333	0.25	0.25	0.28125	0.192377	0.5	1	0.2	0.5
CFSA16SA056.L350_FDMS170461859-1A	R	animal food	2016	CC88	0.5	0.4	0.5			0.5		0.5	0.75	0.5	0.161293	0.6	0.4	0.4	0.5	0.2	0.5	0.333333	0.166667	0.171429	0.142857		0.428571	0.571429	0.3	0.8	1		0.134483	0.4	0.222222		0.333333	0.666667	0.125	0.2	0.333333	0.25	0.25	0.28125	0.192377	0.5	1	0.2	0.5
CFSA16SA057.L350_FDMS170058619-1A	R	animal food	2016	CC88	0.5	0.4	0.5			0.5		0.5	0.75	0.5	0.161293	0.6	0.4	0.4	0.5	0.2	0.5	0.333333	0.166667	0.171429	0.142857		0.428571	0.571429	0.3	0.8	1		0.134483	0.4	0.222222		0.333333	0.666667	0.125	0.2	0.333333	0.25	0.25	0.28125	0.192377	0.5	1	0.2	0.5
CFSA16SA041.L350_FDMS170058610-1A	R	animal food	2016	CC88	0.5	0.4	0.5			0.5		0.5	0.75	0.333333	0.161293	0.6	0.4	0.4	0.5	0.2	0.5	0.333333	0.166667	0.171429	0.142857		0.428571	0.571429	0.3	0.8	1		0.134483	0.4	0.222222		0.333333	0.666667	0.125	0.6	0.333333	0.25	0.25	0.3125	0.192377	0.5	1	0.2	0.5
CFSA16SA046.L350_FDMS170058614-1A	R	non-animal food	2016	CC88	0.5	0.4	0.5			0.5		0.5	0.75	0.333333	0.161293	0.6	0.4	0.4	0.5	0.2	0.5	0.333333	0.166667	0.171429	0.142857		0.428571	0.571429	0.3	0.8	1		0.134483	0.4	0.222222		0.333333	0.666667	0.125	0.6	0.333333	0.25	0.25	0.34375	0.192377	0.5	1	0.2	0.5
CFSA16SA035.L350_DMS34477-V	R	animal food	2016	CC88	0.5	0.4	0.5			0.5		0.5	0.75	0.333333	0.161293	0.6	0.4	0.4	0.5	0.2	0.5	0.333333	0.166667	0.171429	0.142857		0.428571	0.571429	0.3	0.8	1		0.134483	0.4	0.222222	0.333333	0.333333	0.666667	0.125	0.2	0.333333	0.25	0.25	0.28125	0.192377	0.5	1	0.2	0.5
CFSA16SA036.L350_DMS34478-V	R	animal food	2016	CC88	0.5	0.4	0.5			0.5		0.5	0.75	0.333333	0.161293	0.6	0.4	0.4	0.5	0.2	0.5	0.333333	0.166667	0.171429	0.142857		0.428571	0.571429	0.3	0.8	1		0.134483	0.4	0.222222	0.333333	0.333333	0.666667	0.125	0.2	0.333333	0.25	0.25	0.28125	0.192377	0.5	1	0.2	0.5
18A164.L350_BDMS190616979-1a	R	animal food	2018	CC88	0.5	0.4	0.5			0.5		0.5	0.75	0.333333	0.161293	0.6	0.2	0.4	0.5	0.2	0.5	0.333333	0.166667	0.171429	0.142857		0.428571	0.571429	0.3	0.8	1		0.134483	0.4	0.222222		0.333333	0.666667	0.125	0.2	0.333333	0.25	0.25	0.34375	0.192377	0.5	1	0.2	0.5
11A1151.L350_BDMS190616929-1a	R	animal food	2011	CC88	0.5	0.4	0.5			0.5		0.5	0.75	0.333333	0.161293	0.6	0.4	0.4	0.5	0.2	0.5	0.333333	0.166667	0.171429	0.142857		0.428571	0.571429	0.3	0.8	1		0.134483	0.4	0.222222	0.333333	0.333333	0.666667	0.125	0.2	0.333333	0.25	0.25	0.28125	0.192377	0.5	1	0.2	0.5
18A100.L350_BDMS190616973-1a	R	animal food	2018	CC88	0.5	0.4	0.5			0.333333		0.5	0.75	0.333333	0.161293	0.6	0.4	0.4	0.5	0.2	0.5	0.333333	0.166667	0.171429	0.142857		0.428571	0.571429	0.3	0.8	1		0.134483	0.4	0.222222		0.333333	0.666667	0.125	0.2	0.333333	0.25	0.25	0.34375	0.192377	0.5	1	0.2	0.5
CFSA16SA042.L350_FDMS170058611-1A	R	animal food	2016	CC88	0.5	0.4	0.5			0.333333		0.5	0.75	0.333333	0.161293	0.6	0.2	0.4	0.5	0.2	0.5	0.333333	0.166667	0.171429	0.142857		0.428571	0.571429	0.3	0.8	1		0.134483	0.4	0.222222		0.333333	0.666667	0.125	0.6	0.333333	0.25	0.25	0.34375	0.192377	0.5	1	0.2	0.5
CFSA16SA043.L350_FDMS170058612-1A	R	animal food	2016	CC88	0.5	0.4	0.5			0.333333		0.5	0.75	0.333333	0.161293	0.6	0.2	0.4	0.5	0.2	0.5	0.333333	0.166667	0.171429	0.142857		0.428571	0.571429	0.3	0.8	1		0.134483	0.4	0.222222		0.333333	0.666667	0.125	0.6	0.333333	0.25	0.25	0.34375	0.192377	0.5	1	0.2	0.5
CFSA16SA044.L350_FDMS170385116-1A	R	non-animal food	2016	CC88	0.5	0.4	0.5			0.333333		0.5	0.75	0.333333	0.161293	0.6	0.2	0.4	0.5	0.2	0.5	0.333333	0.166667	0.171429	0.142857		0.428571	0.571429	0.3	0.8	1		0.134483	0.4	0.222222		0.333333	0.666667	0.125	0.6	0.333333	0.25	0.25	0.34375	0.192377	0.5	1	0.2	0.5
10A674.L350_BDMS190616916-1a	R	animal food	2010	CC88	0.5	0.4	0.5			0.5		0.5	0.75	0.333333	0.161293	0.6	0.2	0.4	0.333333	0.2	0.5	0.333333	0.166667	0.171429	0.142857		0.142857	0.285714	0.4	0.8	0.666667		0.134483	0.4	0.222222	0.333333	0.333333	0.666667	0.125	0.2	0.333333	0.25	0.25	0.375	0.192377	0.5	1	0.2	0.5
18A40.L350_BDMS190616969-1a	R	animal food	2018	CC88	0.5	0.4	0.5			0.5		0.5	0.75	0.333333	0.129323	0.6	0.2	0.4	0.333333	0.2	0.5	0.333333	0.166667	0.171429	0.142857		0.285714	0.428571	0.3	0.8	0.666667		0.134483	0.4	0.222222	0.333333	0.333333	0.666667	0.125	0.2	0.333333	0.25	0.25	0.375	0.192377	0.5	1	0.2	0.5
CFSA17SA020.L350_DMS32961-V	R	animal food	2017	CC88	0.5	0.4	0.5			0.333333		0.5	0.75	0.333333	0.161293	0.6	0.2	0.4	0.5	0.2	0.5	0.333333	0.166667	0.171429	0.142857		0.285714	0.428571	0.5	0.8	0.666667		0.134483	0.4	0.222222		0.333333	0.666667	0.125	0.2	0.333333	0.25	0.25	0.375	0.192377	0.5	1	0.2	0.5
10A611.L350_BDMS190616917-1a	R	animal food	2010	CC88	0.5	0.4	0.5			0.5		0.5	0.75	0.333333	0.161293	0.6	0.2	0.4	0.5	0.2	0.5	0.333333	0.166667	0.171429	0.142857		0.285714	0.428571	0.3	0.8	0.666667		0.134483	0.4	0.222222	0.333333	0.333333	0.666667	0.125	0.2	0.333333	0.25	0.25	0.375	0.192377	0.5	1	0.2	0.5
CFSA14SA021.L350_DMS34420-V	R	animal food	2014	CC88	0.5	0.4	0.5			0.5		0.5	0.75	0.333333	0.161293	0.6	0.2	0.4	0.5	0.2	0.5	0.333333	0.333333	0.171429	0.142857		0.285714	0.428571	0.3	0.8	0.666667		0.134483	0.4	0.222222		0.333333	0.666667	0.125	0.2	0.333333	0.25	0.25	0.375	0.192377	0.5	1	0.2	0.5
CFSA13SA025.L350_DMS34321-V	R	animal food	2013	CC5	0.166667	0.4	0.75			0.333333			0.75	0.333333	0.225865	0.6		0.8	0.333333	0.2	0.5	0.333333		0.142857	0.142857	0.4	0.285714	0.142857	0.1	0.6	0.666667	0.125	0.134483	0.4	0.222222		0.333333	0.666667	0.375	0.4	0.333333	0.125	0.75	0.15625	0.115385	0.666667	1	0.4	0.5
CFSA17SA049.L350_DMS33044-V	R	non-animal food	2017	CC5	0.166667	0.4	0.75			0.333333			0.75	0.333333	0.225865	0.8	0.4	0.8	0.333333	0.2	0.5	0.333333		0.142857	0.142857	0.4	0.285714	0.142857	0.3	0.6	0.666667	0.125	0.134483	0.4	0.222222		0.333333	0.666667	0.375	0.4	0.333333	0.125	0.75	0.21875	0.769238	0.666667	1	0.2	0.5
CFSA17SA011.L350_DMS32952-V	R	non-animal food	2017	CC5	0.166667	0.4	0.75			0.333333			0.75	0.333333	0.225865	0.8	0.4	1	0.5	0.2	0.5	0.333333		0.142857	0.142857	0.6	0.285714	0.142857	0.3	0.6	0.666667	0.125	0.134483	0.4	0.222222		0.333333	0.666667	0.375	0.4	0.333333	0.125	0.75	0.21875	0.769238	0.666667	1	0.2	0.5
CFSA17SA012.L350_DMS32953-V	R	non-animal food	2017	CC5	0.166667	0.4	0.75			0.333333			0.75	0.333333	0.225865	0.8	0.4	1	0.5	0.2	0.5	0.333333		0.142857	0.142857	0.6	0.285714	0.142857	0.3	0.6	0.666667	0.125	0.134483	0.4	0.222222		0.333333	0.666667	0.375	0.6	0.333333	0.125	0.75	0.21875	0.769238	0.666667	1	0.2	0.5
CLSA39.L350_DMS07498	R	human	2015	CC5	0.166667	0.4	0.75			0.333333			0.75	0.333333	0.225865	0.6	0.4	0.8	0.166667	0.2	0.5	0.333333	0.166667	0.142857	0.142857	0.2	0.285714	0.142857	0.1	0.8	1	0.125	0.134483	0.4	0.222222		0.333333	0.666667	0.375	0.6	0.333333	0.125	0.75	0.125	0.769238	0.5	1	0.2	0.5
11A1123.L350_BDMS190616931-1a	R	animal food	2011	CC5	0.166667	0.4	0.75			0.666667			0.75	0.333333	0.225865	0.6	0.4	0.8	0.333333	0.2	0.5	0.333333	0.166667	0.142857	0.142857	0.2	0.428571	0.285714	0.1	0.6	0.666667	0.125	0.134483	0.4	0.222222		0.333333	0.666667	0.375	0.6	0.333333	0.125	0.75	0.21875	0.115385	0.666667	1	0.2	0.5
11A1127.L350_BDMS190616928-1a	R	animal food	2011	CC5	0.166667	0.4	0.75			0.666667			0.75	0.333333	0.225865	0.6	0.4	0.8	0.333333	0.2	0.5	0.333333	0.166667	0.142857	0.142857	0.2	0.428571	0.285714	0.1	0.6	0.666667	0.125	0.134483	0.4	0.222222		0.333333	0.666667	0.375	0.6	0.333333	0.125	0.75	0.21875	0.115385	0.666667	1	0.2	0.5
CFSA16SA039.L350_FDMS170058609-1A	R	non-animal food	2016	CC5	0.166667	0.4	0.75			0.5			0.75	0.333333	0.225865	0.6	0.4	0.8	0.5	0.2	0.5	0.333333	0.166667	0.142857	0.142857	0.2	0.428571	0.285714	0.1	0.6	1	0.125	0.134483	0.4	0.222222		0.333333	0.666667	0.375	0.6	0.333333	0.125	0.75	0.25	0.115385	0.666667	1	0.2	0.5
CFSA13SA006.L350_DMS34303-V	R	animal food	2013	CC5	0.166667	0.4	0.75			0.666667			0.75	0.333333	0.225865	0.6	0.4	0.8	0.5	0.2	0.5	0.333333	0.333333	0.142857	0.142857	0.2	0.428571	0.285714	0.1	0.6	1	0.125	0.134483	0.4	0.222222		0.333333	0.666667	0.375	0.6	0.333333	0.125	0.75	0.9375	0.115385	0.666667	1	0.2	0.5
CFSA13SA005.L350_DMS34302-V	R	animal food	2013	CC5	0.166667	0.4	0.75			0.666667			0.75	0.333333	0.225865	0.6	0.4	0.8	0.5	0.2	0.5	0.333333	0.333333	0.142857	0.142857	0.2	0.428571	0.285714	0.1	0.6	1	0.125	0.134483	0.4	0.222222		0.333333	0.666667	0.375	0.6	0.333333	0.125	0.75	0.9375	0.115385	0.666667	1	0.2	0.5
CFSA13SA007.L350_DMS34304-V	R	non-animal food	2013	CC5	0.166667	0.4	0.75			0.666667			0.75	0.333333	0.225865	0.6	0.4	0.8	0.5	0.2	0.5	0.333333	0.333333	0.142857	0.142857	0.2	0.428571	0.285714	0.1	0.6	1	0.125	0.134483	0.4	0.222222		0.333333	0.666667	0.375	0.6	0.333333	0.125	0.75	0.9375	0.115385	0.666667	1	0.2	0.5
18A26.L350_BDMS190616961-1a	R	non-animal food	2018	CC5	0.166667	0.6	0.75			0.666667			0.75	0.166667	0.225865	0.6	0.2	0.8	0.166667	0.2	0.5	0.333333	0.333333	0.142857	0.142857	0.2	0.428571	0.285714	0.1	0.6	0.666667	0.125	0.689655	0.4	0.222222		0.333333	0.666667	0.375	0.6	0.333333	0.125	0.75	0.15625	0.115385	0.666667	1	0.2	0.5
CFSA16SA040.L350_FDMS170385115-1A	R	animal food	2016	CC5	0.166667	0.4	0.75			0.5			0.75	0.333333	0.225865	0.6	0.4	0.8	0.333333	0.2	0.5	0.333333	0.333333	0.142857	0.142857	0.4	0.428571	0.285714	0.1	0.6	0.666667	0.25	0.134483	0.4	0.222222		0.333333	0.666667	0.375	0.6	0.333333	0.125	0.75	0.1875	0.115385	0.666667	1	0.2	0.5
CLSA22.L350_DMS07478	R	human	2015	CC1	0.333333	0.6	1			0.333333			0.5	0.5	0.129323	0.4	0.4	0.2	0.333333	0.2	0.5	0.333333	0.166667	0.171429	0.571429	0.4	0.571429	0.571429	0.2	0.4	1			0.8	0.222222	0.333333	0.333333	0.666667	0.25	0.6	0.333333	0.375	0.75	0.4375	0.153846	0.5	1	0.4	0.5
CFSA16SA058.L350_FDMS170058620-1A	R	animal food	2016	CC1	0.333333	0.6	1			0.5			0.5	0.5	0.129323	0.4	0.2	0.2		0.2	0.5	0.333333	0.166667	0.171429	0.571429	0.2	0.428571	0.428571	0.2	0.4	0.666667			0.8	0.222222		0.333333	0.666667	0.25	0.6	0.333333	0.375	0.75	0.34375	0.192377	0.5	1	0.4	0.5
CFSA16SA059.L350_FDMS170385119-1A	R	animal food	2016	CC1	0.333333	0.6	1			0.5			0.5	0.5	0.129323	0.4	0.2	0.2		0.2	0.5	0.333333	0.166667	0.171429	0.571429	0.2	0.428571	0.428571	0.2	0.4	0.666667			0.8	0.222222		0.333333	0.666667	0.25	0.6	0.333333	0.375	0.75	0.34375	0.192377	0.5	1	0.4	0.5
CFSA13SA011.L350_DMS34308-V	R	animal food	2013	CC1	0.333333	0.6	1			0.5			0.5	0.5	0.129323	0.4	0.4	0.2	0.333333	0.2	0.5	0.333333	0.166667	0.171429	0.571429	0.2	0.571429	0.571429	0.2	0.4	0.666667			0.8	0.222222		0.333333	0.666667	0.25	0.6	0.333333	0.375	0.75	0.5	0.153846	0.5	1	0.6	0.5
CFSA13SA012.L350_DMS34309-V	R	animal food	2013	CC1	0.333333	0.6	1			0.5			0.5	0.5	0.129323	0.4	0.4	0.2	0.333333	0.2	0.5	0.333333	0.166667	0.171429	0.571429	0.2	0.571429	0.571429	0.2	0.4	0.666667			0.8	0.222222		0.333333	0.666667	0.25	0.6	0.333333	0.375	0.75	0.46875	0.153846	0.5	1	0.6	0.5
CFSA17SA013.L350_DMS32954-V	R	animal food	2017	CC1	0.333333	0.6	1			0.5			0.5	0.5	0.129323	0.4	0.4	0.2	0.333333	0.2	0.5	0.333333	0.166667	0.171429	0.571429	0.2	0.571429	0.571429	0.2	0.4	0.666667			0.8	0.222222		0.333333	0.666667	0.25	0.6	0.333333	0.375	0.75	0.46875	0.192377	0.5	1	0.6	0.5
CFSA16SA004.L350_DMS34446-V	R	animal food	2016	CC1	0.333333	0.6	1			0.5			0.5	0.5	0.129323	0.4	0.4	0.2	0.333333	0.2	0.5	0.333333	0.166667	0.171429	0.571429	0.2	0.571429	0.571429	0.2	0.4	0.666667			0.8	0.222222		0.333333	0.666667	0.25	0.6	0.333333	0.375	0.75	0.4625	0.153846	0.5	1	0.6	0.5
CFSA13SA024.L350_DMS34320-V	R	animal food	2013	CC1	0.333333	0.6	1			0.5			0.5	0.5	0.129323	0.4	0.4	0.2	0.333333	0.2	0.5	0.333333	0.166667	0.171429	0.571429	0.2	0.571429	0.571429	0.2	0.4	0.666667			0.8	0.222222		0.333333	0.666667	0.25	0.6	0.333333	0.375	0.75	0.5	0.153846	0.5	1	0.6	0.5
CFSA17SA041.L350_DMS33036-V	R	animal food	2017	CC1	0.333333	0.6	1			0.5			0.5	0.5	0.129323	0.4	0.4	0.2	0.333333	0.2	0.5	0.333333	0.166667	0.171429	0.571429	0.2	0.571429	0.571429	0.2	0.4	0.666667			0.8	0.222222		0.333333	0.666667	0.25	0.6	0.333333	0.375	0.75	0.5	0.153846	0.5	1	0.6	0.5
11A660.L350_BDMS190616938-1a	R	animal food	2011	CC1	0.333333	0.6	1			0.5			0.5	0.5	0.129323	0.4	0.4	0.2	0.333333	0.2	0.5	0.333333	0.166667	0.171429	0.571429	0.2	0.571429	0.571429	0.2	0.4	0.666667			0.8	0.222222		0.333333	0.666667	0.25	0.6	0.333333	0.375	0.75	0.5	0.153846	0.5	1	0.6	0.5
CFSA13SA009.L350_DMS34306-V	R	animal food	2013	CC1	0.333333	0.6	1			0.5			0.5	0.5	0.129323	0.4	0.4	0.2	0.333333	0.2	0.5	0.333333	0.166667	0.171429	0.571429	0.2	0.571429	0.571429	0.2	0.4	0.666667			0.8	0.222222		0.333333	0.666667	0.25	0.6	0.333333	0.375	0.75	0.5	0.153846	0.5	1	0.6	0.5
18A31.L350_BDMS190616967-1a	R	animal food	2018	CC1	0.333333	0.6	1			0.333333			0.5	0.5	0.129323	0.4	0.4	0.2	0.166667	0.2	0.5	0.333333	0.166667	0.171429	0.571429	0.2	0.571429	0.571429	0.2	0.4	0.666667			0.8	0.222222		0.333333	0.666667	0.25	0.6	0.333333	0.375	0.75	0.46875	0.153846	0.5	1	0.6	0.5
18A28.L350_BDMS190616963-1a	R	animal food	2018	CC1	0.333333	0.6	1			0.333333			0.5	0.5	0.129323	0.4	0.4	0.2	0.166667	0.2	0.5	0.333333	0.166667	0.171429	0.571429	0.2	0.571429	0.571429	0.2	0.4	0.666667			0.8	0.222222		0.333333	0.666667	0.25	0.6	0.333333	0.375	0.75	0.5	0.153846	0.5	1	0.6	0.5
18A30.L350_BDMS190616965-1a	R	non-animal food	2018	CC1	0.333333	0.6	1			0.333333			0.5	0.5	0.129323	0.4	0.4	0.2	0.166667	0.2	0.5	0.333333	0.166667	0.171429	0.571429	0.2	0.571429	0.571429	0.2	0.4	0.666667			0.8	0.222222		0.333333	0.666667	0.25	0.6	0.333333	0.375	0.75	0.5	0.153846	0.5	1	0.6	0.5
CFSA14SA019.L350_DMS34418-V	R	non-animal food	2014	CC1	0.333333	0.6	1			0.5			0.5	0.5	0.129323	0.4	0.4	0.2	0.333333	0.2	0.5	0.333333	0.166667	0.171429	0.571429	0.2	0.571429	0.571429	0.2	0.4	0.666667			0.8	0.222222		0.333333	0.666667	0.25	0.6	0.333333	0.375	0.75	0.5	0.153846	0.5	1	0.6	0.5
CFSA14SA015.L350_DMS34414-V	R	non-animal food	2014	CC1	0.333333	0.6	1			0.5			0.5	0.5	0.129323	0.4	0.4	0.2	0.333333	0.2	0.5	0.333333	0.166667	0.171429	0.571429	0.2	0.571429	0.571429	0.2	0.4	0.666667			0.8	0.222222		0.333333	0.666667	0.25	0.6	0.333333	0.375	0.75	0.46875	0.153846	0.5	1	0.6	0.5
CFSA14SA017.L350_DMS34416-V	R	animal food	2014	CC1	0.333333	0.6	1			0.5			0.5	0.5	0.129323	0.4	0.4	0.2	0.333333	0.2	0.5	0.333333	0.166667	0.171429	0.571429	0.2	0.571429	0.571429	0.2	0.4	0.666667			0.8	0.222222		0.333333	0.666667	0.25	0.6	0.333333	0.375	0.75	0.46875	0.153846	0.5	1	0.6	0.5
CFSA13SA037.L350_DMS34333-V	R	animal food	2013	CC1	0.333333	0.6	1			0.5			0.5	0.5	0.129323	0.4	0.4	0.2	0.333333	0.2	0.5	0.333333	0.166667	0.171429	0.571429	0.4	0.571429	0.571429	0.2	0.4	0.666667			0.8	0.222222		0.333333	0.666667	0.25	0.6	0.333333	0.375	0.75	0.4375	0.153846	0.5	1	0.6	0.5
18A27.L350_BDMS190616964-1a	R	animal food	2018	CC1	0.333333	0.6	1			0.5			0.5	0.5	0.129323	0.4	0.4	0.2	0.333333	0.2	0.5	0.333333	0.166667	0.171429	0.571429	0.2	0.571429	0.571429	0.2	0.4	0.666667			0.8	0.222222		0.333333	0.666667	0.25	0.6	0.333333	0.375	0.75	0.5	0.153846	0.5	1	0.6	0.5
18A29.L350_BDMS190616966-1a	R	non-animal food	2018	CC1	0.333333	0.6	1			0.5			0.5	0.5	0.129323	0.4	0.4	0.2	0.333333	0.2	0.5	0.333333	0.166667	0.171429	0.571429	0.2	0.428571	0.428571	0.2	0.4	0.666667			0.8	0.222222		0.333333	0.666667	0.25	0.6	0.333333	0.375	0.75	0.46875	0.153846	0.5	1	0.6	0.5
11A819.L350_BDMS190616935-1a	R	animal food	2011	CC630	0.333333	0.6	0.5			0.166667	0.333333		0.75	0.5	0.161293	0.6	0.2	0.6	0.166667	0.2	0.5	0.333333		0.714286	0.285714		0.285714	0.285714	0.2	0.8	0.666667		0.344828	0.4	0.333333		0.333333	0.666667	0.375	0.2	0.333333	0.625	0.25	0.375	0.115385	0.666667	1	0.6	0.5
CFSA13SA040.L350_DMS34336-V	R	non-animal food	2013	CC630	0.333333	0.6	0.5			0.166667	0.333333		0.75	0.5	0.161293	0.6	0.2	0.6	0.166667	0.2	0.5	0.333333		0.714286	0.285714		0.285714	0.285714	0.2	0.8	0.666667		0.344828	0.4	0.222222		0.333333	0.666667	0.375	0.2	0.333333	0.5	0.25	0.375	0.115385	0.666667	1	0.6	0.5
10A584.L350_BDMS190616918-1a	R	animal food	2010	CC630	0.333333	0.6	0.5			0.333333	0.333333	0.5	0.75	0.5	0.161293	0.6	0.2	0.8	0.166667	0.2	0.5	0.333333		0.714286	0.428571		0.428571	0.428571	0.5	1	0.666667		0.344828	0.4	0.222222		0.333333	0.666667	0.375	0.2	0.333333	0.5	0.25	0.53125	0.769238	0.666667	1	0.6	0.5
CFSA12SA009.L350_DMS34234-V	R	non-animal food	2012	CC630	0.333333	0.6	0.5			0.166667	0.333333	0.5	0.75	0.5	0.161293	0.6	0.2	0.8	0.166667	0.2	0.5	0.333333		0.714286	0.428571		0.428571	0.428571	0.4	1	0.666667		0.344828	0.4	0.222222		0.333333	0.666667	0.375	0.2	0.333333	0.5	0.25	0.59375	0.769238	0.666667	1	0.6	0.5
CFSA13SA023.L350_BDMS190796463-1A	R	animal food	2013	CC630	0.333333	0.6	0.5			0.166667	0.333333	0.5	0.75	0.5	0.161293	0.6	0.2	0.8	0.333333	0.2	0.5	0.333333		0.714286	0.428571		0.428571	0.428571	0.4	1	0.666667		0.344828	0.4	0.222222		0.333333	0.666667	0.375	0.2	0.333333	0.5	0.25	0.5625	0.769238	0.666667	1	0.8	0.5
CFSA15SA007.L350_DMS07334	R	animal food	2015	CC630	0.333333	0.6	0.5			0.166667	0.333333	0.5	0.75	0.5	0.161293	0.6	0.2	0.8	0.333333	0.2	0.5	0.333333		0.714286	0.428571		0.428571	0.428571	0.4	1	0.666667		0.344828	0.4	0.333333		0.333333	0.666667	0.375	0.2	0.333333	0.625	0.25	0.59375	0.769238	0.666667	1	0.8	0.5
CFSA13SA038.L350_DMS34334-V	R	animal food	2013	CC630	0.333333	0.6	0.5			0.166667	0.333333	0.5	0.75	0.5	0.161293	0.6	0.2	0.8	0.166667	0.2	0.5	0.333333		0.714286	0.428571		0.428571	0.428571	0.5	1	0.666667		0.689655	0.4	0.222222		0.333333	0.333333	0.5	0.2	0.333333	0.5	0.25	0.5625	0.769238	0.666667	1	0.6	0.5
CFSA17SA059.L350_DMS33054-V	R	non-animal food	2017	CC630	0.333333	0.6	0.5			0.166667	0.333333	0.5	0.75	0.5	0.161293	0.6	0.2	0.8	0.166667	0.2	0.5	0.333333		0.714286	0.428571		0.428571	0.428571	0.4	1	0.666667		0.689655	0.4	0.333333		0.333333	0.333333	0.5	0.2	0.333333	0.5	0.25	0.5625	0.769238	0.666667	1	0.6	0.5
18A270.L350_BDMS190616958-1a	R	animal food	2018	CC630	0.333333	0.6	0.5			0.166667	0.333333	0.5	0.75	0.5	0.161293	0.6	0.2	0.8	0.333333	0.2	0.5	0.333333		0.714286	0.428571		0.428571	0.428571	0.4	1	0.666667		0.344828	0.4	0.222222		0.333333	0.333333	0.375	0.2	0.333333	0.5	0.25	0.53125	0.769238	0.666667	1	0.8	0.5
CFSA15SA028.L350_DMS07350	R	animal food	2015	CC630	0.333333	0.6	0.5			0.166667	0.333333	0.5	0.75	0.5	0.161293	0.6	0.2	0.8	0.166667	0.2	0.5	0.333333		0.714286	0.428571		0.285714	0.285714	0.4	1	0.666667		0.344828	0.4	0.333333		0.333333	0.333333	0.375	0.2	0.333333	0.5	0.25	0.59375	0.769238	0.666667	1	0.6	0.5
11A123.L350_BDMS190616943-1a	R	animal food	2011	CC630	0.333333	0.6	0.5			0.666667	0.333333		0.75	0.5	0.161293	0.6	0.4	0.8	0.333333	0.4	0.5	0.333333		0.714286	0.142857		0.428571	0.428571	0.3	0.8	0.666667	0.125	0.344828	0.4	0.333333	0.333333	0.333333	0.666667	0.5		0.333333	0.375	0.5	0.5	0.115385	0.166667	1	0.4	0.5
CFSA12SA006.L350_DMS34231-V	R	non-animal food	2012	CC630	0.333333	0.6	0.5			0.666667	0.333333		0.75	0.333333	0.161293	0.6	0.4	0.6	0.5	0.2	0.5	0.333333		0.714286	0.142857		0.285714	0.285714	0.3	0.8	0.666667	0.125	0.344828	0.4	0.222222	0.333333	0.333333	0.666667	0.5	0.2	0.333333	0.375	0.5	0.46875	0.115385	0.166667	1	0.2	0.5
CLSA52.L350_DMS07777	R	human	2015	CC630	1	0.6	0.25			0.333333	0.666667		1	0.5	0.161293	0.6	0.2	0.8	0.5	0.2	1	0.333333		0.714286	0.142857	0.4	0.285714	0.285714	0.3	0.8	0.666667	0.125	0.344828	0.4	0.333333	0.333333	0.333333	0.666667	0.5	0.2	0.333333	0.5	0.5	0.46875	0.153846	0.166667	1	0.4	0.5
CLSA27.L350_DMS07821	R	human	2015	CC630	0.833333	0.6	0.25			0.333333	0.666667		0.75	0.5	0.161293	0.6	0.2	0.8	0.5	0.2	0.5	0.333333		0.714286	0.142857		0.285714	0.285714	0.3	0.8	0.666667	0.125	0.344828	0.4	0.444444	0.333333	0.333333	0.666667	0.5	0.2	0.333333	0.625	0.5	0.46875	0.153846	0.166667	1	0.4	0.5
CLSA53.L350_DMS07778	R	human	2015	CC630	0.833333	0.6	0.25			0.333333	0.666667		0.75	0.5	0.161293	0.6	0.2	0.8	0.5	0.2	0.5	0.333333		0.714286	0.142857		0.285714	0.285714	0.3	0.8	0.666667	0.125	0.344828	0.4	0.333333	0.333333	0.333333	0.666667	0.5	0.2	0.333333	0.5	0.5	0.46875	0.153846	0.166667	1	0.4	0.5
CLSA31.L350_DMS07490	R	human	2015	CC630	0.833333	0.6	0.25			0.333333	0.666667		0.75	0.5	0.161293	0.6	0.2	0.8	0.5	0.2	0.5	0.333333		0.714286	0.142857		0.285714	0.285714	0.3	0.8	0.666667	0.125	0.344828	0.4	0.333333	0.333333	0.333333	0.666667	0.5	0.2	0.333333	0.5	0.5	0.46875	0.153846	0.166667	1	0.4	0.5
CLSA34.L350_DMS07493	R	human	2015	CC630	0.833333	0.6	0.25			0.333333	0.666667		0.75	0.5	0.161293	0.6	0.2	0.8	0.5	0.2	0.5	0.333333		0.714286	0.142857		0.285714	0.285714	0.3	0.8	0.666667	0.125	0.344828	0.4	0.333333	0.333333	0.333333	0.666667	0.5	0.2	0.333333	0.5	0.5	0.46875	0.153846	0.166667	1	0.4	0.5
CLSA36.L350_DMS07495	R	human	2015	CC630	1	0.6	0.25			0.333333	0.666667		1	0.5	0.161293	0.6	0.2	0.8	0.5	0.2	1	0.333333		0.714286	0.142857	0.4	0.285714	0.285714	0.3	0.8	0.666667	0.125	0.344828	0.4	0.444444	0.333333	0.333333	0.666667	0.5	0.2	0.333333	0.625	0.5	0.46875	0.153846	0.166667	1	0.4	0.5
CLSA82.L350_DMS07747	R	human	2015	CC630	1	0.6	0.25			0.333333	0.666667		1	0.5	0.161293	0.6	0.2	0.8	0.5	0.2	1	0.333333		0.714286	0.142857	0.4	0.285714	0.285714	0.3	0.8	0.666667	0.125	0.344828	0.4	0.333333	0.333333	0.333333	0.666667	0.5	0.2	0.333333	0.5	0.5	0.46875	0.153846	0.166667	1	0.4	0.5
CLSA48.L350_DMS08751	R	human	2015	CC630	1	0.6	0.25			0.333333	0.666667		1	0.5	0.161293	0.6	0.2	0.8	0.5	0.2	1	0.333333		0.714286	0.142857	0.2	0.285714	0.285714	0.3	0.8	0.666667	0.125	0.344828	0.4	0.333333	0.333333	0.333333	0.666667	0.5	0.2	0.333333	0.5	0.5	0.46875	0.153846	0.166667	1	0.4	0.5
CLSA35.L350_DMS07494	R	human	2015	CC630	1	0.6	0.25			0.333333	0.666667		1	0.5	0.161293	0.6	0.2	0.8	0.333333	0.2	1	0.333333		0.714286	0.142857	0.2	0.285714	0.285714	0.3	0.8	0.666667	0.125	0.344828	0.4	0.333333	0.333333	0.333333	0.666667	0.5	0.2	0.333333	0.5	0.5	0.46875	0.153846	0.166667	1	0.4	0.5
CFSA12SA049.L350_DMS34277-V	R	animal food	2012	CC9	0.666667	0.4	0.5				0.666667		0.5	0.333333	0.129323	0.2	0.2	0.4	0.333333	0.2		0.333333		0.357143	0.428571		0.285714	0.285714	0.6	0.4	0.333333	0.125	0.344828	0.2	0.333333	0.333333	0.333333	0.333333	0.375	0.2		0.5	0.25	0.3125	0.115385	0.166667		0.2
CFSA12SA021.L350_DMS34246-V	R	animal food	2012	CC9	0.666667	0.4	0.5				0.666667		0.5	0.333333	0.129323	0.6	0.2	0.4	0.333333	0.2		0.333333		0.357143	0.428571		0.142857	0.142857	0.6	0.4	0.333333	0.125	0.344828	0.2	0.333333	0.333333	0.333333	0.333333	0.375	0.2		0.5	0.25	0.3125	0.115385	0.5		0.2
CFSA12SA069.L350_DMS34295-V	R	animal food	2012	CC9	0.666667	0.4	0.5				0.666667		0.5	0.333333	0.129323	0.6	0.4	0.4	0.333333	0.2		0.333333		0.357143	0.428571		0.285714	0.285714	0.6	0.4	0.333333	0.125		0.2	0.333333	0.333333	0.333333	0.333333	0.375	0.2		0.5	0.25	0.3125	0.115385	0.5		0.2
CFSA16SA061.L350_FDMS170058622-1A	R	animal food	2016	CC9	0.666667	0.6	0.5				0.666667		0.75	0.333333	0.129323	0.4	0.2	0.6	0.333333	0.2	0.5	0.333333	0.166667	0.357143	0.571429		0.285714	0.285714	0.6	0.6	0.666667	0.125	0.344828	0.4	0.333333		0.333333	0.666667	0.375	0.2	0.333333	0.5	0.25	0.28125	0.115385	0.666667	1	0.2	0.5
CFSA12SA015.L350_DMS34240-V	R	animal food	2012	CC9	0.666667	0.6	0.5	0.5			0.666667		0.75	0.333333	0.129323	0.4	0.2	0.6	0.333333	0.2	0.5	0.333333		0.357143	0.571429		0.285714	0.285714	0.6	0.6	0.666667	0.125		0.4	0.333333	0.333333	0.333333	0.666667	0.375	0.2	0.333333	0.5	0.25	0.3125	0.115385	0.166667	1	0.2	0.5
CFSA15SA068.L350_DMS07377	R	animal food	2015	CC9	0.5	0.6	0.5				0.666667		0.75	0.5	0.129323	0.4	0.4	0.6	0.333333	0.2	0.5	0.333333		0.357143	0.428571		0.285714	0.285714	0.6	0.6	0.666667	0.125	0.344828	0.4	0.333333	0.333333	0.333333	0.666667	0.375	0.2	0.333333	0.5	0.25	0.3125	0.115385	0.5	1	0.2	0.5
CFSA15SA008.L350_DMS07759	R	animal food	2015	CC9	0.5	0.6	0.5				0.666667		0.75	0.5	0.129323	0.4	0.4	0.6	0.333333	0.2	0.5	0.333333		0.357143	0.428571		0.285714	0.285714	0.6	0.6	0.666667	0.125	0.344828	0.4	0.333333	0.333333	0.333333	0.666667	0.375	0.2	0.333333	0.5	0.25	0.3125	0.115385	0.5	1	0.2	0.5
CFSA15SA069.L350_DMS07378	R	animal food	2015	CC9	0.5	0.6	0.5				0.666667		0.75	0.5	0.129323	0.4	0.4	0.6	0.333333	0.2	0.5	0.333333		0.357143	0.428571		0.285714	0.285714	0.6	0.6	0.666667	0.125	0.344828	0.4	0.333333	0.333333	0.333333	0.666667	0.375	0.2	0.333333	0.5	0.25	0.3125	0.115385	0.5	1	0.2	0.5
CFSA12SA064.L350_DMS34290-V	R	non-animal food	2012	CC9	0.666667	0.6	0.5	0.5			0.666667		0.75	0.333333	0.129323	0.6	0.4	0.6	0.333333	0.2	0.5	0.333333	0.166667	0.357143	0.571429		0.285714	0.285714	0.6	0.6	0.666667	0.125	0.344828	0.4	0.333333	0.333333	0.333333	0.666667	0.375	0.2	0.333333	0.5	0.25	0.28125	0.769238	0.5	1	0.2	0.5
CFSA12SA020.L350_DMS34245-V	R	animal food	2012	CC9	0.666667	0.6	0.5	0.5			0.666667		0.25	0.333333	0.129323	0.8	0.4	0.6	0.166667	0.2	0.5	0.333333		0.357143	0.571429		0.285714	0.285714	0.6	0.6	0.666667	0.125	0.344828	0.4	0.333333	0.333333	0.333333	0.666667	0.375	0.2	0.333333	0.5	0.25	0.3125	0.115385	0.5	1	0.2	0.5
CFSA12SA063.L350_DMS34289-V	R	animal food	2012	CC9	0.666667	0.6	0.5				0.666667		0.75	0.333333	0.129323	0.8	0.4	0.6	0.166667	0.2	0.5	0.333333		0.357143	0.571429		0.285714	0.285714	0.6	0.6	0.666667	0.125		0.4	0.333333	0.333333	0.333333	0.666667	0.375	0.2	0.333333	0.5	0.25	0.28125	0.115385	0.5	1	0.2	0.5
CFSA13SA008.L350_DMS34305-V	R	animal food	2013	CC9	0.666667	0.6	0.5				0.666667		0.75	0.333333	0.129323	0.8	0.2	0.4	0.166667	0.2	0.5	0.333333		0.357143	0.571429	0.2	0.285714	0.285714	1	0.6	0.666667	0.125	0.344828	0.4	0.333333	0.333333	0.333333	0.666667	0.375	0.2	0.333333	0.5	0.25	0.3125	0.115385	0.5	1	0.2	0.5
CFSA15SA065.L350_DMS07375	R	animal food	2015	CC9	0.666667	0.6	0.5	0.5			0.666667		0.75	0.333333	0.129323	1	0.4	0.6	0.5	0.2	0.5	0.333333		0.357143	0.571429		0.285714	0.285714	0.7	0.6	0.666667	0.125	0.344828	0.4	0.333333	0.333333	0.333333	0.666667	0.375	0.2	0.333333	0.5	0.25	0.28125	0.115385	0.5		0.2	0.5
CFSA13SA026.L350_DMS34322-V	R	animal food	2013	CC9	0.666667	0.6	0.5	0.5			0.666667		0.75	0.333333	0.129323	1	0.4	0.6	0.833333	0.2	0.5	0.333333		0.357143	0.571429		0.285714	0.285714	0.7	0.6	0.666667	0.125	0.344828	0.4	0.222222	0.333333	0.333333	0.666667	0.375	0.2	0.333333	0.375	0.25	0.28125	0.115385	0.5	1	0.2	0.5
CFSA12SA056.L350_BDMS190796457-1A	R	animal food	2012	CC9	0.666667	0.6	0.5	1			0.666667		0.75	0.333333	0.129323	0.4	0.4	0.6	0.333333	0.2	0.5	0.333333		0.357143	0.571429		0.285714	0.285714	0.6	0.6	0.666667	0.125	0.344828	0.4	0.333333	0.333333	0.333333	0.666667	0.375	0.2	0.333333	0.5	0.25	0.3125	0.115385	0.5	1	0.2	0.5
CFSA12SA044.L350_DMS34272-V	R	animal food	2012	CC9	0.666667	0.6	0.5	0.5			0.666667		0.75	0.333333	0.129323	0.4	0.2	0.6	0.333333	0.2	0.5	0.333333		0.357143	0.571429		0.285714	0.285714	0.6	0.6	0.666667	0.125	0.344828	0.4	0.333333	0.333333	0.333333	0.666667	0.375	0.2	0.333333	0.5	0.25	0.3125	0.115385	0.5	1	0.2	0.5
CFSA12SA054.L350_DMS34282-V	R	animal food	2012	CC9	0.666667	0.6	0.5	0.5			0.666667		0.75	0.333333	0.129323	0.4	0.4	0.6	0.333333	0.2	0.5	0.333333		0.357143	0.571429		0.142857	0.142857	0.6	0.6	0.666667	0.125	0.344828	0.4	0.333333	0.333333	0.333333	0.666667	0.375	0.2	0.333333	0.5	0.25	0.3125	0.115385	0.5	1	0.2	0.5
CFSA12SA055.L350_DMS34283-V	R	animal food	2012	CC9	0.666667	0.6	0.5	0.5			0.666667		0.75	0.333333	0.129323	0.4	0.4	0.6	0.333333	0.2	0.5	0.333333		0.357143	0.571429		0.285714	0.285714	0.6	0.6	0.666667	0.125	0.344828	0.4	0.333333	0.333333	0.333333	0.666667	0.375	0.2	0.333333	0.5	0.25	0.3125	0.115385	0.5	1	0.2	0.5
CFSA12SA043.L350_DMS34271-V	R	animal food	2012	CC9	0.666667	0.6	0.5	0.5			0.666667		0.75	0.333333	0.129323	0.4	0.2	0.6	0.333333	0.2	0.5	0.333333		0.357143	0.571429		0.285714	0.285714	0.6	0.6	0.666667	0.125		0.4	0.333333	0.333333	0.333333	0.666667	0.375	0.2	0.333333	0.5	0.25	0.25	0.115385	0.5	1	0.2	0.5
CFSA12SA013.L350_DMS34238-V	R	animal food	2012	CC9	0.666667	0.6	0.5	0.5			0.666667		0.75	0.333333	0.129323	0.4	0.2	0.6	0.333333	0.2	0.5	0.333333		0.357143	0.571429		0.285714	0.285714	0.6	0.6	0.666667	0.125		0.4	0.333333	0.333333	0.333333	0.666667	0.375	0.2	0.333333	0.5	0.25	0.3125	0.115385	0.5	1	0.2	0.5
CFSA12SA019.L350_DMS34244-V	R	animal food	2012	CC9	0.666667	0.6	0.5	0.5			0.666667		0.75	0.333333	0.129323	0.4	0.2	0.6	0.333333	0.2	0.5	0.333333		0.357143	0.571429		0.285714	0.285714	0.6	0.6	0.666667	0.125		0.4	0.333333	0.333333	0.333333	0.666667	0.375	0.2	0.333333	0.5	0.25	0.3125	0.115385	0.5	1	0.2	0.5
CFSA13SA015.L350_DMS34312-V	R	animal food	2013	CC9	0.666667	0.6	0.5	0.5			0.666667		0.75	0.333333	0.129323	1	0.4	0.6	0.5	0.2	0.5	0.333333		0.357143	0.571429		0.285714	0.285714	0.6	0.6	0.666667	0.125	0.344828	0.4	0.333333	0.333333	0.333333	0.666667	0.375	0.2	0.333333	0.5	0.25	0.3125	0.115385	0.5	1	0.2	0.5
CFSA13SA021.L350_DMS34318-V	R	animal food	2013	CC9	0.666667	0.6	0.5	0.5			0.666667		0.75	0.333333	0.129323	1	0.2	0.4	0.5	0.2	0.5	0.333333		0.357143	0.571429		0.285714	0.285714	0.8	0.6	0.666667	0.125	0.344828	0.4	0.333333	0.333333	0.333333	0.666667	0.375	0.2	0.333333	0.5	0.25	0.3125	0.115385	0.5	1	0.2	0.5
CFSA13SA041.L350_DMS34337-V	R	animal food	2013	CC9	0.666667	0.6	0.5	0.5			0.666667		0.75	0.333333	0.129323	1	0.2	0.4	0.5	0.2	0.5	0.333333		0.357143	0.571429	0.2	0.285714	0.285714	0.8	0.6	0.666667	0.125	0.344828	0.4	0.333333	0.333333	0.333333	0.666667	0.375	0.2	0.333333	0.5	0.25	0.3125	0.115385	0.5	1	0.2	0.5
CFSA12SA028.L350_DMS34256-V	R	animal food	2012	CC9	0.666667	0.6	0.5	0.5			0.666667		0.75	0.333333	0.129323	0.8	0.4	0.6	0.333333	0.2	0.5	0.333333		0.357143	0.571429		0.285714	0.285714	0.6	0.6	0.666667	0.125		0.4	0.333333	0.333333	0.333333	0.666667	0.375	0.2	0.333333	0.5	0.25	0.28125	0.115385	0.5	1	0.2	0.5
CFSA12SA067.L350_DMS34293-V	R	animal food	2012	CC9	0.666667	0.6	0.5	0.5			0.666667		0.75	0.333333	0.129323	0.4	0.2	0.6	0.166667	0.2	0.5	0.333333	0.166667	0.357143	0.571429		0.285714	0.285714	0.6	0.6	0.666667	0.125	0.344828	0.4	0.333333	0.333333	0.333333	0.666667	0.375	0.2	0.333333	0.5	0.25	0.3125	0.115385	0.5	1	0.2	0.5
CFSA12SA068.L350_DMS34294-V	R	non-animal food	2012	CC9	0.666667	0.4	0.5	0.5			0.666667		0.75	0.333333	0.129323	0.4	0.2	0.6	0.333333	0.2	0.5	0.333333		0.357143	0.571429		0.285714	0.285714	0.6	0.6	0.666667	0.125	0.344828	0.4	0.333333	0.333333	0.333333	0.666667	0.375	0.2	0.333333	0.5	0.25	0.3125	0.115385	0.5	1	0.2	0.5
CFSA13SA028.L350_DMS34324-V	R	animal food	2013	CC9	0.666667	0.6	0.5	0.5			0.666667		0.75	0.333333	0.129323	0.8	0.4	0.6	0.333333	0.2	0.5	0.333333		0.357143	0.571429		0.285714	0.285714	0.6	0.6	0.666667	0.125		0.4	0.333333	0.333333	0.333333	0.666667	0.375	0.2	0.333333	0.5	0.25	0.3125	0.115385	0.5	1	0.2	0.5
CFSA12SA012.L350_DMS34237-V	R	animal food	2012	CC9	0.666667	0.6	0.5	0.5			0.666667		0.75	0.333333	0.129323	0.4	0.4	0.6	0.333333	0.2	0.5	0.333333		0.357143	0.571429		0.285714	0.285714	0.6	0.8	0.666667	0.125		0.4	0.333333	0.333333	0.333333	0.666667	0.375	0.2	0.333333	0.5	0.25	0.28125	0.115385	0.5	1	0.2	0.5
CFSA15SA066.L350_DMS07376	R	non-animal food	2015	CC9	0.666667	0.6	0.5	0.5			0.666667		0.75	0.333333	0.129323	0.8	0.4	0.6	0.166667	0.2	0.5	0.333333		0.357143	0.571429		0.285714	0.285714	0.6	0.6	0.666667	0.125		0.4	0.333333	0.333333	0.333333	0.666667	0.375	0.2	0.333333	0.5	0.25	0.3125	0.115385	0.5	1	0.2	0.5
CFSA13SA019.L350_DMS34316-V	R	animal food	2013	CC9	0.666667	0.6	0.5	0.5			0.666667		0.75	0.333333	0.129323	1	0.4	0.6	0.5	0.2	0.5	0.333333		0.357143	0.571429		0.285714	0.285714	0.6	0.6	0.666667	0.125	0.344828	0.4	0.333333	0.333333	0.333333	0.666667	0.375	0.2	0.333333	0.5	0.25	0.3125	0.115385	0.5	1	0.2	0.5
CFSA12SA057.L350_DMS34284-V	R	animal food	2012	CC9	0.666667	0.6	0.5				0.666667		0.75	0.333333	0.129323	0.4	0.2	0.6	0.333333	0.2	0.5	0.333333		0.357143	0.571429		0.285714	0.285714	0.6	0.6	0.666667	0.125	0.344828	0.4	0.333333	0.333333	0.333333	0.666667	0.375	0.2	0.333333	0.5	0.25	0.28125	0.115385	0.5	1	0.2	0.5
CFSA12SA065.L350_DMS34291-V	R	non-animal food	2012	CC9	0.666667	0.6	0.5	0.5			0.666667		0.75	0.333333	0.129323	0.4	0.4	0.6	0.333333	0.2	0.5	0.333333	0.166667	0.357143	0.571429		0.285714	0.285714	0.6	0.6	0.666667	0.125	0.344828	0.4	0.333333	0.333333	0.333333	0.666667	0.375	0.2	0.333333	0.5	0.25	0.28125	0.115385	0.5	1	0.2	0.5
CFSA12SA066.L350_DMS34292-V	R	animal food	2012	CC9	0.666667	0.6	0.5	0.5			0.666667		0.75	0.333333	0.129323	0.4	0.4	0.6	0.333333	0.2	0.5	0.333333	0.166667	0.357143	0.571429		0.285714	0.285714	0.6	0.6	0.666667	0.125	0.344828	0.4	0.333333	0.333333	0.333333	0.666667	0.375	0.2	0.333333	0.5	0.25	0.28125	0.115385	0.5	1	0.2	0.5
CFSA12SA025.L350_DMS34253-V	R	animal food	2012	CC9	0.666667	0.6	0.5	0.5			0.666667		0.75	0.333333	0.129323	0.4	0.2	0.6	0.333333	0.2	0.5	0.333333		0.357143	0.571429		0.285714	0.285714	0.6	0.6	0.666667	0.125	0.344828	0.4	0.333333	0.333333	0.333333	0.666667	0.375	0.2	0.333333	0.5	0.25	0.3125	0.115385	0.5	1	0.2	0.5
CFSA12SA032.L350_DMS34260-V	R	animal food	2012	CC9	0.666667	0.6	0.5	0.5			0.666667		0.75	0.333333	0.129323	0.4	0.4	0.6	0.333333	0.2	0.5	0.333333		0.357143	0.571429		0.285714	0.285714	0.6	0.6	0.666667	0.125	0.344828	0.4	0.333333	0.333333	0.333333	0.666667	0.5	0.2	0.333333	0.5	0.25	0.3125	0.115385	0.5	1	0.2	0.5
CFSA12SA033.L350_DMS34261-V	R	animal food	2012	CC9	0.666667	0.6	0.5	0.5			0.666667		0.75	0.333333	0.129323	0.4	0.4	0.6	0.333333	0.2	0.5	0.333333		0.357143	0.571429		0.285714	0.285714	0.6	0.6	0.666667	0.125	0.344828	0.4	0.333333	0.333333	0.333333	0.666667	0.5	0.2	0.333333	0.5	0.25	0.3125	0.115385	0.5	1	0.2	0.5
CFSA12SA024.L350_DMS34249-V	R	animal food	2012	CC9	0.666667	0.6	0.5	0.5			0.666667		0.75	0.333333	0.129323	0.8	0.4	0.6	0.333333	0.2	0.5	0.333333		0.357143	0.571429		0.285714	0.285714	0.6	0.6	0.666667	0.125	0.344828	0.4	0.333333	0.333333	0.333333	0.666667	0.375	0.2	0.333333	0.5	0.25	0.3125	0.115385	0.5	1	0.2	0.5
CFSA13SA014.L350_DMS34311-V	R	animal food	2013	CC9	0.666667	0.6	0.5	0.5			0.666667		0.75	0.333333	0.129323	0.8	0.4	0.4	0.333333	0.2	0.5	0.333333		0.357143	0.571429		0.285714	0.285714	0.6	0.6	0.666667	0.125	0.344828	0.4	0.333333	0.333333	0.333333	0.666667	0.375	0.2	0.333333	0.5	0.25	0.3125	0.115385	0.5	1	0.2	0.5
CFSA12SA030.L350_DMS34258-V	R	animal food	2012	CC9	0.666667	0.6	0.5	0.5			0.666667		0.75	0.333333	0.129323	0.8	0.4	0.6	0.333333	0.2	0.5	0.333333		0.357143	0.571429		0.285714	0.285714	0.6	0.6	0.666667	0.125	0.344828	0.4	0.333333	0.333333	0.333333	0.666667	0.375	0.2	0.333333	0.5	0.25	0.3125	0.115385	0.5	1	0.2	0.5
CFSA12SA052.L350_DMS34280-V	R	animal food	2012	CC9	0.666667	0.6	0.5				0.666667		0.75	0.333333	0.129323	0.8	0.4	0.6	0.166667	0.2	0.5	0.333333		0.357143	0.428571		0.285714	0.285714	0.6	0.6	0.666667	0.125	0.344828	0.4	0.333333	0.333333	0.333333	0.666667	0.375	0.2	0.333333	0.5	0.25	0.3125	0.115385	0.5	1	0.2	0.5
CFSA12SA017.L350_DMS34242-V	R	animal food	2012	CC9	0.666667	0.6	0.5	0.5			0.666667		0.75	0.333333	0.129323	0.8	0.4	0.6	0.166667	0.2	0.5	0.333333		0.357143	0.571429		0.285714	0.285714	0.6	0.6	0.666667	0.125	0.344828	0.4	0.333333	0.333333	0.333333	0.666667	0.375	0.2	0.333333	0.5	0.25	0.3125	0.769238	0.5	1	0.2	0.5
CFSA12SA018.L350_DMS34243-V	R	animal food	2012	CC9	0.666667	0.6	0.5	0.5			0.666667		0.75	0.333333	0.129323	0.8	0.4	0.6	0.166667	0.2	0.5	0.333333		0.357143	0.571429		0.142857	0.142857	0.6	0.6	0.666667	0.125	0.344828	0.4	0.333333	0.333333	0.333333	0.666667	0.375	0.2	0.333333	0.5	0.25	0.3125	0.115385	0.5	1	0.2	0.5
CFSA12SA040.L350_DMS34268-V	R	animal food	2012	CC9	0.666667	0.6	0.5	0.5			0.666667		0.75	0.333333	0.129323	0.8	0.2	0.6	0.166667	0.2	0.5	0.333333		0.357143	0.571429		0.285714	0.285714	0.6	0.6	0.666667	0.125	0.344828	0.4	0.333333	0.333333	0.333333	0.666667	0.375	0.2	0.333333	0.5		0.3125	0.115385	0.5	1	0.2	0.5
CFSA13SA032.L350_DMS34328-V	R	animal food	2013	CC9	0.666667	0.6	0.5	0.5			0.666667		0.75	0.333333	0.161293	0.8	0.2	0.6	0.166667	0.2	0.5	0.333333		0.357143	0.571429		0.285714	0.285714	0.6	0.6	0.666667	0.125	0.344828	0.4	0.333333	0.333333	0.333333	0.666667	0.375	0.2	0.333333	0.5	0.25	0.3125	0.115385	0.5	1	0.2	0.5
CFSA15SA090.L350_DMS07392	R	animal food	2015	CC9	0.666667	0.6	0.5	0.5			0.666667		0.75	0.333333	0.129323	0.8	0.4	0.6	0.166667	0.2	0.5	0.333333		0.357143	0.571429		0.285714	0.285714	0.6	0.6	0.666667	0.125	0.344828	0.4	0.333333	0.333333	0.333333	0.666667	0.375	0.2	0.333333	0.5	0.25	0.3125	0.115385	0.5	1	0.2	0.5
CFSA12SA010.L350_DMS34235-V	R	non-animal food	2012	CC9	0.666667	0.6	0.5	0.5			0.666667		0.75	0.333333	0.129323	0.8	0.4	0.6	0.166667	0.2	0.5	0.333333		0.357143	0.571429		0.285714	0.285714	0.6	0.6	0.666667	0.125	0.344828	0.4	0.333333	0.333333	0.333333	0.666667	0.375	0.2	0.333333	0.5	0.25	0.28125	0.115385	0.5	1	0.2	0.5
CFSA12SA026.L350_DMS34254-V	R	animal food	2012	CC9	0.666667	0.6	0.5	0.5			0.666667		0.75	0.333333	0.129323	0.8	0.4	0.6	0.166667	0.2	0.5	0.333333		0.357143	0.571429		0.285714	0.285714	0.6	0.6	0.666667	0.125	0.344828	0.4	0.333333	0.333333	0.333333	0.666667	0.375	0.2	0.333333	0.5	0.25	0.3125	0.115385	0.5	1	0.2	0.5
CFSA12SA053.L350_DMS34281-V	R	animal food	2012	CC9	0.666667	0.6	0.5	0.5			0.666667		0.75	0.333333	0.129323	0.8	0.4	0.6	0.166667	0.2	0.5	0.333333		0.357143	0.571429		0.285714	0.285714	0.6	0.6	0.666667	0.125	0.344828	0.4	0.333333	0.333333	0.333333	0.666667	0.375	0.2	0.333333	0.5	0.25	0.3125	0.115385	0.5	1	0.2	0.5
CFSA12SA042.L350_DMS34270-V	R	animal food	2012	CC9	0.666667	0.6	0.5	0.5			0.666667		0.75	0.5	0.129323	0.8	0.4	0.6	0.333333	0.2	0.5	0.333333		0.357143	0.571429		0.285714	0.285714	0.6	0.6	0.666667	0.125	0.689655	0.4	0.333333	0.333333	0.333333	0.666667	0.375	0.2	0.333333	0.5	0.25	0.3125	0.115385	0.5	1	0.2	0.5
CFSA12SA041.L350_DMS34269-V	R	animal food	2012	CC9	0.666667	0.6	0.5	0.5			0.666667		0.75	0.333333	0.129323	0.8	0.2	0.6	0.333333	0.2	0.5	0.333333		0.357143	0.571429		0.285714	0.285714	0.6	0.6	0.666667	0.125	0.344828	0.4	0.333333	0.333333	0.333333	0.666667	0.375	0.2	0.333333	0.5	0.25	0.3125	0.115385	0.5	1	0.2	0.5
CFSA12SA036.L350_DMS34264-V	R	animal food	2012	CC9	0.666667	0.6	0.5	0.5			0.666667		0.75	0.333333	0.129323	0.8	0.4	0.6	0.166667	0.2	0.5	0.333333		0.357143	0.571429		0.285714	0.285714	0.6	0.6	0.666667	0.125	0.344828	0.4	0.333333	0.333333	0.333333	0.666667	0.375	0.2	0.333333	0.5	0.25	0.3125	0.115385	0.5	1	0.2	0.5
CFSA12SA037.L350_DMS34265-V	R	animal food	2012	CC9	0.666667	0.6	0.5	0.5			0.666667		0.75	0.333333	0.129323	0.8	0.4	0.6	0.166667	0.2	0.5	0.333333		0.357143	0.571429		0.285714	0.285714	0.6	0.6	0.666667	0.125	0.344828	0.4	0.333333	0.333333	0.333333	0.666667	0.375	0.2	0.333333	0.5	0.25	0.3125	0.115385	0.5	1	0.2	0.5
CFSA12SA031.L350_DMS34259-V	R	animal food	2012	CC9	0.666667	0.6	0.5	0.5			0.666667		0.75	0.333333	0.129323	0.8	0.4	0.6	0.333333	0.2	0.5	0.333333		0.357143	0.571429		0.285714	0.285714	0.6	0.6	0.666667	0.125	0.344828	0.4	0.333333	0.333333	0.333333	0.666667	0.375	0.2	0.333333	0.5	0.25	0.3125	0.115385	0.5	1	0.2	0.5
CFSA12SA023.L350_DMS34248-V	R	animal food	2012	CC9	0.666667	0.6	0.5	0.5			0.666667		0.75	0.333333	0.129323	0.8	0.2	0.6	0.333333	0.2	0.5	0.333333		0.357143	0.571429		0.285714	0.285714	0.6	0.6	0.666667	0.125	0.344828	0.4	0.333333	0.333333	0.333333	0.666667	0.5	0.2	0.333333	0.5	0.25	0.3125	0.115385	0.5	1	0.2	0.5
CFSA12SA058.L350_DMS34285-V	R	animal food	2012	CC9	0.5	0.6	0.5	0.5			0.666667		0.75	0.333333	0.129323	0.8	0.4	0.6	0.333333	0.2	0.5	0.333333		0.357143	0.571429		0.285714	0.285714	0.6	0.6	0.666667	0.125	0.344828	0.4	0.333333	0.333333	0.333333	0.666667	0.375	0.2	0.333333	0.5	0.25	0.28125	0.115385	0.5	1	0.2	0.5
CFSA12SA022.L350_DMS34247-V	R	animal food	2012	CC9	0.666667	0.6	0.5	0.5			0.666667		0.75	0.333333	0.129323	0.8	0.4	0.6	0.333333	0.2	0.5	0.333333		0.357143	0.571429		0.142857	0.142857	0.6	0.6	0.666667	0.125	0.344828	0.4	0.333333	0.333333	0.333333	0.666667	0.375	0.2	0.333333	0.5	0.25	0.3125	0.115385	0.5	1	0.2	0.5
CFSA12SA039.L350_DMS34267-V	R	animal food	2012	CC9	0.666667	0.6	0.5	0.5			0.666667		0.75	0.333333	0.129323	0.8	0.4	0.6	0.333333	0.2	0.5	0.333333		0.357143	0.571429		0.285714	0.285714	0.6	0.6	0.666667	0.125	0.344828	0.4	0.333333	0.333333	0.333333	0.666667	0.375	0.2	0.333333	0.5	0.25	0.3125	0.115385	0.5	1	0.2	0.5
CFSA12SA047.L350_DMS34275-V	R	animal food	2012	CC9	0.666667	0.6	0.5	0.5			0.666667		0.75	0.333333	0.129323	0.8	0.4	0.6	0.333333	0.2	0.5	0.333333		0.357143	0.571429		0.285714	0.285714	0.6	0.6	0.666667	0.125	0.344828	0.4	0.333333	0.333333	0.333333	0.666667	0.375	0.2	0.333333	0.5	0.25	0.3125	0.115385	0.5	1	0.2	0.5
CFSA12SA014.L350_DMS34239-V	R	animal food	2012	CC9	0.666667	0.6	0.5	0.5			0.666667		0.75	0.333333	0.129323	0.8	0.4	0.6	0.333333	0.2	0.5	0.333333		0.357143	0.571429		0.285714	0.285714	0.6	0.6	0.666667	0.125	0.344828	0.4	0.333333	0.333333	0.333333	0.666667	0.375	0.2	0.333333	0.5	0.25	0.25	0.115385	0.5	1	0.2	0.5
CFSA12SA046.L350_DMS34274-V	R	animal food	2012	CC9	0.666667	0.6	0.5	0.5			0.666667		0.75	0.333333	0.129323	0.8	0.4	0.6	0.333333	0.2	0.5	0.333333		0.357143	0.571429		0.285714	0.285714	0.6	0.6	0.666667	0.125	0.344828	0.4	0.333333	0.333333	0.333333	0.666667	0.375	0.2	0.333333	0.5	0.25	0.25	0.115385	0.5	1	0.2	0.5
CFSA12SA045.L350_DMS34273-V	R	animal food	2012	CC9	0.666667	0.6	0.5	0.5			0.666667		0.75	0.333333	0.129323	0.8	0.4	0.6	0.333333	0.2	0.5	0.333333		0.357143	0.571429		0.285714	0.285714	0.6	0.6	0.666667	0.125	0.344828	0.4	0.333333	0.333333	0.333333	0.666667	0.375	0.2	0.333333	0.5	0.25	0.25	0.115385	0.5	1	0.2	0.5
CFSA12SA048.L350_DMS34276-V	R	animal food	2012	CC9	0.666667	0.6	0.5	0.5			0.666667		0.75	0.333333	0.129323	0.8	0.4	0.6	0.333333	0.2	0.5	0.333333		0.357143	0.571429		0.285714	0.285714	0.6	0.6	0.666667	0.125	0.344828	0.4	0.333333	0.333333	0.333333	0.666667	0.375	0.2	0.333333	0.5	0.25	0.25	0.115385	0.5	1	0.2	0.5
CFSA12SA035.L350_DMS34263-V	R	animal food	2012	CC9	0.666667	0.6	0.5	0.5			0.666667		0.75	0.333333	0.129323	0.6	0.4	0.6	0.333333	0.2	0.5	0.333333		0.357143	0.571429		0.142857	0.142857	0.6	0.6	0.666667	0.125	0.344828	0.4	0.333333	0.333333	0.333333	0.666667	0.375	0.2	0.333333	0.5	0.25	0.3125	0.115385	0.5	1	0.2	0.5
CFSA12SA029.L350_DMS34257-V	R	animal food	2012	CC9	0.666667	0.6	0.5	0.5			0.666667		0.75	0.333333	0.129323	0.6	0.4	0.6	0.333333	0.2	0.5	0.333333		0.357143	0.571429		0.142857	0.142857	0.6	0.6	0.666667	0.125	0.344828	0.4	0.333333	0.333333	0.333333	0.666667	0.375	0.2	0.333333	0.5	0.25	0.3125	0.115385	0.5	1	0.2	0.5
CFSA12SA050.L350_DMS34278-V	R	animal food	2012	CC9	0.666667	0.6	0.5	0.5			0.666667		0.75	0.333333	0.129323	0.8	0.4	0.6	0.333333	0.2	0.5	0.333333		0.357143	0.571429		0.285714	0.285714	0.6	0.6	0.666667	0.125	0.344828	0.4	0.333333	0.333333	0.333333	0.666667	0.375	0.2	0.333333	0.5	0.25	0.3125	0.115385	0.5	1	0.2	0.5
CFSA12SA051.L350_DMS34279-V	R	animal food	2012	CC9	0.666667	0.6	0.5	0.5			0.666667		0.75	0.333333	0.129323	0.8	0.4	0.6	0.333333	0.2	0.5	0.333333		0.357143	0.571429		0.285714	0.285714	0.6	0.6	0.666667	0.125	0.344828	0.4	0.333333	0.333333	0.333333	0.666667	0.5	0.2	0.333333	0.5	0.25	0.3125	0.115385	0.5	1	0.2	0.5
CFSA12SA016.L350_DMS34241-V	R	animal food	2012	CC9	0.666667	0.6	0.5	0.5			0.666667		0.75	0.333333	0.129323	0.8	0.4	0.6	0.333333	0.2	0.5	0.333333		0.357143	0.571429		0.285714	0.285714	0.6	0.6	0.666667	0.125	0.344828	0.4	0.333333	0.333333	0.333333	0.666667	0.375	0.2	0.333333	0.5	0.25	0.3125	0.115385	0.5	1	0.2	0.5
CFSA12SA027.L350_DMS34255-V	R	animal food	2012	CC9	0.666667	0.6	0.5	0.5			0.666667		0.75	0.333333	0.129323	0.8	0.4	0.6	0.333333	0.2	0.5	0.333333		0.357143	0.571429		0.285714	0.285714	0.6	0.6	0.666667	0.125	0.344828	0.4	0.333333	0.333333	0.333333	0.666667	0.375	0.2	0.333333	0.5	0.25	0.3125	0.115385	0.5	1	0.2	0.5
CFSA12SA060.L350_DMS34286-V	R	animal food	2012	ST10	0.166667	0.8	0.75			0.5	0.333333	0.5	0.5	0.166667	0.193548	0.6		0.8	0.833333	0.2	0.5	0.333333	0.333333	0.142857	0.428571		0.142857	0.285714	0.1	0.8	0.666667	0.75	0.134483	0.6	0.111111	1	0.333333	0.666667	0.75	0.8	0.333333	0.375	0.25	0.21875	0.153846		1	0.6	0.5
CFSA.SA038.L350_DMS29510-V	S	human	2017	ST45	0.166667	0.4		0.5		0.5	0.666667	0.5		0.166667	0.129323	0.4	0.2	0.2	0.833333	0.2	0.5	0.333333	0.666667	0.357143	0.571429	0.2	0.142857	0.142857	0.4	0.6	0.333333	0.375	0.689655	0.2	0.222222	0.333333	0.666667	0.333333	0.875	0.2		0.125	0.5	0.625		0.166667
CFSA14SA041.L350_DMS34440-V	R	animal food	2014	ST45	0.166667	0.6		0.5		0.5	0.666667	0.5	0.25	0.166667	0.129323	0.6	0.4	0.4	1	0.2	1	0.333333	0.833333	0.357143	0.571429	0.2	0.285714	0.285714	0.5	0.8	0.666667	0.375	0.689655	0.4	0.222222	0.333333	0.666667	0.666667	0.875	0.2	0.333333	0.125	0.5	0.1875	0.384615	0.166667	1	0.2	0.5
CFSA17SA042.L350_DMS33037-V	R	non-animal food	2017	ST45	0.166667	0.6		0.5		0.5	0.666667	0.5	0.25	0.166667	0.129323	0.6	0.4	0.4	1	0.2	1	0.333333	0.833333	0.357143	0.571429	0.2	0.285714	0.285714	0.5	0.8	0.666667	0.375	0.689655	0.4	0.222222	0.333333	0.666667	0.666667	0.875	0.2	0.333333	0.125	0.5	0.15625	0.384615	0.166667	1		0.5
18A236.L350_BDMS190616957-1a	R	non-animal food	2018	ST45	0.166667	0.6		0.5		0.5	0.666667	0.5	0.25	0.166667	0.129323	0.6	0.4	0.4	0.833333	0.2	1	0.333333	0.833333	0.357143	0.571429	0.2	0.285714	0.285714	0.5	0.8	0.666667	0.375	0.344828	0.4	0.222222	0.333333	0.666667	0.666667	0.875	0.2	0.333333	0.125	0.5	0.625	0.384615	0.166667	1		0.5
CFSA16SA051.L350_FDMS170419306-1A	R	animal food	2016	ST45	0.166667	0.6		0.5		0.5	0.666667	0.5	0.25	0.166667	0.129323	0.6	0.4	0.4	0.833333	0.2	1	0.333333	0.833333	0.357143	0.571429	0.2	0.285714	0.285714	0.5	0.6	0.666667	0.375	0.689655	0.4	0.222222	0.333333	0.666667	0.666667	0.875	0.2	0.333333	0.125	0.5	0.625	0.384615	0.166667	1		0.5
CFSA14SA040.L350_DMS34439-V	R	animal food	2014	ST45	0.166667	0.6		0.5		0.5	0.666667	0.5	0.25	0.166667	0.129323	0.6	0.4	0.4	1	0.2	1	0.333333	0.833333	0.357143	0.571429	0.2	0.285714	0.285714	0.5	0.8	0.666667	0.375	0.689655	0.4	0.222222	0.333333	0.666667	0.666667	0.875	0.2	0.333333	0.125	0.5	0.3125	0.384615	0.166667	1	0.2	0.5
CFSA16SA005.L350_DMS34447-V	R	animal food	2016	ST45	0.166667	0.6		0.5		0.5	0.666667	0.5	0.25	0.166667	0.129323	0.6	0.4	0.4	1	0.2	1	0.333333	0.833333	0.357143	0.571429	0.2	0.285714	0.285714	0.5	0.8	0.666667	0.375	0.689655	0.4	0.222222	0.333333	0.666667	0.666667	0.875	0.2	0.333333	0.125	0.5	0.9375	0.384615	0.166667	1		0.5
CFSA.SA003.L350_DMS29475-V	S	human	2017	ST944	0.166667	0.6	0.75	0.5			0.666667	0.5	0.5	0.333333	0.161293	0.4			0.5	0.4		0.333333	0.333333	0.171429	0.142857	0.2	0.142857	0.285714	0.5	0.6	0.333333	1	0.137931	0.4	0.222222	0.666667	0.333333	0.333333	1	0.2		0.125	0.25	0.34375	0.192377	0.333333		0.6
CFSA15SA153.L350_DMS07833	S	animal food	2015	ST121	0.333333	0.6	0.75	0.5		0.166667	1	0.5	0.5	0.166667	0.225865	0.4	0.2	0.2	0.5			0.333333		0.714286	0.285714	0.2	0.142857	0.142857	0.3	0.8	0.333333	0.25	0.134483	0.4	0.111111	0.666667		0.333333	0.75	0.4			0.25	0.5	0.192377	0.166667		0.2
CLSA78.L350_DMS07743	S	human	2015	ST121	0.333333	0.6	0.75	0.5		0.333333	1	0.5	0.5	0.166667	0.193548	0.4	0.2	0.2	0.666667			0.333333		0.714286	0.285714	0.2	0.285714	0.285714	0.2	0.6	0.333333	0.25	0.134483	0.4	0.111111	0.666667		0.333333	0.75	0.6			0.25	0.625	0.192377	0.166667		0.2
CLSA81.L350_DMS07746	S	human	2015	ST121	0.333333	0.6	0.75	0.5		0.333333	1	0.5	0.5	0.166667	0.193548	0.4	0.2	0.2	0.666667			0.333333		0.714286	0.285714	0.2	0.285714	0.285714	0.2	0.6	0.333333	0.25	0.134483	0.4	0.111111	0.666667		0.333333	0.75	0.6			0.25	0.625	0.192377	0.166667		0.2
CFSA12SA038.L350_DMS34266-V	R	animal food	2012	CC398	0.333333	0.8	0.5			0.166667	0.333333		0.25	0.5	0.129323	0.4	0.4	0.4	0.666667	0.4	0.5	0.333333	0.166667	0.357143	0.142857	0.2	0.428571	0.571429	0.5	1	0.666667	0.25	0.344828	0.4	0.333333	0.333333	0.333333	0.666667	0.75	0.8	0.333333	0.5	0.5	0.125		0.166667	1	0.2	0.5
11A1505.L350_BDMS190616923-1a	R	animal food	2011	CC398	0.333333	0.8	0.5			0.166667	0.333333		0.5	0.5	0.129323	0.4	0.4	0.2	0.5	0.4	0.5	0.333333	0.166667	0.357143	0.142857	0.4	0.428571	0.571429	0.5	1	0.666667	0.25	0.344828	0.4	0.333333		0.333333	0.666667	0.75	0.8	0.333333	0.5	0.5	0.9375		0.166667	1	0.2	1
18A192.L350_BDMS190616947-1a	R	non-animal food	2018	CC398	0.333333	0.8	0.5			0.5	0.333333		0.5	0.5	0.129323	0.4	0.4	0.2	0.666667	0.4	0.5	0.333333	0.333333	0.357143	0.142857	0.4	0.428571	0.571429	0.5	1	0.666667	0.25	0.689655	0.4	0.333333		0.333333	0.666667	0.75	0.8	0.333333	0.5	0.5	0.15625	0.384615	0.166667	1	0.2	0.5
CFSA16SA053.L350_FDMS170058617-1A	R	non-animal food	2016	CC398	0.333333	0.8	0.5			0.333333	0.333333		0.5	0.666667	0.129323	0.4	0.4	0.2	0.5	0.4	0.5	0.333333	0.333333	0.357143	0.142857	0.2	0.428571	0.571429	0.5	1	0.666667	0.25	0.689655	0.4	0.333333		0.333333	0.666667	0.75	0.8	0.333333	0.5	0.5	0.15625	0.384615	0.166667	1	0.2	0.5
18A202.L350_BDMS190616951-1a	R	animal food	2018	CC398	0.333333	0.8	0.5			0.333333	0.333333		0.5	0.5	0.129323	0.4	0.4	0.2	0.5	0.4	0.5	0.333333	0.333333	0.357143	0.142857	0.2	0.428571	0.571429	0.5	1	0.666667	0.25	0.689655	0.4	0.222222		0.333333	0.666667	0.75	0.8	0.333333	0.375	0.5	0.15625	0.384615	0.166667	1	0.2	0.5
18A201.L350_BDMS190616952-1a	R	animal food	2018	CC398	0.333333	0.8	0.5			0.333333	0.333333		0.5	0.5	0.129323	0.4	0.4	0.2	0.5	0.4	0.5	0.333333	0.333333	0.357143	0.142857	0.2	0.428571	0.571429	0.5	1	0.666667	0.25	0.689655	0.4	0.333333		0.333333	0.666667	0.75	0.8	0.333333	0.5	0.5	0.15625	0.384615	0.166667	1	0.2	0.5
18A140.L350_BDMS190616977-1a	R	animal food	2018	CC398	0.333333	0.8	0.5			0.333333	0.333333		0.5	0.5	0.129323	0.4	0.4	0.2	0.5	0.4	0.5	0.333333	0.333333	0.357143	0.142857	0.2	0.428571	0.571429	0.5	1	0.666667	0.25	0.689655	0.4	0.333333		0.333333	0.666667	0.75	0.8	0.333333	0.5	0.5	0.15625	0.384615	0.166667	1	0.2	0.5
18A141.L350_BDMS190616976-1a	R	non-animal food	2018	CC398	0.333333	0.8	0.5			0.333333	0.333333		0.5	0.5	0.129323	0.4	0.4	0.2	0.5	0.4	0.5	0.333333	0.333333	0.357143	0.142857	0.2	0.428571	0.571429	0.5	1	0.666667	0.25	0.689655	0.4	0.333333		0.333333	0.666667	0.75	0.8	0.333333	0.5	0.5	0.15625	0.384615	0.166667	1	0.2	0.5
CFSA17SA082.L350_DMS33083-V	R	non-animal food	2017	CC398	0.333333	0.8	0.5			0.333333	0.333333		0.5	0.5	0.129323	0.4	0.4	0.2	0.5	0.4	0.5	0.333333	0.333333	0.357143	0.142857	0.2	0.428571	0.571429	0.5	1	0.666667	0.25	0.689655	0.4	0.333333		0.333333	0.666667	0.75	0.8	0.333333	0.5	0.5	0.15625	0.384615	0.166667	1	0.2	0.5
11A1165.L350_BDMS190616927-1a	R	animal food	2011	CC398	0.333333	0.8	0.5			0.333333	0.333333		0.5	0.5	0.129323	0.4	0.4	0.2	0.5	0.4	0.5	0.333333	0.333333	0.357143	0.142857	0.2	0.428571	0.571429	0.5	1	0.666667	0.25	0.689655	0.4	0.333333		0.333333	0.666667	0.75	0.8	0.333333	0.5	0.5	0.125	0.384615	0.166667	1	0.2	0.5
CFSA17SA098.L350_DMS33098-V	R	non-animal food	2017	CC398	0.333333	0.8	0.5			0.333333	0.333333		0.5	0.5	0.129323	0.4	0.4	0.2	0.5	0.4	0.5	0.333333	0.333333	0.357143	0.142857	0.2	0.428571	0.571429	0.5	1	0.666667	0.25	0.689655	0.4	0.333333		0.333333	0.666667	0.75	0.8	0.333333	0.5	0.5	0.15625	0.384615	0.166667	1	0.2	0.5
CFSA12SA007.L350_DMS34232-V	R	animal food	2012	CC398	0.333333	0.8	0.5			0.333333	0.333333		0.5	0.5	0.129323	0.4	0.4	0.2	0.5	0.4	0.5	0.333333	0.333333	0.357143	0.142857	0.2	0.428571	0.571429	0.5	1	0.666667	0.25	0.689655	0.4	0.333333		0.333333	0.666667	0.75	0.8	0.333333	0.5	0.5	0.15625	0.384615	0.166667	1	0.2	0.5
11A1502.L350_BDMS190616926-1a	R	animal food	2011	CC398	0.333333	0.8	0.5			0.333333	0.333333		0.5	0.5	0.129323	0.4	0.4	0.2	0.5	0.4	0.5	0.333333	0.333333	0.357143	0.142857	0.2	0.428571	0.571429	0.5	1	0.666667	0.25	0.689655	0.4	0.333333		0.333333	0.666667	0.75	0.8	0.333333	0.5	0.5	0.15625	0.384615	0.166667	1	0.2	0.5
18A203.L350_BDMS190616954-1a	R	animal food	2018	CC398	0.333333	0.8	0.5			0.333333	0.333333		0.5	0.5	0.129323	0.4	0.4	0.2	0.5	0.4	0.5	0.333333	0.333333	0.357143	0.142857	0.2	0.428571	0.571429	0.5	1	0.666667	0.25	0.689655	0.4	0.333333		0.333333	0.666667	0.75	0.8	0.333333	0.5	0.5	0.15625	0.384615	0.166667	1	0.2	0.5
11A96.L350_BDMS190616945-1a	R	non-animal food	2011	CC398	0.333333	0.8	0.5			0.333333	0.333333		0.5	0.5	0.129323	0.4	0.4	0.2	0.5	0.4	0.5	0.333333	0.333333	0.357143	0.142857	0.2	0.428571	0.571429	0.5	1	0.666667	0.25	0.689655	0.4	0.333333		0.333333	0.666667	0.75	0.8	0.333333	0.5	0.5	0.1875	0.384615	0.166667	1	0.2	0.5
18A169.L350_BDMS190616978-1a	R	animal food	2018	CC398	0.333333	0.8	0.5			0.333333	0.333333		0.5	0.5	0.129323	0.4	0.4	0.2	0.5	0.4	0.5	0.333333	0.333333	0.357143	0.142857	0.2	0.428571	0.571429	0.5	1	0.666667	0.25	0.689655	0.4	0.333333		0.333333	0.666667	0.75	0.8	0.333333	0.5	0.5	0.15625	0.384615	0.166667	1	0.2	0.5
CFSA12SA008.L350_DMS34233-V	R	animal food	2012	CC398	0.333333	0.8	0.5			0.333333	0.333333		0.5	0.5	0.129323	0.4	0.4	0.2	0.5	0.4	0.5	0.333333	0.333333	0.357143	0.142857	0.2	0.428571	0.571429	0.5	1	0.666667	0.25	0.689655	0.4	0.333333		0.333333	0.666667	0.75	0.8	0.333333	0.5	0.5	0.15625	0.384615	0.166667	1	0.2	0.5
CFSA15SA004.L350_DMS07331	S	animal food	2015	CC398	0.333333	0.6	0.5			0.166667	0.333333		0.25	0.5	0.129323	0.2	0.4	0.2	0.666667	0.4		0.333333	0.166667	0.357143	0.142857	0.2	0.428571	0.571429	0.6	0.8	0.333333	0.25	0.689655	0.2	0.333333		0.333333	0.333333	0.75	0.8		0.5	0.5	0.125		0.166667
CFSA15SA005.L350_DMS07332	S	animal food	2015	CC398	0.333333	0.6	0.5			0.166667	0.333333		0.25	0.5	0.129323	0.2	0.4	0.2	0.666667	0.4		0.333333	0.166667	0.357143	0.142857	0.2	0.428571	0.571429	0.6	0.8	0.333333	0.25	0.689655	0.2	0.333333		0.333333	0.333333	0.75	0.8		0.5	0.5	0.125		0.166667
CFSA15SA110.L350_DMS07225	S	animal food	2015	CC398	0.166667	0.6	0.5			0.166667	0.333333		0.25	0.666667	0.129323	0.2	0.4	0.2	0.833333	0.4		0.333333	0.166667	0.357143	0.142857	0.4	0.571429	0.714286	0.5	0.8	0.333333	0.25	0.689655	0.2	0.333333	0.333333	0.333333	0.333333	0.75	0.8		0.5	0.5	0.1875	0.384615	0.166667
CFSA15SA053.L350_DMS07366	S	animal food	2015	CC398	0.333333	0.6	0.5			0.166667	0.333333		0.25	0.5	0.129323	0.2	0.4		0.666667	0.4		0.333333	0.166667	0.357143	0.142857	0.4	0.571429	0.714286	0.5	0.8	0.333333	0.25	0.344828	0.2	0.333333	0.333333	0.333333	0.333333	0.75	0.8		0.5	0.5	0.125		0.166667
CFSA15SA060.L350_DMS07372	S	animal food	2015	CC398	0.333333	0.6	0.5			0.166667	0.333333		0.25	0.5	0.129323	0.2	0.4		0.666667	0.4		0.333333	0.166667	0.357143	0.142857	0.4	0.571429	0.714286	0.4	0.8	0.333333	0.25	0.344828	0.2	0.333333	0.666667	0.333333	0.333333	0.75	0.8		0.5	0.5	0.1875		0.166667
CFSA15SA079.L350_DMS07386	S	animal food	2015	CC398	0.333333	0.6	0.5			0.166667	0.333333		0.25	0.5	0.129323	0.2	0.4		0.666667	0.4		0.333333	0.166667	0.357143	0.142857	0.4	0.571429	0.714286	0.5	0.8	0.333333	0.25	0.344828	0.2	0.333333	0.666667	0.333333	0.333333	0.75	0.8		0.5	0.5	0.15625		0.166667
CFSA17SA097.L350_DMS33097-V	S	non-animal food	2017	CC398	0.333333	0.6	0.5			0.166667	0.333333		0.25	0.5	0.129323	0.2	0.4		0.666667	0.2		0.333333	0.166667	0.357143	0.142857	0.2	0.285714	0.428571	0.6	0.8	0.333333	0.25	0.344828	0.2	0.333333		0.333333	0.333333	0.75	0.8		0.5	0.5	0.9375	0.384615	0.166667
CLSA72.L350_DMS07796	S	human	2015	CC398	0.333333	0.6	0.5			0.166667	0.333333		0.25	0.5	0.129323	0.2	0.4		0.5	0.4		0.333333	0.166667	0.357143	0.142857	0.2	0.428571	0.571429	0.5	0.8		0.25	0.344828	0.2	0.333333		0.333333	0.333333	0.75	0.8		0.5	0.5	0.125	0.384615	0.166667
CFSA.SA045.L350_DMS29517-V	S	human	2017	CC398	0.333333	0.6	0.5			0.5	0.333333		0.25	0.5	0.129323	0.2	0.4		0.5	0.4		0.333333	0.166667	0.357143	0.285714	0.2	0.428571	0.571429	0.5	0.8	0.333333	0.25	0.689655	0.2	0.333333		0.333333	0.333333	0.75	0.8		0.5	0.5	0.1875	0.384615	0.166667
CFSA.SA032.L350_DMS29504-V	S	human	2017	CC398	0.333333	0.6	0.5			0.5	0.333333		0.25	0.5	0.129323	0.2	0.4		0.5	0.4		0.333333	0.166667	0.357143	0.285714	0.2	0.428571	0.571429	0.5	0.8	0.333333	0.25	0.689655	0.2	0.333333		0.333333	0.333333	0.75	0.8		0.5	0.5	0.1875	0.384615	0.166667
CFSA.SA041.L350_DMS29513-V	S	human	2017	CC398	0.333333	0.6	0.5			0.5	0.333333		0.25	0.5	0.129323	0.2	0.4		0.5	0.4		0.333333	0.166667	0.357143	0.285714	0.2	0.428571	0.571429	0.5	0.8	0.333333	0.25	0.689655	0.2	0.333333		0.333333	0.333333	0.75	0.8		0.5	0.5	0.15625	0.384615	0.166667
CFSA.SA017.L350_DMS29489-V	S	human	2017	CC398	0.333333	0.6	0.5			0.5	0.333333		0.25	0.5	0.129323	0.2	0.4		0.5	0.4		0.333333	0.166667	0.357143	0.285714	0.2	0.428571	0.571429	0.5	0.8	0.333333	0.25	0.689655	0.2	0.333333		0.333333	0.333333	0.75	0.8		0.5	0.5	0.1875	0.384615	0.166667
CFSA.SA010.L350_DMS29482-V	S	human	2017	CC398	0.333333	0.6	0.5			0.5	0.333333		0.25	0.5	0.129323	0.2	0.4		0.5	0.4		0.333333	0.166667	0.357143	0.285714	0.2	0.428571	0.571429	0.5	0.8	0.333333	0.25	0.689655	0.2	0.333333		0.333333	0.333333	0.75	0.8		0.5	0.5	0.15625	0.384615	0.166667
CFSA.SA026.L350_DMS29498-V	S	human	2017	CC398	0.333333	0.6	0.5			0.5	0.333333		0.25	0.5	0.129323	0.2	0.4		0.5	0.4		0.333333	0.166667	0.357143	0.285714	0.2	0.428571	0.571429	0.5	0.8	0.333333	0.25	0.689655	0.2	0.333333		0.333333	0.333333	0.75	0.8		0.5	0.5	0.15625	0.384615	0.166667
CFSA.SA007.L350_DMS29479-V	S	human	2017	CC398	0.333333	0.6	0.5			0.166667	0.333333		0.25	0.5	0.129323	0.2	0.4		0.5	0.4		0.333333	0.166667	0.357143	0.142857	0.2	0.428571	0.571429	0.5	0.8	0.333333	0.25	0.689655	0.2	0.333333		0.333333	0.333333	0.75	0.8		0.5	0.5	0.15625	0.384615	0.166667
CFSA.SA004.L350_DMS29476-V	S	human	2017	CC398	0.333333	0.6	0.5			0.166667	0.333333		0.25	0.5	0.129323	0.2	0.4		0.5	0.4		0.333333	0.166667	0.357143	0.142857	0.2	0.428571	0.571429	0.5	0.8	0.333333	0.25	0.689655	0.2	0.333333		0.333333	0.333333	0.75	0.8		0.5	0.5	0.15625	0.384615	0.166667
CFSA.SA039.L350_DMS29511-V	S	human	2017	CC398	0.333333	0.6	0.5			0.166667	0.333333		0.25	0.5	0.129323	0.2	0.4		0.5	0.4		0.333333	0.166667	0.357143	0.142857	0.2	0.428571	0.571429	0.5	0.8	0.333333	0.25	0.689655	0.2	0.333333		0.333333	0.333333	0.75	0.8		0.5	0.5	0.15625	0.384615	0.166667
CLSA50.L350_DMS07822	S	human	2015	CC398	0.333333	0.6	0.5			0.166667	0.333333		0.25	0.5	0.129323	0.2	0.4		0.5	0.4		0.333333	0.166667	0.357143	0.142857	0.2	0.428571	0.571429	0.5	0.8	0.333333	0.25	0.689655	0.2	0.333333		0.333333	0.333333	0.75	0.8		0.5	0.5	0.1875	0.384615	0.166667
CLSA61.L350_DMS07786	S	human	2015	CC398	0.333333	0.6	0.5			0.166667	0.333333		0.25	0.5	0.129323	0.2	0.4		0.5	0.4		0.333333	0.166667	0.357143	0.142857	0.2	0.428571	0.571429	0.5	0.8	0.333333	0.25	0.689655	0.2	0.333333		0.333333	0.333333	0.75	0.6		0.5	0.5	0.15625	0.384615	0.166667
CLSA77.L350_DMS07742	S	human	2015	CC398	0.333333	0.6	0.5			0.166667	0.333333		0.25	0.5	0.129323	0.2	0.4		0.5	0.4		0.333333	0.166667	0.357143	0.142857	0.2	0.428571	0.571429	0.4	0.8	0.333333	0.25	0.344828	0.2	0.333333		0.333333	0.333333	0.75	0.8		0.5	0.5	0.9375	0.384615	0.166667
CFSA15SA119.L350_DMS07234	S	animal food	2015	CC398	0.333333	0.6	0.5			0.166667	0.333333		0.25	0.5	0.129323	0.2	0.4		0.833333	0.4		0.333333	0.166667	0.357143	0.142857	0.4	0.428571	0.571429	0.5	0.8	0.333333	0.25	0.689655	0.2	0.333333		0.333333	0.333333	0.75	0.8		0.5	0.5	0.15625	0.384615	0.166667
CFSA.SA014.L350_DMS29486-V	S	human	2017	CC398	0.333333	0.6	0.5			0.333333	0.333333		0.25	0.5	0.129323	0.2	0.4		0.5	0.4		0.333333	0.333333	0.357143	0.142857	0.2	0.428571	0.571429	0.5	0.8	0.333333	0.25	0.689655	0.2	0.333333		0.333333	0.333333	0.75	0.8		0.5	0.5	0.15625	0.384615	0.166667
CFSA.SA020.L350_DMS29492-V	S	human	2017	CC398	0.333333	0.6	0.5			0.333333	0.333333		0.25	0.5	0.129323	0.2	0.4		0.5	0.4		0.333333	0.333333	0.357143	0.142857	0.2	0.428571	0.571429	0.5	0.8	0.333333	0.25	0.689655	0.2	0.333333		0.333333	0.333333	0.75	0.8		0.5	0.5	0.125	0.384615	0.166667
CFSA.SA029.L350_DMS29501-V	S	human	2017	CC398	0.333333	0.6	0.5			0.333333	0.333333		0.25	0.5	0.129323	0.2	0.4		0.5	0.4		0.333333	0.333333	0.357143	0.142857	0.2	0.428571	0.571429	0.5	0.8	0.333333	0.25	0.689655	0.2	0.333333		0.333333	0.333333	0.75	0.8		0.5	0.5	0.125	0.384615	0.166667
CLSA33.L350_DMS07492	S	human	2015	CC398	0.333333	0.6	0.5			0.333333	0.333333		0.25	0.5	0.129323	0.2	0.4		0.5	0.4		0.333333	0.333333	0.357143	0.142857	0.4	0.428571	0.571429	0.4	0.8	0.333333	0.25	0.344828	0.2	0.333333		0.333333	0.333333	0.75	0.8		0.5	0.5	0.9375	0.384615	0.166667
CLSA58.L350_DMS07783	S	human	2015	CC398	0.333333	0.6	0.5			0.333333	0.333333		0.25	0.5	0.129323	0.2	0.4		0.5	0.4		0.333333	0.333333	0.357143	0.142857	0.4	0.428571	0.571429	0.5	0.8	0.333333	0.25	0.344828	0.2	0.333333		0.333333	0.333333	0.75	0.8		0.5	0.5	0.9375	0.384615	0.166667
CLSA59.L350_DMS07784	S	human	2015	CC398	0.333333	0.6	0.5			0.333333	0.333333		0.25	0.5	0.129323	0.2	0.4		0.5	0.4		0.333333	0.333333	0.357143	0.142857	0.4	0.428571	0.571429	0.4	0.8	0.333333	0.25	0.344828	0.2	0.333333		0.333333	0.333333	0.75	0.8		0.5	0.5	0.9375	0.384615	0.166667
CFSA15SA080.L350_DMS07387	S	animal food	2015	CC398	0.333333	0.6	0.5			0.333333	0.333333		0.25	0.5	0.129323	0.2	0.4		0.5	0.4		0.333333	0.333333	0.357143	0.142857	0.4	0.428571	0.571429	0.5	0.8	0.333333	0.25	0.689655	0.2	0.333333		0.333333	0.333333	0.75	0.8		0.5	0.5	0.125	0.384615	0.166667
CFSA16SA033.L350_DMS34475-V	S	non-animal food	2016	CC398	0.333333	0.6	0.5			0.333333	0.333333		0.25	0.5	0.129323	0.2	0.4		0.5	0.4		0.333333	0.333333	0.357143	0.142857	0.4	0.428571	0.571429	0.5	0.6	0.333333	0.25	0.689655	0.2	0.333333		0.333333	0.333333	0.75	0.8		0.5	0.5	0.15625	0.384615	0.166667
CFSA15SA073.L350_DMS07381	S	animal food	2015	CC398	0.333333	0.6	0.5			0.166667	0.333333		0.25	0.5	0.129323	0.2	0.4		0.333333	0.4		0.333333	0.166667	0.357143	0.142857	0.4	0.428571	0.571429	0.5	0.8	0.666667	0.25	0.689655	0.2	0.333333		0.333333	0.333333	0.75	0.8		0.5	0.5	0.15625		0.166667
CFSA17SA045.L350_DMS33040-V	S	animal food	2017	CC398	0.333333	0.6	0.5			0.166667	0.333333		0.25	0.5	0.129323	0.2	0.2		0.5	0.4		0.333333	0.166667	0.357143	0.142857	0.2	0.428571	0.571429	0.5	0.8	0.333333	0.25	0.689655	0.2	0.333333		0.333333	0.333333	0.75	0.8		0.5	0.5	0.9375	0.384615	0.166667
CFSA17SA046.L350_DMS33041-V	S	non-animal food	2017	CC398	0.333333	0.6	0.5			0.166667	0.333333		0.25	0.5	0.129323	0.2	0.2		0.5	0.4		0.333333	0.166667	0.357143	0.142857	0.2	0.428571	0.571429	0.5	0.8	0.333333	0.25	0.689655	0.2	0.333333		0.333333	0.333333	0.75	0.8		0.5	0.5	0.9375	0.384615	0.166667
CFSA15SA116.L350_DMS07231	S	animal food	2015	ST3689	0.166667	0.6	1			0.333333	0.333333		0.25	0.333333	0.193548	0.4	0.8		0.166667			0.333333	0.166667	0.171429	0.142857		0.142857	0.285714	0.1	0.6	0.333333	0.375	0.134483	0.2	0.111111	1	0.666667	0.666667	0.875	0.4		0.125	0.25	0.15625	0.153846	0.166667		0.6
CFSA17SA096.L350_DMS33096-V	S	non-animal food	2017	ST30	0.5	0.6	0.5			0.5	0.333333		0.5	0.5	0.967742	0.4	0.2	0.4	0.666667	0.2		0.333333	0.5		0.428571	0.2	0.142857	0.142857	0.4	0.6	0.333333	0.25	0.344828	0.2	0.222222	0.666667	0.333333	0.333333	0.625	0.4		0.375	0.25	0.9375	0.769238			0.2
CFSA.SA001.L350_DMS29473-V	S	human	2017	ST30	0.5	0.6	0.5			0.5	0.333333		0.5	0.5	0.967742	0.4	0.2	0.4	0.5	0.2		0.333333	0.5		0.428571	0.2	0.142857	0.142857	0.4	0.6	0.333333	0.25	0.344828	0.2	0.222222	0.666667	0.333333	0.333333	0.625	0.4		0.375	0.25	0.9375	0.115385			0.2
CFSA17SA084.L350_DMS33085-V	S	non-animal food	2017	ST30	0.5	0.6	0.5			0.5	0.333333		0.5	0.5	0.129323	0.4	0.2	0.4	0.666667	0.2		0.333333	0.5		0.428571	0.2	0.142857	0.142857	0.4	0.6	0.333333	0.25	0.344828	0.2	0.222222	0.666667	0.333333	0.333333	0.625	0.4		0.375	0.25	0.9375	0.769238			0.2
CFSA17SA085.L350_DMS33086-V	S	non-animal food	2017	ST30	0.5	0.6	0.5			0.5	0.333333		0.5	0.5	0.129323	0.4	0.2	0.4	0.666667	0.2		0.333333	0.5		0.428571	0.2	0.142857	0.142857	0.4	0.6	0.333333	0.25	0.344828	0.2	0.222222	0.666667	0.333333	0.333333	0.625	0.4		0.375	0.25	0.9375	0.769238			0.2
CFSA.SA046.L350_DMS29518-V	S	human	2017	ST22	0.166667	0.4	0.5			0.166667	0.333333		0.25	0.5	0.161293	0.2	0.2		0.666667	1			0.166667	0.171429			0.857143	0.857143	0.4	0.8	0.333333		0.134483	0.2	0.555556	0.666667	0.333333	0.333333	0.5	0.6		0.75	0.25	0.1875	0.115385	0.333333		0.4
CFSA.SA016.L350_DMS29488-V	S	human	2017	ST22	0.166667	0.4	0.5			0.166667	0.333333		0.25	0.5	0.161293	0.2	0.2		0.666667	1			0.166667	0.171429			0.857143	0.857143	0.4	0.8	0.333333		0.134483	0.2	0.666667	0.666667	0.333333	0.333333	0.5	0.6		0.875	0.25	0.1875	0.115385	0.333333		0.4
CFSA.SA025.L350_DMS29497-V	S	human	2017	ST22	0.166667	0.4	0.5			0.166667	0.333333		0.25	0.5	0.161293	0.2	0.2		0.666667	1			0.166667	0.171429			0.857143	0.857143	0.4	0.8	0.333333		0.134483	0.2	0.666667	0.666667	0.333333	0.333333	0.5	0.6		0.875	0.25	0.1875	0.115385	0.333333		0.4
CFSA.SA024.L350_DMS29496-V	S	human	2017	ST22	0.166667	0.4	0.5			0.166667	0.333333		0.25	0.666667	0.129323	0.2	0.2		0.666667	0.8			0.166667	0.714286			0.714286	0.714286	0.4	0.8	0.333333		0.689655	0.2	0.555556	0.666667	0.333333	0.333333	0.5	0.6		0.875	0.25	0.9375	0.769238	0.333333		0.4
CFSA15SA043.L350_DMS07048	S	animal food	2015	ST22	0.166667	0.4	0.5			0.166667	0.333333		0.25	0.666667	0.129323	0.2	0.2		0.5	1			0.166667	0.714286			0.857143	0.857143	0.3	0.8	0.333333		0.689655	0.2	0.666667	0.666667	0.333333	0.333333	0.5	0.6		0.875	0.25	0.9375	0.384615	0.333333		0.4
CFSA15SA129.L350_DMS07247	S	animal food	2015	ST22	0.166667	0.4	0.5				0.333333		0.25	0.666667	0.129323	0.2	0.2		0.5	1			0.166667	0.714286			0.857143	0.857143	0.4	0.8	0.333333		0.689655	0.2	0.666667	0.666667	0.333333	0.333333	0.5	0.6		0.875	0.25	0.9375	0.769238	0.333333		0.4
CLSA80.L350_DMS07745	S	human	2015	CC1	0.333333	0.4	0.5			0.166667	0.333333	0.5	0.5	0.5	0.161293	0.2	0.2	0.2				0.333333		0.714286	0.285714	0.2	0.285714	0.428571	0.5	0.8	0.333333	0.125	0.689655	0.2			0.333333		0.25	0.4		0.125	0.25	0.3125	0.153846	0.666667		0.2
CLSA05.L350_DMS07450	S	human	2015	ST20		0.4	0.75		1	0.333333	0.333333		0.5	0.833333	0.161293	0.4	0.2	0.2	0.166667	0.4		0.333333		0.714286	0.428571		0.285714	0.285714	0.1	0.4	0.333333		0.137931	0.4	0.444444		0.333333	0.333333	0.375	0.6		0.625	0.5	0.21875	0.153846	1		0.4
CLSA06.L350_DMS07451	S	human	2015	ST20		0.4	0.75		0.875	0.333333	0.333333		0.5	0.833333	0.161293	0.4	0.2	0.2	0.166667	0.4		0.333333		0.714286	0.428571		0.285714	0.285714	0.1	0.4	0.333333		0.137931	0.4	0.444444		0.333333	0.333333	0.375	0.6		0.625	0.5	0.21875	0.153846	1		0.4
CLSA04.L350_DMS07819	S	human	2015	ST20		0.4	0.75		0.375	0.333333	0.333333		0.5	0.833333	0.161293	0.4	0.2	0.2	0.166667	0.4		0.333333		0.714286	0.428571		0.428571	0.428571	0.1	0.4	0.333333		0.137931	0.4	0.444444		0.333333	0.333333	0.375	0.6		0.625	0.5	0.21875	0.153846	1		0.4
CLSA07.L350_DMS07452	S	human	2015	ST20		0.4	0.75		0.375	0.333333	0.333333		0.5	0.833333	0.161293	0.4	0.2	0.2	0.166667	0.6		0.333333		0.714286	0.428571		0.571429	0.571429	0.1	0.4	0.333333		0.137931	0.4	0.555556		0.333333	0.333333	0.375	0.6		0.75	0.5	0.25	0.153846	1		0.4
CLSA01.L350_DMS07447	S	human	2015	ST20		0.4	0.75		0.375	0.333333	0.333333		0.5	0.833333	0.161293	0.4	0.2	0.2	0.166667	0.4		0.333333		0.714286	0.428571		0.285714	0.285714	0.1	0.4	0.333333		0.137931	0.4	0.444444		0.333333	0.333333	0.375	0.6		0.625	0.5	0.21875	0.153846	1		0.4
CLSA11.L350_DMS07455	S	human	2015	ST20		0.4	0.75		0.375	0.333333	0.333333		0.5	0.833333	0.161293	0.4	0.2	0.2	0.166667	0.4		0.333333		0.714286	0.428571		0.428571	0.428571	0.1	0.4	0.333333		0.137931	0.4	0.555556		0.333333	0.333333	0.375	0.6		0.75	0.5	0.21875	0.153846	1		0.4
CLSA13.L350_DMS07470	S	human	2015	ST20		0.4	0.75		0.375	0.333333	0.333333		0.5	0.833333	0.161293	0.4	0.2	0.2	0.166667	0.2		0.333333		0.714286	0.428571		0.285714	0.285714	0.1	0.4	0.333333		0.137931	0.4	0.444444		0.333333	0.333333	0.375	0.6		0.5	0.5	0.25	0.153846	1		0.4
CLSA17.L350_DMS07473	S	human	2015	ST20		0.4	0.75		0.375	0.333333	0.333333		0.5	0.833333	0.161293	0.4	0.2	0.2	0.166667	0.4		0.333333		0.714286	0.428571		0.285714	0.285714	0.1	0.4	0.333333		0.137931	0.4	0.444444		0.333333	0.333333	0.375	0.6		0.625	0.5	0.25	0.153846	1		0.4
CLSA18.L350_DMS07474	S	human	2015	ST20		0.4	0.75		0.375	0.333333	0.333333		0.5	0.833333	0.161293	0.4	0.2	0.2	0.166667	0.4		0.333333		0.714286	0.428571		0.285714	0.285714	0.1	0.4	0.333333		0.137931	0.4	0.444444		0.333333	0.333333	0.375	0.6		0.625	0.5	0.25	0.153846	1		0.4
CLSA10.L350_DMS07454	S	human	2015	ST20		0.4	0.75		0.375	0.333333	0.333333		0.5	0.833333	0.161293	0.4	0.2	0.2	0.166667	0.4		0.333333		0.714286	0.428571		0.428571	0.428571	0.1	0.4	0.333333		0.137931	0.4	0.444444		0.333333	0.333333	0.375	0.6		0.625	0.5	0.25	0.153846	1		0.4
CLSA16.L350_DMS07472	S	human	2015	ST20		0.4	0.75		0.5	0.333333	0.333333		0.5	0.833333	0.161293	0.4	0.2	0.2	0.166667	0.4		0.333333		0.714286	0.428571		0.428571	0.428571	0.1	0.4	0.333333		0.137931	0.4	0.444444		0.333333	0.333333	0.375	0.6		0.625	0.5	0.25	0.153846	1		0.4
CLSA12.L350_DMS07456	S	human	2015	ST20		0.4	0.75		0.375	0.333333	0.333333		0.5	0.666667	0.161293	0.4	0.2	0.2	0.166667	0.4		0.333333		0.714286	0.428571		0.285714	0.285714	0.1	0.4	0.333333		0.137931	0.4	0.444444		0.333333	0.333333	0.375	0.6		0.625	0.5	0.21875	0.153846	1		0.4
CLSA02.L350_DMS07448	S	human	2015	ST20		0.4	0.75		0.375	0.333333	0.333333		0.5	0.833333	0.161293	0.4	0.2	0.2	0.166667	0.4		0.333333		0.714286	0.428571		0.285714	0.285714	0.1	0.4	0.333333		0.137931	0.4	0.444444		0.333333	0.333333	0.375	0.6		0.625	0.5	0.25	0.153846	1		0.4
CLSA15.L350_DMS07471	S	human	2015	ST20		0.4	0.75		0.375	0.333333	0.333333		0.5	0.833333	0.161293	0.4	0.2	0.2	0.166667	0.4		0.333333		0.714286	0.428571		0.285714	0.285714	0.1	0.4	0.333333		0.137931	0.4	0.444444		0.333333	0.333333	0.375	0.6		0.5	0.5	0.21875	0.153846	1		0.4
CLSA08.L350_DMS07453	S	human	2015	ST20		0.4	0.75		0.375	0.333333	0.333333		0.5	0.833333	0.161293	0.4	0.2	0.2	0.166667	0.4		0.333333		0.714286	0.428571		0.428571	0.428571	0.1	0.4	0.333333		0.137931	0.4	0.444444		0.333333	0.333333	0.375	0.6		0.625	0.5	0.21875	0.153846	1		0.4
CLSA14.L350_DMS07798	S	human	2015	ST20		0.4	0.75		0.375	0.333333	0.333333		0.5	0.833333	0.161293	0.4	0.2	0.2	0.166667	0.4		0.333333		0.714286	0.428571		0.428571	0.428571	0.1	0.4	0.333333		0.137931	0.4	0.444444		0.333333	0.333333	0.375	0.6		0.625	0.5	0.25	0.153846	1		0.4
CFSA15SA051.L350_DMS08746	S	animal food	2015	ST3075	0.666667	0.2	0.5			0.666667		0.5	0.5	0.333333	0.193548		0.4	0.2		0.6		0.333333		0.142857	0.142857	0.2	0.428571	0.428571	0.2	0.6	0.333333	0.125	0.689655	0.2	0.555556		0.333333	0.333333	0.5	0.4		0.625	0.5		0.153846	0.5		0.2
CFSA15SA141.L350_DMS07829	S	animal food	2015	ST692	0.333333	0.6	1			0.333333	0.333333		0.5	0.5	0.161293	0.4	0.2		0.166667	0.4		0.333333		0.171429	0.142857	0.2	0.428571	0.285714		0.6	0.666667		0.344828		0.333333		0.333333	0.333333	0.375	0.8		0.375	0.25	0.3125	0.115385	0.666667		0.2
CFSA15SA140.L350_DMS07257	R	animal food	2015	CC88	0.5	0.2	0.5			0.5		0.5	0.5	0.5	0.161293	0.4	0.2	0.2	0.5	0.2		0.333333	0.166667	0.171429	0.142857	0.4	0.285714	0.428571	0.4	0.6	0.333333		0.134483	0.2	0.222222		0.333333	0.333333	0.25	0.2		0.25	0.25	0.28125	0.192377	0.5		0.4
CFSA15SA016.L350_DMS07342	S	animal food	2015	CC88	0.5	0.2	0.5			0.333333		0.5	0.5	0.333333	0.161293	0.4	0.2	0.2	0.333333	0.2		0.333333	0.166667	0.171429	0.142857	0.2	0.285714	0.428571	0.4	0.6	0.333333		0.134483	0.2	0.222222		0.333333	0.333333	0.125	0.2		0.25	0.25	0.3125	0.237692	0.5		0.4
CLSA91.L350_DMS07756	S	human	2015	CC88	0.5	0.2	0.5			0.333333		0.5	0.5	0.333333	0.161293	0.4	0.2	0.2	0.333333	0.2		0.333333	0.166667	0.171429	0.142857		0.285714	0.428571	0.3	0.6	0.333333		0.134483	0.2	0.222222		0.333333	0.333333	0.125	0.2		0.25	0.25	0.21875	0.192377	0.5		0.2
CFSA15SA015.L350_DMS08745	S	animal food	2015	CC630	0.333333	0.4	0.5			0.666667	0.333333		0.5	0.5	0.161293	0.6	0.2	0.6	0.166667	0.2		0.333333	0.166667	0.171429	0.285714		0.285714	0.285714	0.2	0.6	0.666667		0.344828	0.2	0.222222		0.333333	0.333333	0.375	0.2		0.375	0.5	0.59375	0.769238	0.833333		0.4
CFSA.SA037.L350_DMS29509-V	S	human	2017	CC630	0.333333	0.4	0.5			0.333333	0.333333	0.5	0.5	0.5	0.161293	0.4	0.2	0.8	0.166667	0.2		0.333333		0.714286	0.428571		0.428571	0.428571	0.5	1	0.333333		0.344828	0.2	0.444444		0.333333		0.375	0.2		0.625	0.5	0.59375	0.769238	0.666667		0.4
CFSA15SA102.L350_DMS07218	S	animal food	2015	CC630	0.333333	0.4	0.5			0.333333	0.333333		0.5	0.5	0.161293	0.4	0.2	0.6	0.166667	0.2		0.333333		0.714286	0.285714	0.2	0.285714	0.285714	0.4	0.8	0.333333		0.344828	0.2	0.333333		0.333333	0.333333	0.375	0.2		0.625	0.5	0.53125	0.769238	0.666667		0.4
CLSA67.L350_DMS07791	S	human	2015	CC630	0.333333	0.4	0.5			0.333333	0.333333		0.5	0.5	0.161293	0.4	0.2	0.6	0.166667			0.333333		0.714286	0.285714		0.142857	0.142857	0.4	0.8	0.333333		0.344828	0.2	0.333333		0.333333	0.333333	0.375	0.2		0.5	0.5	0.5	0.769238	0.666667		0.6
CFSA.SA013.L350_DMS29485-V	S	human	2017	CC630	0.333333	0.4	0.5			0.333333	0.333333		0.5	0.5	0.161293	0.4	0.2	0.6	0.333333	0.4		0.333333		0.714286	0.285714		0.428571	0.428571	0.4	0.8	0.333333		0.344828	0.2	0.444444		0.333333	0.333333	0.375	0.2		0.625	0.5	0.5	0.769238	0.666667		0.6
CFSA.SA022.L350_DMS29494-V	R	human	2017	CC630	0.333333	0.4	0.5			0.333333	0.333333		0.5	0.5	0.161293	0.4	0.2	0.6	0.333333	0.2		0.333333		0.714286	0.285714		0.285714	0.285714	0.4	0.8	0.333333		0.344828	0.2	0.333333		0.333333	0.333333	0.375	0.2		0.625	0.5	0.5	0.769238	0.666667		0.6
CFSA15SA035.L350_DMS07056	S	animal food	2015	CC7		0.4	0.75			0.166667	0.666667		0.5	0.5	0.161293	0.2	0.2	0.4	0.333333	0.2		0.333333	0.166667	0.714286	0.142857		0.285714	0.285714	0.2	0.4	0.333333		0.689655	0.2	0.555556		0.333333	0.333333	0.25	0.6		0.5	0.5	0.3125	0.153846	0.666667		0.2
CFSA17SA022.L350_DMS32963-V	S	animal food	2017	CC7		0.4	0.75			0.333333	0.666667		0.5	0.5	0.161293	0.2	0.2	0.4	0.333333	0.4		0.333333	0.166667	0.714286	0.142857		0.571429	0.428571	0.2	0.4	0.333333		0.134483	0.2	0.666667		0.333333	0.333333	0.25	0.6		0.75	0.5	0.28125	0.153846	0.333333
CFSA17SA078.L350_DMS33079-V	S	non-animal food	2017	CC7		0.4	0.75			0.333333	0.666667		0.5	0.5	0.161293	0.2	0.2	0.4	0.333333	0.6		0.333333	0.166667	0.714286	0.142857		0.857143	0.857143	0.2	0.4	0.333333		0.134483	0.2	0.777778		0.333333	0.333333	0.25	0.6		1	0.5	0.34375	0.153846	0.333333
CFSA17SA055.L350_DMS33050-V	S	non-animal food	2017	CC7		0.4	0.75			0.333333	0.666667		0.5	0.5	0.161293	0.2	0.2	0.4	0.333333	0.6		0.333333	0.166667	0.714286	0.142857		0.857143	0.857143	0.2	0.4	0.333333		0.134483	0.2	0.777778		0.333333	0.333333	0.25	0.6		1	0.5	0.34375	0.153846	0.5
CFSA15SA020.L350_DMS07052	S	animal food	2015	CC7		0.4	0.75			0.333333	0.666667		0.5	0.5	0.161293	0.2	0.2	0.4	0.5	0.6		0.333333	0.166667	0.714286	0.142857		0.714286	0.571429	0.2	0.4	0.333333		0.689655	0.2	0.555556		0.333333	0.333333	0.25	0.6		0.625	0.5	0.28125	0.115385	0.666667		0.2
CFSA15SA127.L350_DMS07245	S	animal food	2015	CC7		0.4	0.75			0.333333	0.666667		0.5	0.5	0.161293	0.2	0.2	0.4	0.333333	0.2		0.333333	0.166667	0.714286	0.142857		0.571429	0.571429	0.2	0.4	0.333333		0.134483	0.2	0.444444		0.333333	0.333333	0.25	0.6		0.75	0.5	0.34375	0.153846	0.666667
CFSA17SA062.L350_DMS33057-V	R	non-animal food	2017	CC7		0.4	0.75			0.333333	0.666667		0.5	0.5	0.161293	0.2	0.2	0.4	0.333333	0.4		0.333333	0.166667	0.714286	0.142857		0.571429	0.571429	0.3	0.4	0.333333		0.134483	0.2	0.666667		0.333333	0.333333	0.25	0.2		0.75	0.5	0.21875	0.153846	0.666667		0.2
CFSA17SA027.L350_DMS32968-V	S	animal food	2017	CC7		0.4	0.75			0.166667	0.666667		0.5	0.5	0.161293	0.2	0.2	0.4	0.333333	0.6		0.333333	0.166667	0.714286	0.142857		0.714286	0.714286	0.2	0.4	0.333333		0.134483	0.2	0.555556		0.333333	0.333333	0.25	0.6		1	0.5	0.28125	0.153846	0.666667
CFSA.SA008.L350_DMS29480-V	S	human	2017	CC7		0.4	0.75			0.333333	0.666667		0.5	0.5	0.161293	0.2	0.2	0.4	0.333333	0.8		0.333333	0.166667	0.714286	0.142857	0.2	0.857143	0.857143	0.2	0.6	0.333333		0.134483	0.2	0.777778		0.333333	0.333333	0.25	0.4		1	0.5	0.34375	0.153846	0.666667		0.2
CLSA66.L350_DMS07790	S	human	2015	CC7		0.4	0.75			0.333333	0.666667		0.5	0.5	0.161293	0.2	0.2	0.4	0.333333	0.8		0.333333	0.166667	0.714286	0.142857		0.857143	0.857143	0.2	0.4	0.333333		0.134483	0.2	0.777778		0.333333	0.333333	0.25	0.6		1	0.5	0.375	0.153846	0.5
CFSA.SA047.L350_DMS29519-V	S	human	2017	CC7		0.4	0.75			0.166667	0.666667		0.5	0.5	0.161293	0.2	0.2	0.4	0.5	0.6		0.666667	0.166667	0.714286	0.142857	0.2	0.714286	0.714286	0.2	0.6	0.333333		0.134483	0.2	0.666667		0.333333	0.333333	0.25	0.6		0.875	0.5	0.3125	0.153846	0.666667
CFSA17SA044.L350_DMS33039-V	R	non-animal food	2017	CC7		0.4	0.75			0.5	0.666667		0.5	0.5	0.161293	0.2	0.2	0.4	0.166667	0.6		0.333333	0.166667	0.714286	0.142857		0.714286	0.571429	0.2	0.4	0.333333		0.134483	0.2	0.666667		0.333333	0.333333	0.25	0.6		1	0.5	0.3125	0.192377	0.666667		0.2
CFSA17SA036.L350_DMS32977-V	S	animal food	2017	CC7	0.166667	0.4	0.75			0.333333	0.666667		0.5	0.5	0.161293	0.2	0.2	0.4	0.333333	0.6		0.333333	0.166667	0.714286	0.142857		0.857143	0.857143	0.2	0.4	0.333333		0.134483	0.2	0.666667		0.333333	0.333333	0.25	0.6		1	0.5	0.34375	0.192377	0.5
CFSA15SA134.L350_DMS07443	S	animal food	2015	CC7		0.4	0.75			0.333333	0.666667		0.5	0.5	0.161293	0.2	0.2	0.4	0.333333	0.6		0.333333	0.166667	0.714286	0.142857		0.857143	0.857143	0.2	0.4	0.333333		0.134483	0.2	0.777778		0.333333	0.333333	0.25	0.6		1	0.5	0.34375	0.153846	0.666667
CFSA16SA038.L350_FDMS170419305-1A	R	animal food	2016	CC7		0.4	0.75			0.333333	0.666667		0.5	0.5	0.161293	0.2	0.2	0.4	0.333333	0.6		0.333333	0.166667	0.714286	0.142857		0.857143	0.857143	0.2	0.4	0.333333		0.134483	0.2	0.777778		0.333333	0.333333	0.25	0.6		1	0.5	0.34375	0.192377	0.666667
CFSA15SA131.L350_DMS07827	S	animal food	2015	CC7		0.4	0.75			0.5	0.666667		0.5	0.5	0.161293	0.2	0.2	0.4	0.333333	0.6		0.333333	0.166667	0.714286	0.142857		0.857143	0.857143	0.2	0.4	0.333333		0.134483	0.2	0.777778		0.333333	0.333333	0.25	0.6		1	0.5	0.34375	0.115385	0.666667
CFSA15SA025.L350_DMS07348	S	animal food	2015	CC7		0.4	0.75			0.333333	0.666667		0.5	0.5	0.161293	0.2	0.2	0.4	0.333333	0.6		0.333333	0.166667	0.714286	0.142857		0.857143	0.857143	0.2	0.4	0.333333		0.134483	0.2	0.777778		0.333333	0.333333	0.25	0.6		1	0.5	0.28125	0.153846	0.666667		0.2
CFSA17SA016.L350_DMS32957-V	S	animal food	2017	CC7		0.4	0.75			0.333333	0.666667		0.5	0.666667	0.161293	0.2	0.2	0.4	0.333333	0.6		0.333333	0.166667	0.714286	0.142857		0.857143	0.857143	0.2	0.4	0.333333		0.134483	0.2	0.777778		0.333333	0.333333	0.25	0.6		1	0.5	0.34375	0.153846	0.666667		0.2
CFSA15SA097.L350_DMS08749	S	animal food	2015	CC7		0.4	0.75			0.333333	0.666667		0.5	0.5	0.161293	0.2	0.2	0.4	0.333333	0.6		0.333333	0.166667	0.714286	0.142857		0.857143	0.857143	0.2	0.4	0.333333		0.134483	0.2	0.777778		0.333333	0.333333	0.25	0.2		1	0.5	0.375	0.153846	0.5		0.2
CFSA.SA030.L350_DMS29502-V	S	human	2017	CC7		0.4	0.75			0.333333	0.666667		0.5	0.666667	0.161293	0.2	0.2	0.4	0.333333	0.6		0.333333	0.166667	0.714286	0.142857		0.857143	0.857143	0.2	0.4	0.333333		0.134483	0.2	0.777778		0.333333	0.333333	0.25	0.6		1	0.5	0.34375	0.115385	0.5		0.2
CFSA.SA040.L350_DMS29512-V	S	human	2017	CC7		0.4	0.75			0.333333	0.666667		0.5	0.666667	0.161293	0.2	0.2	0.4	0.333333	0.6		0.333333	0.166667	0.714286	0.142857		0.857143	0.857143	0.2	0.4	0.333333		0.134483	0.2	0.777778		0.333333	0.333333	0.25	0.6		1	0.5	0.34375	0.115385	0.5		0.2
CFSA15SA021.L350_DMS07345	S	animal food	2015	CC7		0.4	0.75			0.333333	0.666667		0.5	0.5	0.161293	0.2	0.2	0.4	0.333333	0.6		0.333333	0.166667	0.714286	0.142857	0.2	0.714286	0.714286	0.2	0.6	0.333333	0.125	0.134483	0.2	0.666667		0.333333	0.333333	0.25	0.4		0.875	0.5	0.28125	0.153846	0.666667
CFSA15SA022.L350_DMS07346	S	animal food	2015	CC7		0.4	0.75			0.333333	0.666667		0.5	0.5	0.161293	0.2	0.2	0.4	0.333333	0.6		0.333333	0.166667	0.714286	0.142857	0.2	0.714286	0.714286	0.2	0.6	0.333333	0.125	0.134483	0.2	0.777778		0.333333	0.333333	0.25	0.4		1	0.5	0.28125	0.153846	0.666667
CFSA17SA023.L350_DMS32964-V	S	non-animal food	2017	CC7		0.4	0.75			0.333333	0.666667		0.5	0.5	0.161293	0.2	0.2	0.4	0.333333	0.6		0.333333	0.166667	0.714286	0.142857	0.2	0.714286	0.714286	0.2	0.6	0.333333	0.125	0.134483	0.2	0.777778		0.333333	0.333333	0.25	0.4		1	0.5	0.25	0.153846	0.666667
CFSA15SA019.L350_DMS07344	S	animal food	2015	CC7		0.4	0.75			0.333333	0.666667		0.5	0.5	0.161293	0.2	0.2	0.4	0.333333	0.8		0.333333	0.166667	0.714286	0.142857	0.2	0.857143	0.857143	0.2	0.6	0.333333	0.125	0.134483	0.2	0.777778		0.333333	0.333333	0.25	0.4		1	0.5	0.25	0.153846	0.666667
CFSA15SA017.L350_DMS07343	S	animal food	2015	CC7		0.4	0.75			0.333333	0.666667		0.5	0.5	0.161293	0.2	0.2	0.4	0.333333	0.8		0.333333	0.166667	0.714286	0.142857	0.2	0.857143	0.857143	0.2	0.6	0.333333	0.125	0.134483	0.2	0.777778		0.333333	0.333333	0.25	0.4		1	0.5	0.25	0.153846	0.666667
CFSA15SA108.L350_DMS07440	S	animal food	2015	CC7		0.2	0.75			0.333333	0.666667		0.5	0.5	0.161293	0.2	0.2	0.4	0.333333	0.8		0.333333	0.166667	0.714286	0.142857	0.2	0.857143	0.857143	0.2	0.4	0.333333		0.134483	0.2	0.777778		0.333333	0.333333	0.25	0.4		1	0.5	0.21875	0.153846	0.666667
CFSA15SA107.L350_DMS07223	S	animal food	2015	CC7		0.4	0.75			0.333333	0.666667		0.5	0.5	0.161293	0.2	0.2	0.4	0.333333	0.8		0.333333	0.166667	0.714286	0.142857	0.2	0.857143	0.857143	0.2	0.6	0.333333		0.134483	0.2	0.777778		0.333333	0.333333	0.25	0.6		1	0.5	0.3125	0.153846	0.666667		0.2
CFSA15SA149.L350_DMS07265	S	animal food	2015	CC7		0.4	0.75			0.333333	0.666667		0.5	0.5	0.161293	0.2	0.2	0.4	0.333333	0.8		0.333333	0.166667	0.714286	0.142857	0.2	0.857143	0.857143	0.2	0.6	0.333333		0.134483	0.2	0.777778		0.333333	0.333333	0.25	0.6		1	0.5	0.28125	0.153846	0.666667
CLSA49.L350_DMS07508	S	human	2015	CC7		0.4	0.75			0.166667	0.666667		0.5	0.666667	0.161293	0.2	0.2	0.4	0.166667	0.6		0.333333	0.166667	0.714286	0.142857		0.857143	0.857143	0.2	0.4	0.333333		0.134483	0.2	0.777778		0.333333	0.333333	0.25	0.6		1	0.5	0.3125	0.115385	0.666667		0.2
CLSA75.L350_DMS07740	S	human	2015	CC7		0.4	0.75			0.166667	0.666667		0.5	0.5	0.161293	0.2	0.2	0.4	0.333333	0.8		0.333333	0.166667	0.714286	0.142857	0.2	0.857143	0.857143	0.2	0.6	0.333333		0.134483	0.2	0.777778		0.333333	0.333333	0.25	0.6		1	0.5	0.28125	0.153846	0.666667		0.2
CLSA47.L350_DMS08750	S	human	2015	CC7		0.4	0.75			0.166667	0.666667		0.5	0.5	0.161293	0.2	0.2	0.4	0.333333	0.8		0.333333	0.166667	0.714286	0.142857		0.857143	0.857143	0.2	0.6	0.333333		0.134483	0.2	0.777778		0.333333	0.333333	0.25	0.4		0.875	0.5	0.3125	0.153846	0.666667
CLSA41.L350_DMS07500	S	human	2015	CC7		0.4	0.75			0.166667	0.666667		0.5	0.5	0.161293	0.2	0.2	0.4	0.333333	0.8		0.333333	0.166667	0.714286	0.142857		0.857143	0.857143	0.2	0.6	0.333333		0.134483	0.2	0.777778		0.333333	0.333333	0.25	0.6		1	0.5	0.3125	0.153846	0.666667
CLSA56.L350_DMS07781	S	human	2015	CC7		0.4	0.75			0.166667	0.666667		0.5	0.5	0.161293	0.2	0.2	0.4	0.333333	0.8		0.333333	0.166667	0.714286	0.142857	0.2	0.857143	0.857143	0.2	0.6	0.333333		0.134483	0.2	0.777778		0.333333	0.333333	0.25	0.6		0.875	0.5	0.3125	0.153846	0.666667
CLSA69.L350_DMS07793	S	human	2015	CC7		0.4	0.75			0.166667	0.666667		0.5	0.5	0.161293	0.2	0.2	0.4	0.333333	0.4		0.333333	0.166667	0.714286	0.142857		0.714286	0.714286	0.2	0.4	0.333333		0.134483	0.2	0.666667		0.333333	0.333333	0.25	0.4		0.875	0.5	0.34375	0.153846	0.666667
CLSA70.L350_DMS07794	S	human	2015	CC7		0.4	0.75			0.166667	0.666667		0.5	0.5	0.161293	0.2	0.2	0.4	0.333333	0.6		0.333333	0.166667	0.714286	0.142857		0.857143	0.857143	0.2	0.4	0.333333		0.134483	0.2	0.777778		0.333333	0.333333	0.25	0.6		1	0.5	0.34375	0.153846	0.666667
CLSA71.L350_DMS07795	S	human	2015	CC7		0.4	0.75			0.166667	0.666667		0.5	0.5	0.161293	0.2	0.2	0.4	0.333333	0.4		0.333333	0.166667	0.714286	0.142857		0.714286	0.714286	0.2	0.4	0.333333		0.134483	0.2	0.666667		0.333333	0.333333	0.25	0.6		1	0.5	0.34375	0.153846	0.666667
CLSA44.L350_DMS07503	S	human	2015	ST72	0.166667	0.4	0.75			0.333333	0.333333		0.5	0.5	0.967742	0.2			0.166667	0.6		0.333333		0.714286	0.285714		0.428571	0.571429	0.2	0.4	0.333333	0.125	0.134483	0.4	0.444444		0.333333	0.333333	0.375	0.6		0.5	0.5	0.21875	0.115385	0.5		0.2
CFSA15SA009.L350_DMS07335	R	animal food	2015	ST72	0.166667	0.4	0.75			0.333333	0.333333		0.5	0.5	0.967742	0.2			0.166667	0.6		0.333333		0.714286	0.285714		0.428571	0.571429	0.2	0.4	0.333333	0.125	0.134483	0.4	0.444444		0.333333	0.333333	0.375	0.6		0.5	0.5	0.1875	0.153846	0.5		0.2
CFSA15SA076.L350_DMS07384	R	animal food	2015	CC5	0.333333	0.4	1			0.333333	0.333333		0.5	0.666667	0.161293	0.2	0.2		0.333333	0.4		0.333333	0.166667		0.428571	0.2	0.428571	0.428571	0.2	0.4	0.333333			0.2	0.444444		0.333333	0.333333	0.375	0.8		0.375	0.75	0.34375	0.153846	0.833333		0.2
CFSA17SA052.L350_DMS33047-V	S	animal food	2017	CC5	0.333333	0.4	1			0.5	0.333333		0.5	0.666667	0.161293	0.2	0.2		0.166667	0.4		0.333333	0.166667		0.428571		0.285714	0.285714	0.2	0.4	0.333333			0.2	0.444444	0.333333	0.333333	0.333333	0.375	0.6		0.375	0.75	0.28125	0.153846	0.833333		0.4
CFSA17SA056.L350_DMS33051-V	S	non-animal food	2017	CC5	0.333333	0.4	1			0.5	0.333333		0.5	0.666667	0.161293	0.2	0.2		0.166667	0.4		0.333333	0.166667		0.428571		0.428571	0.428571	0.2	0.2	0.666667			0.2	0.444444		0.333333	0.333333	0.375	1		0.375	0.75	0.28125	0.153846	0.833333		0.2
CFSA15SA044.L350_DMS07359	S	animal food	2015	CC5	0.333333	0.4	1			0.5	0.333333		0.5	0.666667	0.129323	0.2	0.2		0.333333	0.4		0.333333	0.333333		0.428571		0.428571	0.428571	0.2	0.2	0.333333			0.2	0.444444		0.333333	0.333333	0.375	0.8		0.375	0.75	0.3125	0.153846	0.833333		0.2
CFSA15SA045.L350_DMS07053	R	animal food	2015	CC5	0.333333	0.4	1			0.5	0.333333		0.5	0.666667	0.161293	0.2	0.2		0.333333	0.4		0.333333	0.333333		0.428571		0.285714	0.285714	0.2	0.2	0.333333			0.2	0.444444		0.333333	0.333333	0.375	0.8		0.25	0.75	0.25	0.153846	0.833333		0.2
CFSA15SA024.L350_DMS07055	S	animal food	2015	CC5	0.333333	0.4	1			0.5	0.333333		0.5	0.666667	0.161293	0.2	0.2		0.166667	0.4		0.333333	0.166667		0.428571		0.285714	0.285714	0.2	0.2	0.333333			0.2	0.444444		0.333333	0.333333	0.375	0.8		0.25	0.75	0.25	0.115385	0.833333		0.2
CFSA15SA061.L350_DMS07761	S	animal food	2015	CC5	0.333333	0.4	1			0.5	0.333333		0.5	0.666667	0.161293	0.2	0.2		0.166667	0.4		0.333333	0.166667		0.428571		0.428571	0.428571	0.2	0.2	0.333333			0.2	0.444444		0.333333	0.333333	0.375	0.8		0.375	0.75	0.3125	0.153846	0.5		0.2
CFSA15SA158.L350_DMS07837	S	animal food	2015	CC5	0.333333	0.4	1			0.5	0.333333		0.5	0.666667	0.161293	0.2	0.2		0.166667	0.4		0.333333	0.166667		0.428571		0.428571	0.428571	0.2	0.2	0.333333			0.2	0.333333		0.333333	0.333333	0.375	0.8		0.375	0.75	0.3125	0.153846	0.5		0.2
CFSA17SA028.L350_DMS32969-V	S	animal food	2017	CC5	0.333333	0.4	1			0.5	0.333333		0.5	0.666667	0.161293	0.2	0.2		0.166667	0.4		0.333333	0.166667		0.428571		0.428571	0.428571	0.2	0.2	0.333333			0.2	0.444444		0.333333	0.333333	0.375	0.8		0.25	0.75	0.4625	0.153846	0.5		0.2
CFSA17SA032.L350_DMS32973-V	R	non-animal food	2017	CC5	0.333333	0.4	1			0.5	0.333333		0.5	0.666667	0.161293	0.2	0.2		0.166667	0.4		0.333333	0.166667		0.428571		0.428571	0.428571	0.2	0.2	0.333333			0.2	0.333333		0.333333	0.333333	0.375	1		0.375	0.75	0.375	0.153846	0.5		0.2
CFSA17SA034.L350_DMS32975-V	S	animal food	2017	CC5	0.333333	0.4	1			0.5	0.333333		0.5	0.666667	0.161293	0.2	0.2		0.166667	0.4		0.333333	0.166667		0.428571		0.428571	0.428571	0.2	0.2	0.333333			0.2	0.444444		0.333333	0.333333	0.375	1		0.375	0.75	0.375	0.153846	0.5		0.2
CFSA17SA033.L350_DMS32974-V	S	non-animal food	2017	CC5	0.333333	0.4	1			0.5	0.333333		0.5	0.666667	0.161293	0.2	0.2		0.166667	0.4		0.333333	0.166667		0.428571		0.428571	0.428571	0.2	0.2	0.333333			0.2	0.444444		0.333333	0.333333	0.375	1		0.375	0.75	0.4625	0.153846	0.5		0.2
CFSA17SA035.L350_DMS32976-V	S	non-animal food	2017	CC5	0.333333	0.4	1			0.5	0.333333		0.5	0.666667	0.161293	0.2	0.2		0.166667	0.4		0.333333	0.166667		0.428571		0.428571	0.428571	0.2	0.2	0.333333			0.2	0.444444		0.333333	0.333333	0.375	1		0.375	0.75	0.375	0.153846	0.5		0.2
CFSA17SA001.L350_DMS32942-V	S	non-animal food	2017	CC5	0.333333	0.4	1			0.5	0.333333		0.5	0.666667	0.161293	0.2	0.2		0.166667	0.4		0.333333	0.166667		0.428571		0.428571	0.428571	0.2	0.2	0.333333			0.2	0.333333		0.333333	0.333333	0.375	1		0.375	0.75	0.34375	0.153846	0.5		0.2
CFSA14SA038.L350_DMS34437-V	R	animal food	2014	CC5	0.333333	0.4	1			0.5	0.333333		0.5	0.666667	0.161293	0.2	0.2		0.166667	0.2		0.333333	0.166667		0.428571		0.285714	0.285714	0.2	0.2	0.333333			0.2	0.444444		0.333333	0.333333	0.375	1		0.125	0.75	0.34375	0.153846	0.5		0.2
CFSA17SA102.L350_DMS33102-V	S	non-animal food	2017	CC5	0.333333	0.4	1			0.5	0.333333		0.5	0.666667	0.161293	0.2	0.2		0.166667	0.4		0.333333	0.166667		0.428571		0.285714	0.285714	0.2	0.2	0.333333			0.2	0.444444		0.333333	0.333333	0.375	1		0.25	0.75	0.3125	0.153846	0.5		0.2
CFSA17SA103.L350_DMS33103-V	S	non-animal food	2017	CC5	0.333333	0.4	1			0.5	0.333333		0.5	0.666667	0.161293	0.2	0.2		0.166667	0.4		0.333333	0.166667		0.428571		0.285714	0.285714	0.2	0.2	0.333333			0.2	0.333333		0.333333	0.333333	0.375	1		0.25	0.75	0.3125	0.153846	0.5		0.2
CFSA17SA010.L350_DMS32951-V	S	non-animal food	2017	CC5	0.333333	0.4	1			0.5	0.333333		0.5	0.666667	0.161293	0.2	0.2		0.166667	0.4		0.333333	0.166667		0.428571		0.285714	0.285714	0.2	0.2	0.333333			0.2	0.444444		0.333333	0.333333	0.375	0.6		0.375	0.75	0.34375	0.153846	0.5		0.2
CFSA15SA120.L350_DMS07235	R	animal food	2015	CC5	0.333333	0.4	1			0.5	0.333333		0.5	0.666667	0.161293	0.2	0.2		0.166667	0.4		0.333333	0.166667		0.428571		0.428571	0.428571	0.2	0.2	0.333333			0.2	0.444444		0.333333	0.333333	0.375	0.8		0.375	0.75	0.34375	0.153846	0.5		0.2
CFSA17SA074.L350_DMS33075-V	S	animal food	2017	CC5	0.333333	0.4	1			0.5	0.333333		0.5	0.666667	0.161293	0.2	0.2		0.166667	0.4		0.333333	0.166667		0.428571		0.428571	0.428571	0.2	0.2	0.333333			0.2	0.444444		0.333333	0.333333	0.375	0.8		0.375	0.75	0.34375	0.153846	0.5		0.2
CFSA17SA039.L350_DMS32980-V	R	animal food	2017	CC5	0.333333	0.4	1			0.5	0.333333		0.5	0.666667	0.161293	0.2	0.2		0.166667	0.4		0.333333	0.166667		0.428571		0.428571	0.428571	0.2	0.2	0.333333			0.2	0.333333		0.333333	0.333333	0.375	0.8		0.375	0.75	0.34375	0.153846	0.5		0.2
CFSA17SA026.L350_DMS32967-V	S	animal food	2017	CC5	0.333333	0.4	1			0.333333	0.333333		0.5	0.666667	0.161293	0.2	0.2		0.166667	0.4		0.333333	0.166667		0.428571		0.285714	0.285714	0.2	0.2	0.333333			0.2	0.444444		0.333333	0.333333	0.375	1		0.375	0.75	0.34375	0.153846	0.833333		0.2
CLSA84.L350_DMS07749	S	human	2015	CC5	0.333333	0.4	1			0.333333	0.333333		0.5	0.666667	0.161293	0.2	0.2		0.166667	0.4		0.333333	0.166667		0.428571		0.428571	0.428571	0.2	0.2	0.333333			0.2	0.444444		0.333333	0.333333	0.375	0.8		0.375	0.75	0.34375	0.153846	0.833333		0.2
CFSA15SA074.L350_DMS07382	S	animal food	2015	CC5	0.333333	0.4	1			0.5	0.333333		0.5	0.666667	0.161293	0.2	0.2		0.166667	0.4		0.333333	0.166667		0.428571		0.285714	0.285714	0.2	0.2	0.333333			0.2	0.444444		0.333333	0.333333	0.375	0.6		0.25	0.75	0.3125	0.153846	0.833333		0.2
CFSA17SA009.L350_DMS32950-V	S	non-animal food	2017	CC5	0.333333	0.4	1			0.5	0.333333		0.5	0.666667	0.161293	0.2	0.2		0.166667	0.4		0.333333	0.166667		0.428571		0.428571	0.428571	0.2	0.2	0.333333			0.2	0.444444		0.333333	0.333333	0.375	0.8		0.375	0.75	0.3125	0.153846	0.833333		0.2
CFSA17SA051.L350_DMS33046-V	S	animal food	2017	CC5	0.333333	0.4	1			0.5	0.666667		0.5	0.666667	0.161293	0.2	0.2		0.166667	0.4		0.333333	0.166667		0.428571		0.285714	0.285714	0.2	0.2	0.333333			0.2	0.444444		0.333333	0.333333	0.375	0.8		0.25	0.75	0.4625	0.153846	0.833333		0.2
CFSA17SA050.L350_DMS33045-V	R	non-animal food	2017	CC5	0.333333	0.4	1			0.5	0.666667		0.5	0.666667	0.161293	0.2	0.2		0.166667	0.4		0.333333	0.166667		0.428571		0.285714	0.285714	0.2	0.2	0.333333			0.2	0.444444		0.333333	0.333333	0.375	0.8		0.25	0.75	0.4625	0.153846	0.833333		0.2
CFSA.SA027.L350_DMS29499-V	S	human	2017	CC5	0.333333	0.4	1			0.5	0.333333		0.5	0.666667	0.161293	0.2	0.2		0.166667	0.4		0.333333	0.166667		0.428571		0.428571	0.428571	0.2	0.2	0.333333			0.2	0.444444		0.333333	0.333333	0.375	0.8		0.375	0.75	0.4625	0.153846	0.833333		0.2
CFSA.SA011.L350_DMS29483-V	S	human	2017	CC5	0.333333	0.4	1			0.5	0.333333		0.5	0.666667	0.161293	0.2	0.2		0.166667	0.4		0.333333	0.166667		0.428571		0.285714	0.285714	0.2	0.2	0.333333			0.2	0.444444		0.333333	0.333333	0.375	0.8		0.375	0.75	0.4625	0.153846	0.833333		0.2
CFSA.SA018.L350_DMS29490-V	S	human	2017	CC5	0.333333	0.4	1			0.5	0.333333		0.5	0.666667	0.161293	0.2	0.2		0.166667	0.4		0.333333	0.166667		0.428571		0.285714	0.285714	0.2	0.2	0.333333			0.2	0.444444		0.333333	0.333333	0.375	0.8		0.375	0.75	0.4625	0.153846	0.833333		0.2
CFSA15SA070.L350_DMS07379	S	animal food	2015	CC5	0.333333	0.4	1			0.5	0.333333		0.5	0.833333	0.161293	0.2	0.2		0.166667	0.4		0.333333	0.166667		0.428571	0.2	0.285714	0.285714	0.2	0.2	0.333333			0.2	0.444444		0.333333	0.333333	0.375	0.8		0.375	0.75	0.375	0.153846	0.833333		0.2
CFSA17SA024.L350_DMS32965-V	S	non-animal food	2017	CC5	0.333333	0.4	1			0.5	0.333333		0.5	0.833333	0.161293	0.2	0.2		0.166667	0.4		0.333333	0.166667		0.428571		0.285714	0.285714	0.2	0.2	0.333333			0.2	0.333333		0.333333	0.333333	0.375	0.8		0.375	0.75	0.4625	0.153846	0.833333		0.2
CFSA17SA048.L350_DMS33043-V	S	non-animal food	2017	CC5	0.333333	0.4	1			0.5	0.333333		0.5	0.833333	0.161293	0.2	0.2		0.166667	0.4		0.333333	0.166667		0.428571		0.285714	0.285714	0.2	0.2	0.333333			0.2	0.444444		0.333333	0.333333	0.375	1		0.375	0.75	0.34375	0.153846	0.833333		0.2
CFSA17SA002.L350_DMS32943-V	S	non-animal food	2017	CC5	0.333333	0.4	1			0.5	0.333333		0.5	0.833333	0.161293	0.2	0.2		0.166667	0.4		0.333333	0.166667		0.428571		0.428571	0.428571	0.2	0.2	0.333333			0.2	0.444444		0.333333	0.333333	0.375	1	0.333333	0.375	0.75	0.3125	0.153846	0.833333		0.2
CFSA17SA091.L350_DMS33091-V	R	non-animal food	2017	CC5	0.333333	0.4	1			0.5	0.333333		0.5	0.666667	0.161293	0.2	0.2		0.166667	0.4		0.333333	0.166667		0.428571		0.285714	0.285714	0.2	0.2	0.333333			0.2	0.444444		0.333333	0.333333	0.375	1		0.375	0.75	0.34375	0.153846	0.833333		0.2
CFSA17SA095.L350_DMS33095-V	R	non-animal food	2017	CC5	0.333333	0.4	1			0.5	0.333333		0.5	0.666667	0.161293	0.2	0.2		0.166667	0.4		0.333333	0.166667		0.428571		0.285714	0.285714	0.2	0.2	0.333333			0.2	0.444444		0.333333	0.333333	0.375	1		0.375	0.75	0.34375	0.153846	0.833333		0.2
CFSA15SA124.L350_DMS07243	S	animal food	2015	CC5	0.333333	0.4	1			0.5	0.333333		0.5	0.666667	0.161293	0.2	0.2		0.166667	0.4		0.333333	0.166667		0.428571		0.428571	0.428571	0.2	0.2	0.333333			0.2	0.444444		0.333333	0.333333	0.375	0.6		0.375	0.75	0.4375	0.153846	0.833333		0.2
CFSA15SA103.L350_DMS07219	R	animal food	2015	CC5	0.333333	0.4	1			0.5	0.333333		0.5	0.666667	0.161293	0.2	0.2		0.166667	0.4		0.333333	0.166667		0.428571		0.428571	0.428571	0.2	0.2	0.333333			0.2	0.333333		0.333333	0.333333	0.375	0.8		0.375	0.75	0.3125	0.153846	0.833333		0.4
CFSA15SA114.L350_DMS07229	S	animal food	2015	CC5	0.333333	0.4	1			0.5	0.333333		0.5	0.666667	0.161293	0.2	0.2		0.166667	0.4		0.333333	0.166667		0.428571		0.428571	0.428571	0.2	0.2	0.333333			0.2	0.444444		0.333333	0.333333	0.375	0.6		0.375	0.75	0.34375	0.115385	0.833333		0.2
CFSA15SA155.L350_DMS07835	S	animal food	2015	CC5	0.333333	0.4	1			0.5	0.333333		0.5	0.666667	0.161293	0.2	0.2		0.166667	0.4		0.333333	0.166667		0.428571		0.428571	0.428571	0.2	0.2	0.333333			0.2	0.444444		0.333333	0.333333	0.375	0.8		0.375	0.75	0.34375	0.153846	0.833333		0.2
CFSA17SA025.L350_DMS32966-V	S	non-animal food	2017	CC5	0.333333	0.4	1			0.5	0.333333		0.5	0.666667	0.129323	0.2	0.2		0.166667	0.4		0.333333	0.166667		0.428571		0.428571	0.428571	0.2	0.2	0.333333			0.2	0.444444		0.333333	0.333333	0.375	1		0.25	0.75	0.3125	0.153846	0.833333		0.2
CFSA17SA064.L350_DMS33059-V	S	non-animal food	2017	CC5	0.333333	0.4	1			0.5	0.333333		0.5	0.666667	0.161293	0.2	0.2		0.333333	0.4		0.333333	0.166667		0.428571		0.428571	0.428571	0.2	0.2	0.333333			0.2	0.444444		0.333333	0.333333	0.375	0.6		0.25	0.75	0.34375	0.115385	0.833333		0.2
CFSA17SA037.L350_DMS32978-V	S	animal food	2017	CC5	0.333333	0.4	1			0.5	0.333333		0.5	0.666667	0.161293	0.2	0.2		0.166667	0.4		0.333333	0.166667		0.428571		0.428571	0.428571	0.2	0.2	0.333333			0.2	0.444444		0.333333	0.333333	0.375	0.6		0.375	0.75	0.3125	0.153846	0.833333		0.2
CFSA15SA010.L350_DMS07336	R	animal food	2015	CC5	0.333333	0.4	1			0.5	0.333333		0.5	0.666667	0.161293	0.2	0.2		0.166667	0.4		0.333333	0.166667		0.428571		0.285714	0.285714	0.2	0.2	0.333333			0.2	0.444444		0.333333	0.333333	0.375	0.8		0.375	0.75	0.28125	0.153846	0.833333		0.2
CLSA26.L350_DMS07481	S	human	2015	CC1	0.5	0.6	1			0.666667	0.333333		0.75	0.833333	0.129323	0.4	0.2		0.333333	0.8		0.333333		0.357143	0.428571	0.2	0.714286	0.571429	0.5	0.2	0.333333		0.344828	0.2	0.777778		0.333333	0.333333	0.25	0.8		0.625	0.75	0.3125	0.115385	0.333333		0.2
CFSA15SA144.L350_DMS07261	S	animal food	2015	CC1	0.5	0.6	1			0.833333	0.333333		0.75	0.833333	0.129323	0.4	0.2		0.333333	0.2		0.333333	0.166667	0.357143	0.428571	0.2	0.428571	0.285714	0.4	0.2	0.333333		0.344828	0.2	0.777778		0.333333	0.333333	0.25	0.8		0.375	0.75	0.28125	0.115385	0.833333		0.2
CLSA73.L350_DMS07797	S	human	2015	CC1	0.5	0.6	1			0.666667	0.333333		0.75	0.666667	0.129323	0.4	0.2		0.333333	0.2		0.333333		0.357143	0.428571	0.2	0.428571	0.285714	0.4	0.2	0.666667		0.344828	0.2	0.666667		0.333333	0.333333	0.25	0.8		0.25	0.75	0.3125	0.153846	0.833333		0.2
CFSA15SA052.L350_DMS08747	S	animal food	2015	CC1	0.5	0.6	1			0.666667	0.333333		0.75	0.666667	0.129323	0.4	0.2		0.166667	0.6		0.333333		0.357143	0.428571	0.2	0.714286	0.428571	0.4	0.2	0.333333		0.344828	0.2	0.777778		0.333333	0.333333	0.25	0.6		0.5	0.75	0.25	0.115385	0.833333		0.2
CLSA62.L350_DMS07824	S	human	2015	CC1	0.5	0.6	1			0.833333	0.333333		0.75	0.666667	0.129323	0.4	0.2		0.333333	1		0.333333	0.166667	0.357143	0.428571	0.2	1	0.714286	0.4	0.2	0.333333		0.344828	0.2	1		0.333333	0.333333	0.25	0.8		0.75	0.75	0.375	0.115385	0.833333		0.2
CFSA.SA005.L350_DMS29477-V	S	human	2017	CC1	0.5	0.6	1			0.833333	0.333333		0.75	0.666667	0.129323	0.4	0.2		0.333333	1		0.333333	0.166667	0.357143	0.428571	0.2	1	0.714286	0.4	0.2	0.333333		0.344828	0.2	1		0.333333	0.333333	0.25	0.8		0.75	0.75	0.28125	0.115385	0.833333		0.2
CFSA.SA006.L350_DMS29478-V	S	human	2017	CC1	0.5	0.6	1			0.833333	0.333333		0.75	0.666667	0.129323	0.4	0.2		0.333333	1		0.333333	0.166667	0.357143	0.428571	0.2	1	0.714286	0.4	0.2	0.333333		0.344828	0.2	1		0.333333	0.333333	0.25	0.8		0.75	0.75	0.28125	0.115385	0.833333		0.2
CFSA15SA002.L350_DMS07329	S	animal food	2015	CC1	0.5	0.6	1			0.833333	0.333333		0.75	1	0.129323	0.4	0.2		0.333333	1		0.333333		0.357143	0.428571	0.2	1	0.714286	0.4	0.2	0.333333		0.344828	0.2	1		0.333333	0.333333	0.25	0.8		0.625	0.75	0.375	0.115385	0.833333		0.2
CLSA85.L350_DMS07750	S	human	2015	CC1	0.5	0.6	1			0.833333	0.333333		0.75	0.833333	0.129323	0.4	0.2		0.333333	0.8		0.333333		0.357143	0.428571	0.4	0.857143	0.571429	0.4	0.2	0.333333		0.344828	0.2	0.888889		0.333333	0.333333	0.25	0.8		0.75	0.75	0.34375	0.115385	0.833333		0.4
CFSA17SA058.L350_DMS33053-V	R	non-animal food	2017	CC1	0.5	0.6	1			0.5	0.333333		0.75	0.666667	0.129323	0.4	0.2		0.5	0.8		0.333333	0.166667	0.357143	0.428571	0.2	0.857143	0.571429	0.4	0.2	0.333333		0.344828	0.2	0.777778		0.333333	0.333333	0.25	0.8		0.625	0.75	0.34375	0.115385	0.833333		0.2
CFSA15SA121.L350_DMS07241	S	animal food	2015	CC1	0.5	0.6	1			0.833333	0.333333		0.75	0.833333	0.129323	0.4	0.2		0.333333	0.6		0.333333	0.166667	0.357143	0.428571	0.2	0.714286	0.428571	0.4	0.2	0.333333		0.344828	0.2	0.777778		0.333333	0.333333	0.25	0.8		0.5	0.75	0.25	0.115385	0.833333		0.2
CLSA29.L350_DMS07488	S	human	2015	CC1	0.5	0.6	1			0.833333	0.333333		0.75	0.833333	0.129323	0.4	0.2		0.333333	0.6		0.333333	0.166667	0.357143	0.428571	0.2	0.714286	0.428571	0.4	0.2	0.333333		0.344828	0.2	0.666667		0.333333	0.333333	0.25	0.8		0.625	0.75	0.34375	0.115385	0.833333		0.2
CLSA76.L350_DMS07741	S	human	2015	CC1	0.5	0.6	1			0.666667	0.333333		0.75	0.833333	0.129323	0.4	0.2		0.333333	0.6		0.333333		0.357143	0.428571	0.2	0.571429	0.428571	0.4	0.2	0.333333		0.344828	0.2	0.666667		0.333333	0.333333	0.25	0.8		0.5	0.75	0.3125	0.115385	0.833333		0.2
CLSA65.L350_DMS07789	S	human	2015	CC1	0.5	0.6	1			0.833333	0.333333		0.75	0.833333	0.129323	0.4	0.2		0.333333	0.6		0.333333	0.166667	0.357143	0.428571	0.2	0.571429	0.428571	0.4	0.2	0.333333		0.344828	0.2	0.777778		0.333333	0.333333	0.25	0.8		0.5	0.75	0.3125	0.115385	0.833333		0.2
CLSA79.L350_DMS07744	S	human	2015	CC1	0.5	0.6	1			0.833333	0.333333		0.75	0.833333	0.129323	0.4	0.2		0.333333	0.6		0.333333	0.166667	0.357143	0.428571	0.2	0.571429	0.428571	0.5	0.2	0.333333		0.344828	0.2	0.666667		0.333333	0.333333	0.25	0.8		0.375	0.75	0.3125	0.115385	0.833333		0.2
CFSA15SA117.L350_DMS07232	S	animal food	2015	CC1	0.5	0.6	1			1	0.333333		0.75	0.666667	0.129323	0.4	0.2		0.333333	0.8		0.333333	0.166667	0.357143	0.428571	0.2	0.714286	0.571429	0.4	0.2	0.333333		0.344828	0.2	0.777778		0.333333	0.333333	0.25	0.8		0.5	0.75	0.28125	0.115385	0.833333		0.2
CLSA51.L350_DMS07823	S	human	2015	CC1	0.5	0.6	1			0.833333	0.333333		0.75	0.666667	0.129323	0.4	0.2		0.333333	0.6		0.333333	0.166667	0.357143	0.428571	0.2	0.714286	0.428571	0.4	0.2	0.333333		0.344828	0.2	0.888889		0.333333	0.333333	0.25	0.8		0.625	0.75	0.375	0.115385	0.833333		0.2
CLSA30.L350_DMS07489	S	human	2015	CC1	0.5	0.6	1			0.5	0.333333		0.75	0.666667	0.129323	0.4	0.2		0.166667	0.8		0.333333		0.357143	0.428571	0.2	0.857143	0.571429	0.4	0.2	0.666667		0.344828	0.2	0.888889		0.333333	0.333333	0.25	0.8		0.625	0.75	0.3125	0.115385	0.833333		0.2
CFSA17SA015.L350_DMS32956-V	R	non-animal food	2017	CC1	0.5	0.6	1			0.666667	0.333333		0.75	0.666667	0.129323	0.4	0.2		0.166667	0.6		0.333333	0.166667	0.357143	0.428571	0.2	0.714286	0.428571	0.4	0.2	0.666667		0.344828	0.2	0.666667		0.333333	0.333333	0.25	0.8		0.5	0.75	0.28125	0.115385	0.833333		0.2
CLSA21.L350_DMS07477	S	human	2015	CC1	0.5	0.6	1			0.833333	0.333333		0.75	0.666667	0.129323	0.4	0.2		0.333333	0.4		0.333333	0.166667	0.357143	0.428571	0.2	0.571429	0.285714	0.4	0.2	0.666667		0.344828	0.2	0.777778		0.333333	0.333333	0.25	0.8		0.5	0.75	0.3125	0.153846	0.833333		0.4
CLSA86.L350_DMS07751	S	human	2015	CC1	0.5	0.6	1			0.833333	0.333333		0.75	0.666667	0.129323	0.4	0.2		0.333333	0.8		0.333333	0.166667	0.357143	0.428571	0.2	0.857143	0.571429	0.4	0.2	0.666667		0.344828	0.2	0.777778		0.333333	0.333333	0.25	0.8		0.625	0.75	0.25	0.153846	0.833333		0.2
CLSA68.L350_DMS07792	S	human	2015	CC1	0.5	0.6	1			0.833333	0.333333		0.75	0.666667	0.129323	0.4	0.2		0.333333	0.8		0.333333	0.166667	0.357143	0.428571	0.2	0.857143	0.571429	0.4	0.2	0.666667		0.344828	0.2	0.888889		0.333333	0.333333	0.25	0.8		0.625	0.75	0.25	0.153846	0.833333		0.2
CFSA15SA137.L350_DMS07254	S	animal food	2015	CC1	0.5	0.6	1			0.833333	0.333333		0.75	0.666667	0.129323	0.4	0.2		0.333333	0.6		0.333333	0.166667	0.357143	0.428571	0.2	0.714286	0.428571	0.4	0.2	0.666667		0.344828	0.2	0.888889		0.333333	0.333333	0.25	0.8		0.625	0.75	0.28125	0.153846	0.833333		0.2
CFSA15SA095.L350_DMS07771	R	animal food	2015	CC1	0.5	0.6	1			0.833333	0.333333		0.75	0.666667	0.129323	0.4	0.2		0.333333	0.6		0.333333	0.166667	0.357143	0.428571	0.2	0.714286	0.428571	0.4	0.2	0.666667		0.344828	0.2	0.888889		0.333333	0.333333	0.25	0.8		0.625	0.75	0.28125	0.153846	0.833333		0.2
CLSA90.L350_DMS07755	S	human	2015	CC1	0.333333	0.4	0.5			0.166667	0.333333		0.5	0.333333	0.645161	0.4	0.2		0.166667			0.333333	0.166667		0.285714		0.142857	0.142857	0.2	0.4	0.333333	0.375	0.344828	0.6	0.444444	0.333333	0.333333	0.333333	0.375	0.6		0.125	0.25	0.25	0.153846	0.833333		0.2
CFSA17SA081.L350_DMS33082-V	R	animal food	2017	CC1	0.333333	0.4	0.5			0.166667	0.333333		0.5	0.5	0.645161	0.4	0.2		0.333333			0.333333	0.166667		0.285714		0.142857	0.142857	0.2	0.4	0.333333	0.375	0.344828	0.6	0.444444	0.333333	0.333333	0.333333	0.375	0.6		0.125	0.25	0.21875	0.153846	0.833333		0.2
CFSA15SA018.L350_DMS07051	S	animal food	2015	ST464	0.5	0.2	0.5			0.166667	0.666667		0.5	0.166667	0.193548	0.2	0.2		0.166667	0.2		0.333333		0.357143	0.428571		0.285714	0.571429	0.4	0.4	0.333333		0.344828	0.2	0.444444		0.333333	0.333333	0.375	1		0.25	0.25	0.375	0.115385	0.833333		0.2
CFSA15SA041.L350_DMS07043	S	animal food	2015	ST464	0.5	0.2	0.5			0.166667	0.666667		0.5	0.166667	0.225865	0.2	0.2		0.166667	0.4		0.333333		0.714286	0.428571		0.428571	0.571429	0.4	0.4	0.333333		0.689655	0.2	0.555556		0.333333	0.333333	0.375	1		0.375	0.25	0.46875	0.115385	0.833333		0.2
CFSA15SA160.L350_DMS09207	R	animal food	2015	ST464	0.5	0.2	0.5			0.166667	0.666667		0.5	0.166667	0.225865	0.2	0.2		0.166667	0.4		0.333333		0.714286	0.428571		0.428571	0.571429	0.4	0.4	0.333333		0.689655	0.2	0.555556		0.333333	0.333333	0.375	1		0.5	0.25	0.46875	0.115385	0.833333		0.2
CFSA15SA089.L350_DMS07391	S	animal food	2015	CC25	0.333333	0.6	0.5			0.166667			0.5	0.5	0.129323	0.2	0.2	0.6	0.166667	0.2		0.333333		0.357143	0.428571	0.2	0.285714	0.285714	0.1	0.2	0.333333		0.689655	0.2	0.333333		0.333333	0.333333	0.375	1		0.375	0.25	0.1875	0.115385	0.833333		0.2
CFSA15SA091.L350_DMS07393	R	animal food	2015	CC25	0.333333	0.6	0.5			0.166667			0.5	0.5	0.129323	0.2	0.2	0.6	0.166667	0.2		0.333333		0.357143	0.428571	0.2	0.285714	0.285714	0.1	0.2	0.333333		0.689655	0.2	0.333333		0.333333	0.333333	0.375	1		0.375	0.25	0.1875	0.115385	0.833333		0.2
CFSA15SA012.L350_DMS07338	R	animal food	2015	CC25	0.333333	0.6	0.5			0.166667			0.5	0.5	0.129323	0.2	0.2	0.6	0.166667	0.2		0.333333		0.357143	0.428571		0.285714	0.285714	0.2	0.2	0.333333		0.689655	0.2	0.333333		0.333333	0.333333	0.375	1		0.375	0.25	0.15625	0.115385	0.833333		0.2
CFSA15SA096.L350_DMS08748	S	animal food	2015	CC25	0.333333	0.6	0.5			0.333333			0.5	0.5	0.129323	0.2	0.2	0.6	0.166667	0.2		0.333333		0.357143	0.428571		0.285714	0.285714	0.1	0.2	0.333333		0.689655	0.2	0.333333		0.333333	0.333333	0.375	1		0.375	0.25	0.1875	0.115385	0.833333		0.2
CFSA17SA079.L350_DMS33080-V	R	animal food	2017	CC25	0.333333	0.6	0.5			0.333333			0.5	0.5	0.129323	0.2	0.2	0.6	0.166667	0.2		0.333333		0.357143	0.428571		0.285714	0.285714	0.1	0.2	0.333333		0.689655	0.2	0.333333		0.333333	0.333333	0.375	0.8		0.375	0.25	0.1875	0.115385	0.833333		0.2
CFSA15SA072.L350_DMS07763	S	animal food	2015	CC25	0.333333	0.6	0.5			0.333333			0.5	0.5	0.129323	0.2	0.2	0.6	0.166667	0.2		0.333333		0.357143	0.428571	0.2	0.285714	0.285714	0.1	0.2	0.333333		0.689655	0.2	0.333333		0.333333	0.333333	0.375	1		0.375	0.25	0.21875	0.115385	0.833333		0.2
CFSA17SA069.L350_DMS33070-V	S	non-animal food	2017	CC25	0.333333	0.6	0.5			0.333333			0.5	0.5	0.129323	0.2	0.2	0.6	0.166667	0.2		0.333333		0.357143	0.428571	0.2	0.285714	0.285714	0.1	0.2	0.333333		0.689655	0.2	0.333333		0.333333	0.333333	0.375	1		0.375	0.25	0.1875	0.115385	0.833333		0.2
CFSA15SA056.L350_DMS07369	R	animal food	2015	CC1	0.333333	0.4	1			0.333333			0.25	0.5	0.129323	0.2	0.2		0.166667	0.2		0.333333	0.166667	0.171429	0.571429	0.4	0.428571	0.428571	0.2	0.4	0.333333			0.6	0.222222		0.333333	0.333333	0.25	0.4		0.375	0.75	0.34375	0.153846	0.5		0.4
CFSA17SA072.L350_DMS33073-V	S	non-animal food	2017	CC1	0.333333	0.4	1			0.5			0.25	0.5	0.129323	0.2	0.2			0.2		0.333333	0.166667	0.171429	0.571429	0.2	0.285714	0.285714	0.3	0.2	0.333333			0.6	0.222222		0.333333	0.333333	0.25	0.4		0.375	0.75	0.53125	0.192377	0.5		0.4
CFSA15SA142.L350_DMS07830	S	animal food	2015	CC1	0.333333	0.4	1			0.5			0.25	0.5	0.129323	0.2	0.2			0.2		0.333333	0.166667	0.171429	0.571429	0.2	0.285714	0.285714	0.2	0.2	0.333333			0.6	0.222222		0.333333	0.333333	0.25	0.4		0.375	0.75	0.4375	0.192377	0.5		0.4
CFSA15SA098.L350_DMS07774	S	animal food	2015	CC1	0.333333	0.4	1			0.5			0.25	0.5	0.129323	0.2	0.2			0.2		0.333333	0.166667	0.171429	0.571429	0.2	0.428571	0.428571	0.2	0.2	0.333333			0.6	0.222222		0.333333	0.333333	0.25	0.4		0.375	0.75	0.46875	0.192377	0.5		0.4
CFSA15SA150.L350_DMS07266	S	animal food	2015	CC1	0.333333	0.4	1			0.5			0.25	0.5	0.129323	0.2	0.2			0.2		0.333333	0.166667	0.171429	0.571429	0.2	0.428571	0.428571	0.2	0.2	0.333333			0.6	0.222222		0.333333	0.333333	0.25	0.4		0.375	0.75	0.46875	0.192377	0.5		0.4
CFSA15SA075.L350_DMS07383	S	animal food	2015	CC1	0.333333	0.4	1			0.333333			0.25	0.5	0.129323	0.2	0.2		0.166667	0.2		0.333333	0.166667	0.171429	0.571429	0.4	0.428571	0.428571	0.2	0.2	0.333333			0.6	0.222222		0.333333	0.666667	0.25	0.6		0.5	0.75	0.46875	0.153846	0.5		0.4
CLSA19.L350_DMS07475	S	human	2015	CC1	0.333333	0.4	1			0.166667			0.25	0.5	0.129323	0.2	0.2		0.166667	0.2		0.333333	0.166667	0.171429	0.571429	0.2	0.428571	0.428571	0.2	0.2	0.333333			0.6	0.222222		0.333333	0.333333	0.25	0.6		0.375	0.75	0.4375	0.153846	0.5		0.4
CLSA25.L350_DMS07480	S	human	2015	CC1	0.333333	0.4	1			0.166667			0.25	0.5	0.129323	0.2	0.2		0.166667	0.2		0.333333	0.166667	0.171429	0.571429	0.2	0.428571	0.428571	0.2	0.2	0.333333			0.6	0.222222		0.333333	0.333333	0.25	0.6		0.375	0.75	0.4375	0.153846	0.5		0.4
CLSA20.L350_DMS07476	S	human	2015	CC1	0.333333	0.4	1			0.333333			0.25	0.5	0.129323	0.2	0.2		0.166667	0.2		0.333333	0.166667	0.171429	0.571429	0.2	0.428571	0.428571	0.2	0.2	0.333333			0.6	0.222222		0.333333	0.333333	0.25	0.6		0.375	0.75	0.4375	0.153846	0.5		0.4
CLSA24.L350_DMS07820	S	human	2015	CC1	0.333333	0.4	1			0.333333			0.25	0.5	0.129323	0.2	0.2		0.166667	0.2		0.333333	0.166667	0.171429	0.571429	0.2	0.428571	0.428571	0.2	0.2	0.333333			0.6	0.222222		0.333333	0.333333	0.25	0.6		0.375	0.75	0.4375	0.153846	0.5		0.4
CLSA32.L350_DMS07491	S	human	2015	CC1	0.333333	0.4	1			0.333333			0.25	0.5	0.129323	0.2	0.2		0.166667	0.2		0.333333	0.166667	0.171429	0.571429	0.2	0.428571	0.428571	0.2	0.2	0.333333			0.6	0.222222		0.333333	0.333333	0.25	0.6		0.375	0.75	0.4375	0.153846	0.5		0.4
CLSA23.L350_DMS07479	S	human	2015	CC1	0.333333	0.4	1			0.333333			0.25	0.5	0.129323	0.2	0.2		0.166667	0.2		0.333333	0.166667	0.171429	0.571429	0.4	0.428571	0.428571	0.2	0.2	0.333333			0.6	0.222222		0.333333	0.333333	0.25	0.6		0.375	0.75	0.4375	0.153846	0.5		0.4
CLSA28.L350_DMS07482	S	human	2015	CC1	0.333333	0.4	1			0.333333			0.25	0.5	0.129323	0.2	0.2		0.166667	0.2		0.333333	0.166667	0.171429	0.571429	0.2	0.428571	0.428571	0.2	0.2	0.333333			0.6	0.222222		0.333333	0.333333	0.25	0.6		0.375	0.75	0.4375	0.153846	0.5		0.4
CFSA15SA126.L350_DMS07442	S	animal food	2015	CC1	0.333333	0.4	1			0.166667			0.25	0.5	0.129323	0.2	0.2		0.166667	0.2		0.333333	0.166667	0.171429	0.571429	0.4	0.428571	0.428571	0.2	0.2	0.333333			0.6	0.222222		0.333333	0.333333	0.25	0.6		0.375	0.75	0.4375	0.153846	0.5		0.4
CFSA15SA135.L350_DMS07252	S	animal food	2015	CC1	0.333333	0.4	1			0.166667			0.25	0.5	0.129323	0.2	0.2		0.166667	0.2		0.333333	0.166667	0.171429	0.571429	0.4	0.428571	0.428571	0.2	0.2	0.333333			0.6	0.222222		0.333333	0.333333	0.25	0.6		0.375	0.75	0.4375	0.153846	0.5		0.4
CFSA15SA087.L350_DMS07769	S	animal food	2015	CC1	0.333333	0.4	1			0.166667			0.25	0.5	0.129323	0.2	0.2		0.166667	0.2		0.333333	0.166667	0.171429	0.571429	0.2	0.428571	0.428571	0.2	0.2	0.333333			0.6	0.222222		0.333333	0.333333	0.25	0.4		0.375	0.75	0.4625	0.153846	0.5		0.4
CFSA15SA125.L350_DMS07244	S	animal food	2015	CC1	0.333333	0.4	1			0.166667			0.25	0.5	0.129323	0.2	0.2		0.166667	0.2		0.333333	0.166667	0.171429	0.571429	0.2	0.428571	0.428571	0.2	0.2	0.333333			0.6	0.222222		0.333333	0.333333	0.25	0.4		0.375	0.75	0.4625	0.153846	0.5		0.4
CFSA15SA151.L350_DMS07831	R	animal food	2015	CC1	0.333333	0.4	1			0.166667			0.25	0.5	0.129323	0.2	0.2		0.166667	0.2		0.333333	0.166667	0.171429	0.571429	0.2	0.428571	0.428571	0.2	0.2	0.333333			0.6	0.222222		0.333333	0.333333	0.25	0.4		0.375	0.75	0.4625	0.153846	0.5		0.4
CFSA17SA070.L350_DMS33071-V	S	non-animal food	2017	CC1	0.333333	0.4	1			0.333333			0.25	0.5	0.129323	0.2	0.2		0.166667	0.2		0.333333	0.166667	0.171429	0.571429	0.4	0.428571	0.428571	0.2	0.2	0.333333			0.6	0.222222		0.333333	0.333333	0.25	0.6		0.375	0.75	0.4625	0.153846	0.5		0.4
CFSA17SA071.L350_DMS33072-V	S	animal food	2017	CC1	0.333333	0.4	1			0.333333			0.25	0.5	0.129323	0.2	0.2		0.166667	0.2		0.333333	0.166667	0.171429	0.571429	0.2	0.428571	0.428571	0.2	0.2	0.333333			0.6	0.222222		0.333333	0.333333	0.25	0.6		0.375	0.75	0.4625	0.153846	0.5		0.4
CFSA15SA037.L350_DMS07044	S	animal food	2015	CC1	0.333333	0.4	1			0.333333			0.25	0.5	0.129323	0.2	0.2		0.166667	0.2		0.333333	0.166667	0.171429	0.571429	0.2	0.428571	0.428571	0.2	0.2	0.333333			0.6	0.222222		0.333333	0.333333	0.25	0.6		0.375	0.75	0.46875	0.153846	0.5		0.4
CFSA15SA039.L350_DMS07358	S	animal food	2015	CC1	0.333333	0.4	1			0.333333			0.25	0.5	0.129323	0.2	0.2		0.166667	0.2		0.333333	0.166667	0.171429	0.571429	0.2	0.428571	0.428571	0.2	0.2	0.333333			0.6	0.222222		0.333333	0.333333	0.25	0.6		0.375	0.75	0.46875	0.153846	0.5		0.4
CFSA15SA036.L350_DMS07356	S	animal food	2015	CC1	0.333333	0.4	1			0.333333			0.25	0.5	0.129323	0.2	0.2		0.166667	0.2		0.333333	0.166667	0.171429	0.571429	0.2	0.428571	0.428571	0.2	0.2	0.333333			0.6	0.222222		0.333333	0.333333	0.25	0.6		0.375	0.75	0.4375	0.153846	0.5		0.4
CFSA15SA147.L350_DMS09206	S	animal food	2015	CC1	0.333333	0.4	1			0.333333			0.25	0.5	0.129323	0.2	0.2		0.166667	0.2		0.333333	0.166667	0.171429	0.571429	0.2	0.428571	0.428571	0.2	0.2	0.333333			0.6	0.222222		0.333333	0.333333	0.25	0.6		0.375	0.75	0.4375	0.153846	0.5		0.4
CFSA15SA038.L350_DMS07357	S	animal food	2015	CC1	0.333333	0.4	1			0.333333			0.25	0.5	0.129323	0.2	0.2		0.166667	0.2		0.333333	0.166667	0.171429	0.571429	0.4	0.428571	0.428571	0.2	0.2	0.333333			0.6	0.222222		0.333333	0.333333	0.25	0.6		0.375	0.75	0.4375	0.153846	0.5		0.4
CFSA15SA106.L350_DMS07222	S	animal food	2015	CC1	0.333333	0.4	1			0.333333			0.25	0.5	0.129323	0.2	0.2		0.166667	0.2		0.333333	0.166667	0.171429	0.571429	0.4	0.428571	0.428571	0.2	0.2	0.333333			0.6	0.222222		0.333333	0.333333	0.25	0.6		0.375	0.75	0.375	0.153846	0.5		0.4
CFSA15SA082.L350_DMS07765	S	animal food	2015	CC1	0.333333	0.4	1			0.333333			0.25	0.5	0.129323	0.2	0.2		0.166667	0.2		0.333333	0.166667	0.171429	0.571429	0.4	0.428571	0.428571	0.2	0.2	0.333333			0.6	0.222222		0.333333	0.333333	0.25	0.6		0.375	0.75	0.375	0.153846	0.5		0.4
CFSA15SA077.L350_DMS07764	S	animal food	2015	CC1	0.333333	0.4	1			0.333333			0.25	0.5	0.129323	0.2	0.2		0.166667	0.2		0.333333	0.166667	0.171429	0.571429	0.4	0.428571	0.428571	0.2	0.2	0.333333			0.6	0.222222		0.333333	0.333333	0.25	0.6		0.375	0.75	0.375	0.153846	0.5		0.4
CFSA15SA146.L350_DMS07263	S	animal food	2015	CC1	0.333333	0.4	1			0.333333			0.25	0.5	0.129323	0.2	0.2		0.166667	0.2		0.333333	0.166667	0.171429	0.571429	0.4	0.428571	0.428571	0.2	0.2	0.333333			0.6	0.222222		0.333333	0.333333	0.25	0.6		0.375	0.75	0.375	0.153846	0.5		0.4
CFSA17SA019.L350_DMS32960-V	S	animal food	2017	CC1	0.333333	0.4	1			0.333333			0.25	0.5	0.129323	0.2	0.2			0.2		0.333333	0.166667	0.171429	0.571429	0.2	0.428571	0.428571	0.2	0.2	0.333333			0.6	0.222222		0.333333	0.333333	0.25	0.6		0.375	0.75	0.4625	0.192377	0.5		0.4
CFSA17SA101.L350_DMS33101-V	S	non-animal food	2017	CC1	0.333333	0.4	1			0.5			0.25	0.5	0.129323	0.2	0.4			0.2		0.333333	0.166667	0.171429	0.571429	0.2	0.428571	0.428571	0.2	0.2	0.333333			0.6	0.222222		0.333333	0.333333	0.25	0.2		0.375	0.75	0.375	0.192377	0.5		0.4
CFSA17SA006.L350_DMS32947-V	S	animal food	2017	CC1	0.333333	0.4	1			0.5			0.25	0.5	0.129323	0.2	0.2			0.2		0.333333	0.166667	0.171429	0.571429	0.4	0.285714	0.285714	0.2	0.2	0.333333			0.6	0.222222		0.333333	0.333333	0.25	0.6		0.375	0.75	0.375	0.192377	0.5		0.4
CFSA17SA017.L350_DMS32958-V	S	non-animal food	2017	CC1	0.333333	0.4	1			0.5			0.25	0.5	0.129323	0.2	0.2			0.2		0.333333	0.166667	0.171429	0.571429	0.2	0.428571	0.428571	0.2	0.2	0.333333			0.6	0.222222		0.333333	0.333333	0.25	0.6		0.375	0.75	0.4375	0.192377	0.5		0.4
CFSA15SA104.L350_DMS07220	S	animal food	2015	CC1	0.333333	0.4	1			0.5			0.25	0.5	0.129323	0.2	0.2		0.166667	0.2		0.333333	0.166667	0.171429	0.571429	0.2	0.428571	0.428571	0.2	0.2	0.333333			0.6	0.222222		0.333333	0.333333	0.25	0.6		0.375	0.75	0.375	0.192377	0.5		0.4
CFSA15SA109.L350_DMS07224	R	animal food	2015	CC1	0.333333	0.4	1			0.5			0.25	0.5	0.129323	0.2	0.2		0.166667	0.2		0.333333	0.166667	0.171429	0.571429	0.2	0.428571	0.428571	0.2	0.2	0.333333			0.6	0.222222		0.333333	0.333333	0.25	0.6		0.375	0.75	0.4625	0.192377	0.5		0.4
CFSA17SA040.L350_DMS33035-V	S	non-animal food	2017	CC1	0.333333	0.4	1			0.5			0.25	0.5	0.129323	0.2	0.2		0.166667	0.2		0.333333	0.166667	0.171429	0.571429	0.2	0.428571	0.428571	0.2	0.2	0.333333			0.6	0.222222		0.333333	0.333333	0.25	0.6		0.375	0.75	0.375	0.192377	0.5		0.4
CFSA17SA004.L350_DMS32945-V	S	non-animal food	2017	CC1	0.333333	0.4	1			0.5			0.25	0.5	0.129323	0.2	0.2		0.166667	0.2		0.333333	0.166667	0.171429	0.571429	0.2	0.428571	0.428571	0.2	0.2	0.333333			0.6	0.222222		0.333333	0.333333	0.25	0.6		0.375	0.75	0.46875	0.192377	0.5		0.4
CFSA15SA086.L350_DMS07389	R	animal food	2015	CC1	0.333333	0.4	1			0.5			0.25	0.5	0.129323	0.2	0.2		0.166667	0.2		0.333333	0.166667	0.171429	0.571429	0.4	0.428571	0.428571	0.2	0.2	0.333333			0.6	0.222222		0.333333	0.333333	0.25	0.6		0.375	0.75	0.46875	0.192377	0.5		0.4
CFSA15SA078.L350_DMS07385	S	animal food	2015	CC1	0.333333	0.4	1			0.5			0.25	0.5	0.129323	0.2	0.2		0.166667	0.2		0.333333	0.333333	0.171429	0.571429	0.4	0.428571	0.428571	0.2	0.4	0.333333			0.6	0.222222	0.333333	0.333333	0.333333	0.25	0.6		0.375	0.75	0.5	0.153846	0.5		0.4
CFSA15SA157.L350_DMS07836	S	animal food	2015	CC1	0.333333	0.4	1			0.333333			0.25	0.5	0.129323	0.2	0.2		0.166667	0.2		0.333333	0.333333	0.171429	0.571429	0.2	0.428571	0.428571	0.2	0.4	0.333333			0.6	0.222222	0.333333	0.333333	0.333333	0.25	0.6		0.375	0.75	0.53125	0.153846	0.5		0.4
CFSA17SA100.L350_DMS33100-V-1	S	animal food	2017	CC1	0.333333	0.4	1			0.333333			0.25	0.5	0.129323	0.2	0.2		0.166667	0.2		0.333333	0.166667	0.171429	0.571429	0.2	0.428571	0.428571	0.2	0.2	0.333333			0.6	0.222222	0.333333	0.333333	0.333333	0.25	0.6		0.375	0.75	0.3125	0.192377	0.5		0.6
18A125.L350_BDMS190616974-1a	S	non-animal food	2018	CC1	0.333333	0.4	1			0.166667			0.25	0.5	0.129323	0.2	0.2			0.2		0.333333	0.166667	0.171429	0.571429	0.2	0.428571	0.428571	0.2	0.4	0.333333			0.6	0.222222		0.333333	0.333333	0.25	0.6		0.375	0.75	0.375	0.153846	0.5		0.4
CFSA17SA092.L350_DMS33092-V	R	non-animal food	2017	CC1	0.333333	0.4	1			0.5			0.25	0.5	0.129323	0.2	0.2			0.2		0.333333	0.166667	0.171429	0.571429	0.2	0.428571	0.428571	0.2	0.2	0.333333			0.6	0.222222		0.333333	0.333333	0.25	0.6		0.375	0.75	0.46875	0.192377	0.5		0.4
CFSA17SA094.L350_DMS33094-V	R	animal food	2017	CC1	0.333333	0.4	1			0.5			0.25	0.5	0.129323	0.2	0.2			0.2		0.333333	0.166667	0.171429	0.571429	0.2	0.428571	0.428571	0.2	0.2	0.333333			0.6	0.222222		0.333333	0.333333	0.25	0.6		0.375	0.75	0.5	0.192377	0.5		0.4
CFSA17SA047.L350_DMS33042-V	S	non-animal food	2017	CC1	0.333333	0.4	1			0.333333			0.25	0.666667	0.129323	0.2	0.2		0.166667	0.2		0.333333	0.333333	0.171429	0.571429	0.2	0.428571	0.428571	0.2	0.2	0.666667			0.6	0.222222		0.333333	0.333333	0.25	0.4		0.375	0.75	0.4375	0.153846	0.5		0.4
CLSA74.L350_DMS07739	S	human	2015	CC1	0.333333	0.4	1			0.166667			0.25	0.666667	0.129323	0.2	0.2		0.166667	0.2		0.333333	0.166667	0.171429	0.571429	0.2	0.428571	0.428571	0.2	0.2	0.333333			0.6	0.222222		0.333333	0.333333	0.25	0.4		0.375	0.75	0.5	0.153846	0.5		0.4
CLSA57.L350_DMS07782	S	human	2015	CC15	0.166667	0.2	0.5			0.333333			0.25	0.5	0.967742	0.2	0.2		0.166667			0.333333	0.166667		0.285714	0.2	0.142857	0.285714	0.3	0.6	0.333333	0.125		0.4	0.444444		0.333333	0.333333	0.375	0.6		0.5	0.5	0.34375	0.153846	0.666667		0.2
CLSA54.L350_DMS07779	S	human	2015	CC15	0.166667	0.2	0.5			0.333333			0.25	0.5	0.967742	0.2	0.2		0.166667			0.333333	0.166667		0.285714	0.2	0.142857	0.285714	0.3	0.6	0.333333	0.125		0.4	0.444444		0.333333	0.333333	0.375	0.6		0.5	0.5	0.34375	0.153846	0.666667		0.2
CLSA45.L350_DMS07504	S	human	2015	CC15	0.166667	0.2	0.5			0.333333			0.25	0.5	0.967742	0.2	0.2		0.166667			0.333333	0.166667		0.285714	0.2	0.142857	0.285714	0.3	0.6	0.333333	0.125		0.4	0.333333		0.333333	0.333333	0.375	0.6		0.375	0.5	0.34375	0.153846	0.666667		0.2
CLSA64.L350_DMS07788	S	human	2015	CC15	0.166667	0.2	0.5			0.333333			0.25	0.5	0.967742	0.2	0.2		0.166667			0.333333	0.166667		0.285714	0.2	0.142857	0.285714	0.3	0.6	0.333333	0.125		0.4	0.444444		0.333333	0.333333	0.375	0.6		0.375	0.5	0.34375	0.153846	0.666667		0.2
CLSA42.L350_DMS07501	S	human	2015	CC15	0.166667	0.2	0.5			0.333333			0.25	0.5	0.967742	0.2	0.2		0.166667			0.333333	0.166667		0.285714	0.2	0.142857	0.285714	0.3	0.6	0.333333	0.125		0.4	0.555556		0.333333	0.333333	0.375	0.6		0.5	0.5	0.34375	0.153846	0.666667		0.2
CLSA55.L350_DMS07780	S	human	2015	CC15	0.166667	0.2	0.5			0.333333			0.25	0.5	0.967742	0.2	0.2		0.166667			0.333333	0.166667		0.285714	0.2	0.142857	0.285714	0.3	0.6	0.333333	0.125		0.4	0.555556		0.333333	0.333333	0.375	0.6		0.5	0.5	0.34375	0.153846	0.666667		0.2
CLSA43.L350_DMS07502	S	human	2015	CC15	0.166667	0.2	0.5			0.333333			0.25	0.5	0.967742	0.2	0.2		0.166667			0.333333	0.166667		0.285714	0.2	0.142857	0.285714	0.3	0.6	0.333333	0.125		0.4	0.555556		0.333333	0.333333	0.375	0.6		0.5	0.5	0.34375	0.153846	0.666667		0.2
CLSA46.L350_DMS07505	S	human	2015	CC15	0.166667	0.2	0.5			0.333333			0.25	0.5	0.967742	0.2	0.2		0.166667			0.333333	0.166667		0.285714	0.2	0.142857	0.285714	0.3	0.6	0.333333	0.125		0.4	0.555556		0.333333	0.333333	0.375	0.6		0.5	0.5	0.34375	0.153846	0.666667		0.2
CLSA37.L350_DMS07496	S	human	2015	CC15	0.166667	0.2	0.5			0.333333			0.25	0.5	0.967742	0.2	0.2					0.333333	0.166667		0.285714	0.2	0.142857	0.285714	0.3	0.6	0.333333	0.125		0.4	0.555556		0.333333	0.333333	0.375	0.6		0.5	0.5	0.3125	0.115385	0.666667		0.4
CLSA60.L350_DMS07785	S	human	2015	CC15	0.166667	0.2	0.5			0.333333			0.25	0.5	0.967742	0.2	0.2					0.333333	0.166667		0.285714	0.2	0.142857	0.285714	0.3	0.6	0.333333	0.125		0.4	0.444444		0.333333	0.333333	0.375	0.6		0.5	0.5	0.375	0.115385	0.666667		0.2
CFSA15SA063.L350_DMS07374	S	animal food	2015	CC15	0.166667	0.2	0.5			0.5			0.25	0.5	0.967742	0.2	0.2		0.166667			0.333333	0.166667		0.285714	0.4	0.142857	0.285714	0.3	0.6	0.333333	0.125		0.4	0.444444		0.333333	0.333333	0.375	0.2		0.5	0.5	0.375	0.115385	0.666667		0.4
CFSA.SA049.L350_DMS29521-V	S	human	2017	CC15	0.166667	0.2	0.5			0.5			0.25	0.5	0.967742	0.2	0.2		0.166667			0.333333	0.166667		0.285714	0.2	0.142857	0.285714	0.4	0.6	0.333333	0.125		0.4	0.333333		0.333333	0.333333	0.375	0.2		0.375	0.5	0.375	0.115385	0.666667		0.2
CFSA16SA060.L350_FDMS170058621-1A	S	non-animal food	2016	CC15	0.166667	0.2	0.5			0.5			0.25	0.5	0.967742	0.2	0.2					0.333333	0.166667		0.285714	0.2	0.142857	0.285714	0.3	0.6	0.333333	0.125		0.4	0.444444		0.333333	0.333333	0.375	0.6		0.375	0.5	0.28125	0.115385	0.666667		0.2
CFSA15SA093.L350_DMS07395	S	animal food	2015	CC15	0.166667	0.2	0.5			0.5			0.25	0.5	0.967742	0.2	0.2					0.333333	0.166667		0.285714	0.2	0.142857	0.285714	0.3	0.6	0.333333	0.125		0.4	0.444444		0.333333	0.333333	0.375	0.6		0.375	0.5	0.25	0.115385	0.666667		0.2
CFSA15SA071.L350_DMS07380	R	animal food	2015	CC15	0.166667	0.2	0.5			0.5			0.25	0.5	0.967742	0.2	0.2					0.333333	0.166667		0.285714	0.2	0.142857	0.285714	0.3	0.6	0.333333	0.125		0.4	0.333333		0.333333	0.333333	0.375	0.6		0.5	0.5	0.375	0.115385	0.666667		0.2
CFSA17SA063.L350_DMS33058-V	R	non-animal food	2017	CC5	0.166667	0.2	0.75			0.333333			0.5	0.333333	0.225865	0.4	0.2	0.6	0.333333	0.2		0.333333	0.166667	0.142857	0.142857	0.2	0.285714	0.142857	0.2	0.4	0.333333	0.125	0.134483	0.2	0.222222		0.333333	0.333333	0.375	0.6		0.125	0.75	0.1875	0.153846	0.5		0.6
CLSA40.L350_DMS07499	S	human	2015	CC5	0.166667	0.2	0.75			0.333333			0.5	0.333333	0.225865	0.4	0.4	0.6	0.166667	0.2		0.333333	0.166667	0.142857	0.142857	0.2	0.285714	0.142857	0.1	0.6	0.333333	0.125	0.134483	0.2	0.222222		0.333333	0.333333	0.375	0.6		0.125	0.75	0.125	0.769238	0.5		0.2
CFSA15SA122.L350_DMS07242	R	animal food	2015	CC5	0.166667	0.2	0.75			0.333333			0.5	0.5	0.225865	0.6	0.2	0.6	0.333333	0.2		0.333333		0.142857	0.142857	0.2	0.285714	0.142857	0.3	0.4	0.666667	0.125	0.134483	0.2	0.222222		0.333333	0.333333	0.375	0.6		0.125	0.75	0.21875	0.769238	0.666667		0.2
CFSA15SA047.L350_DMS07360	S	animal food	2015	CC5	0.166667	0.2	0.75			0.333333			0.5	0.333333	0.225865	0.6	0.2	0.8	0.333333	0.2		0.333333		0.142857	0.142857	0.4	0.285714	0.142857	0.3	0.4	0.333333	0.125	0.134483	0.2	0.222222		0.333333	0.333333	0.375	0.6		0.125	0.75	0.21875	0.769238	0.666667		0.2
CFSA15SA054.L350_DMS07367	S	animal food	2015	CC5	0.166667	0.2	0.75			0.333333			0.5	0.333333	0.225865	0.6	0.2	0.6	0.333333	0.2		0.333333		0.142857	0.142857	0.6	0.285714	0.142857	0.3	0.4	0.333333	0.125	0.134483	0.2	0.222222		0.333333	0.333333	0.375	0.6		0.125	0.75	0.21875	0.769238	0.666667		0.2
CFSA15SA123.L350_DMS07441	S	animal food	2015	CC5	0.166667	0.2	0.75			0.333333			0.5	0.333333	0.225865	0.6	0.2	0.6	0.333333	0.2		0.333333		0.142857	0.142857	0.6	0.285714	0.142857	0.3	0.4	0.333333	0.125	0.134483	0.2	0.222222		0.333333	0.333333	0.375	0.6		0.125	0.75	0.25	0.769238	0.666667		0.2
CFSA15SA092.L350_DMS07394	S	animal food	2015	CC5	0.166667	0.2	0.75			0.333333			0.5	0.333333	0.225865	0.4	0.2	0.6	0.333333	0.2		0.333333	0.166667	0.142857	0.142857	0.2	0.285714	0.142857	0.2	0.4	0.333333	0.25	0.134483	0.2	0.222222		0.333333	0.333333	0.375	0.4		0.125	0.75	0.15625	0.153846	0.5		0.2
CFSA17SA057.L350_DMS33052-V	R	non-animal food	2017	CC5	0.166667	0.2	0.75			0.333333			0.5	0.333333	0.225865	0.4	0.2	0.6	0.166667	0.2		0.333333		0.142857	0.142857	0.2	0.285714	0.142857	0.1	0.4	0.333333	0.125	0.134483	0.2	0.222222		0.333333	0.333333	0.375	0.6		0.125	0.75	0.9375	0.115385	0.333333		0.2
CFSA15SA003.L350_DMS07330	S	animal food	2015	CC5	0.333333	0.2	0.75			0.333333			0.5	0.333333	0.225865	0.4	0.2	0.6	0.333333	0.2		0.333333	0.166667	0.142857	0.142857	0.2	0.285714	0.142857	0.2	0.4	0.333333	0.125	0.134483	0.2	0.222222		0.333333	0.333333	0.375	0.6		0.125	0.75	0.125	0.153846	0.333333		0.2
CFSA15SA006.L350_DMS07333	R	animal food	2015	CC5	0.333333	0.2	0.75			0.333333			0.5	0.333333	0.225865	0.4	0.2	0.6	0.333333	0.2		0.333333	0.166667	0.142857	0.142857	0.2	0.285714	0.142857	0.2	0.4	0.333333	0.125	0.134483	0.2	0.222222		0.333333	0.333333	0.375	0.6		0.125	0.75	0.125	0.153846	0.333333		0.2
CFSA15SA067.L350_DMS07762	S	animal food	2015	CC5	0.333333	0.2	0.75			0.333333			0.5	0.333333	0.225865	0.4	0.2	0.6	0.333333	0.2		0.333333	0.166667	0.142857	0.142857	0.2	0.285714	0.142857	0.2	0.4	0.333333	0.125	0.134483	0.2	0.222222		0.333333	0.333333	0.375	0.6		0.125	0.75	0.125	0.153846	0.333333		0.2
CFSA17SA066.L350_DMS33061-V	S	non-animal food	2017	CC5	0.333333	0.2	0.75			0.333333			0.5	0.333333	0.225865	0.4	0.2	0.6	0.333333	0.2		0.333333	0.166667	0.142857	0.142857	0.2	0.285714	0.142857	0.2	0.4	0.333333	0.125	0.134483	0.2	0.222222		0.333333	0.333333	0.375	0.6		0.125	0.75	0.125	0.153846	0.333333		0.2
CFSA17SA067.L350_DMS33062-V	S	non-animal food	2017	CC5	0.333333	0.2	0.75			0.333333			0.5	0.333333	0.225865	0.4	0.2	0.6	0.333333	0.2		0.333333	0.166667	0.142857	0.142857	0.2	0.285714	0.142857	0.2	0.4	0.333333	0.125	0.134483	0.2	0.222222		0.333333	0.333333	0.375	0.6		0.125	0.75	0.125	0.153846	0.333333		0.2
CFSA15SA011.L350_DMS07337	S	animal food	2015	CC5	0.333333	0.2	0.75			0.333333			0.5	0.333333	0.225865	0.4	0.2	0.6	0.333333	0.2		0.333333	0.166667	0.142857	0.142857	0.2	0.285714	0.142857	0.2	0.4	0.333333	0.125	0.134483	0.2	0.222222		0.333333	0.333333	0.375	0.6		0.125	0.75	0.125	0.153846	0.333333		0.2
CFSA17SA090.L350_DMS33090-V	R	non-animal food	2017	CC5	0.333333	0.2	0.75			0.333333			0.5	0.333333	0.225865	0.4	0.2	0.6	0.333333	0.2		0.333333	0.166667	0.142857	0.142857	0.2	0.285714	0.142857	0.2	0.4	0.333333	0.125	0.134483	0.2	0.222222		0.333333	0.333333	0.375	0.6		0.125	0.75	0.9375	0.153846	0.333333		0.2
CFSA15SA001.L350_DMS07328	R	animal food	2015	CC5	0.333333	0.2	0.75			0.333333			0.5	0.333333	0.225865	0.4	0.2	0.6	0.333333	0.2		0.333333	0.166667	0.142857	0.142857	0.2	0.285714	0.142857	0.2	0.4	0.333333	0.125	0.134483	0.2	0.222222		0.333333	0.333333	0.375	0.6		0.125	0.75	0.9375	0.153846	0.333333		0.2
CFSA.SA033.L350_DMS29505-V	S	human	2017	CC5	0.166667	0.2	0.75			0.333333			0.5	0.333333	0.225865	0.4	0.2	0.6	0.333333	0.2		0.333333		0.142857	0.142857	0.4	0.285714	0.142857	0.1	0.4	0.333333	0.125	0.134483	0.2	0.222222		0.333333	0.333333	0.375	0.4		0.125	0.75	0.1875	0.115385	0.666667		0.2
CLSA83.L350_DMS07748	S	human	2015	CC5	0.166667	0.2	0.75			0.333333			0.5	0.333333	0.225865	0.4	0.2	0.6	0.166667	0.2		0.333333		0.142857	0.142857	0.2	0.285714	0.142857	0.2	0.4	0.333333	0.125	0.134483	0.2	0.222222		0.333333	0.333333	0.375	0.6		0.125	0.75	0.15625	0.115385	0.666667		0.2
CFSA15SA026.L350_DMS07349	S	animal food	2015	CC5	0.166667	0.2	0.75			0.666667			0.5	0.333333	0.225865	0.4	0.2	0.6		0.2		0.333333	0.166667	0.142857	0.142857	0.4	0.285714	0.142857	0.1	0.4	0.333333	0.125	0.134483	0.2	0.222222		0.333333	0.333333	0.375	0.6		0.125	0.75	0.1875	0.769238	0.666667		0.4
CFSA15SA027.L350_DMS07062	S	animal food	2015	CC5	0.166667	0.2	0.75			0.666667			0.5	0.333333	0.225865	0.4	0.2	0.6		0.2		0.333333	0.166667	0.142857	0.142857	0.4	0.285714	0.142857	0.1	0.4	0.333333	0.125	0.134483	0.2	0.222222		0.333333	0.333333	0.375	0.6		0.125	0.75	0.625	0.769238	0.666667		0.4
CLSA92.L350_DMS07757	S	human	2015	CC5	0.166667	0.2	0.75			0.5			0.5	0.166667	0.225865	0.4	0.2	0.6	0.166667	0.2		0.333333	0.166667	0.142857	0.142857	0.2	0.285714	0.142857	0.1	0.4	0.333333	0.25	0.134483	0.2	0.222222		0.333333	0.333333	0.375	0.6		0.125	0.75	0.1875	0.115385	0.666667		0.2
CFSA15SA118.L350_DMS07233	R	animal food	2015	CC5	0.166667	0.2	0.75			0.5			0.5	0.166667	0.225865	0.4	0.2	0.6	0.166667	0.2		0.333333	0.166667	0.142857	0.142857		0.285714	0.142857	0.1	0.4	0.333333	0.25	0.134483	0.2	0.222222		0.333333	0.333333	0.375	0.6		0.125	0.75	0.1875	0.115385	0.666667		0.4
CFSA15SA084.L350_DMS07767	S	animal food	2015	CC5	0.166667	0.2	0.75			0.5			0.5	0.5	0.225865	0.4	0.2	0.6	0.166667	0.2		0.333333	0.166667	0.142857	0.142857	0.2	0.285714	0.142857	0.2	0.4	0.333333	0.125	0.134483	0.2	0.222222		0.333333	0.333333	0.375	0.6		0.125	0.75	0.1875	0.769238	0.666667		0.2
CFSA15SA143.L350_DMS07260	R	animal food	2015	CC5	0.166667	0.2	0.75			0.5			0.5	0.5	0.225865	0.4	0.2	0.6	0.166667	0.2		0.333333	0.166667	0.142857	0.142857	0.2	0.285714	0.142857	0.2	0.4	0.333333	0.125	0.134483	0.2	0.222222		0.333333	0.333333	0.375	0.6		0.125	0.75	0.1875	0.769238	0.666667		0.2
CFSA15SA085.L350_DMS07768	S	animal food	2015	CC5	0.166667	0.2	0.75			0.5			0.5	0.333333	0.225865	0.4	0.2	0.6	0.5	0.2		0.333333	0.166667	0.142857	0.142857	0.4	0.285714	0.142857	0.1	0.4	0.333333	0.25	0.134483	0.2	0.222222		0.333333	0.333333	0.375	0.6		0.125	0.75	0.1875	0.115385	0.666667		0.2
CFSA15SA139.L350_DMS07256	S	animal food	2015	CC5	0.166667	0.2	0.75			0.5			0.5	0.333333	0.225865	0.4	0.2	0.6	0.5	0.2		0.333333	0.166667	0.142857	0.142857	0.4	0.285714	0.142857	0.1	0.4	0.333333	0.25	0.134483	0.2	0.222222		0.333333	0.333333	0.375	0.6		0.125	0.75	0.1875	0.115385	0.666667		0.2
CFSA15SA136.L350_DMS07253	R	animal food	2015	CC5	0.166667	0.2	0.75			0.5			0.5	0.333333	0.225865	0.4	0.2	0.6	0.166667	0.2		0.333333	0.166667	0.142857	0.142857	0.4	0.285714	0.142857	0.1	0.4	0.333333	0.125	0.134483	0.2	0.222222		0.333333	0.333333	0.375	0.4		0.125	0.75	0.125	0.115385	0.666667		0.2
CFSA15SA046.L350_DMS07050	S	animal food	2015	CC5	0.166667	0.2	0.75			0.5			0.5	0.333333	0.193548	0.4	0.2	0.6	0.166667	0.2		0.333333	0.166667	0.171429	0.142857	0.4	0.285714	0.142857	0.1	0.4	0.333333	0.25	0.689655	0.2	0.222222		0.333333	0.333333	0.375	0.6		0.125	0.75	0.3125	0.115385	0.666667		0.2
CFSA15SA040.L350_DMS07047	S	animal food	2015	CC5	0.166667	0.2	0.75			0.5			0.5	0.333333	0.225865	0.4	0.2	0.6	0.166667	0.2		0.333333	0.166667	0.142857	0.142857	0.4	0.285714	0.142857	0.1	0.4	0.333333	0.25	0.134483	0.2	0.222222		0.333333	0.333333	0.375	0.6		0.125	0.75	0.9375	0.115385	0.666667		0.2
CFSA15SA042.L350_DMS07042	S	animal food	2015	CC5	0.166667	0.2	0.75			0.5			0.5	0.333333	0.193548	0.4	0.2	0.6	0.166667	0.2		0.333333	0.166667	0.171429	0.142857	0.4	0.285714	0.142857	0.1	0.4	0.333333	0.25	0.689655	0.2	0.222222		0.333333	0.333333	0.375	0.6		0.125	0.75	0.15625	0.115385	0.666667		0.2
CFSA15SA101.L350_DMS07217	S	animal food	2015	CC5	0.166667	0.2	0.75			0.5			0.5	0.333333	0.225865	0.4	0.2	0.4	0.166667	0.2		0.333333		0.142857	0.142857	0.4	0.285714	0.142857	0.1	0.4	0.333333	0.25	0.134483	0.2	0.222222		0.333333	0.333333	0.375	0.6		0.125	0.75	0.15625	0.115385	0.666667		0.2
CFSA17SA080.L350_DMS33081-V	S	non-animal food	2017	CC5	0.166667	0.2	0.75			0.5			0.5	0.333333	0.225865	0.4	0.2	0.6	0.166667	0.2		0.333333	0.166667	0.142857	0.142857	0.4	0.285714	0.142857	0.1	0.4	0.333333	0.125	0.134483	0.2	0.222222		0.333333	0.333333	0.375	0.6		0.125	0.75	0.1875	0.115385	0.5		0.2
CFSA15SA049.L350_DMS07362	S	animal food	2015	CC5	0.166667	0.2	0.75			0.5			0.5	0.333333	0.225865	0.4	0.2	0.6	0.166667	0.2		0.333333	0.166667	0.142857	0.142857	0.6	0.285714	0.142857	0.1	0.4	0.333333	0.25	0.134483	0.2	0.222222		0.333333	0.333333	0.375	0.6		0.125	0.75	0.1875	0.115385	0.666667		0.2
CFSA15SA059.L350_DMS07760	S	animal food	2015	CC5	0.166667	0.2	0.75			0.5			0.5	0.333333	0.225865	0.4	0.2	0.6	0.166667	0.2		0.333333	0.166667	0.142857	0.142857	0.6	0.285714	0.142857	0.1	0.4	0.333333	0.25	0.134483	0.2	0.222222		0.333333	0.333333	0.375	0.6		0.125	0.75	0.1875	0.115385	0.666667		0.2
CLSA38.L350_DMS07497	S	human	2015	CC5	0.166667	0.2	0.75			0.666667			0.5	0.333333	0.225865	0.4	0.2	0.6	0.166667	0.2		0.333333	0.166667	0.142857	0.142857	0.4	0.285714	0.142857	0.1	0.4	0.333333	0.25	0.134483	0.2	0.222222		0.333333	0.333333	0.375	0.6		0.125	0.75	0.125	0.115385	0.666667		0.2
CFSA.SA034.L350_DMS29506-V	S	human	2017	CC5	0.166667	0.2	0.75			0.5			0.5	0.333333	0.225865	0.4	0.2	0.6	0.166667	0.2		0.333333	0.166667	0.142857	0.142857	0.4	0.285714	0.142857	0.1	0.4	0.333333	0.25	0.134483	0.2	0.222222		0.333333	0.333333	0.375	0.6		0.125	0.75	0.15625	0.115385	0.666667		0.2
CFSA.SA035.L350_DMS29507-V	S	human	2017	CC5	0.166667	0.2	0.75			0.5			0.5	0.333333	0.225865	0.4	0.2	0.6	0.166667	0.2		0.333333	0.166667	0.142857	0.142857	0.6	0.285714	0.142857	0.1	0.4	0.333333	0.25	0.134483	0.2	0.222222		0.333333	0.333333	0.375	0.6		0.125	0.75	0.1875	0.115385	0.666667		0.2
CFSA.SA042.L350_DMS29514-V	S	human	2017	CC5	0.166667	0.2	0.75			0.5			0.5	0.333333	0.225865	0.4	0.2	0.6	0.166667	0.2		0.333333	0.166667	0.142857	0.142857	0.4	0.285714	0.142857	0.1	0.4	0.333333	0.25	0.134483	0.2	0.222222		0.333333	0.333333	0.375	0.6		0.125	0.75	0.1875	0.115385	0.666667		0.2
CFSA.SA048.L350_DMS29520-V	S	human	2017	CC5	0.166667	0.2	0.75			0.5			0.5	0.333333	0.225865	0.4	0.2	0.6	0.166667	0.2		0.333333	0.166667	0.142857	0.142857	0.4	0.285714	0.142857	0.1	0.4	0.333333	0.25	0.134483	0.2	0.222222		0.333333	0.333333	0.375	0.6		0.125	0.75	0.1875	0.115385	0.666667		0.2
CFSA15SA014.L350_DMS08744	S	animal food	2015	CC5	0.166667	0.2	0.75			0.5			0.5	0.333333	0.225865	0.4	0.2	0.6	0.166667	0.2		0.333333		0.142857	0.142857	0.6	0.285714	0.142857	0.1	0.4	0.333333	0.25	0.134483	0.2	0.222222		0.333333	0.333333	0.375	0.6		0.125	0.75	0.125	0.115385	0.666667		0.2
CFSA15SA048.L350_DMS07361	S	animal food	2015	CC5	0.166667	0.2	0.75			0.5			0.5	0.333333	0.225865	0.4	0.2	0.6	0.166667	0.2		0.333333	0.166667	0.142857	0.142857	0.6	0.285714	0.142857	0.1	0.4	0.333333	0.25	0.134483	0.2	0.222222		0.333333	0.333333	0.375	0.6		0.125	0.75	0.1875	0.115385	0.666667		0.2
CFSA15SA099.L350_DMS07775	S	animal food	2015	CC5	0.166667	0.2	0.75			0.5			0.5	0.333333	0.225865	0.4	0.2	0.6	0.166667	0.2		0.333333	0.166667	0.142857	0.142857	0.2	0.285714	0.142857	0.1	0.4	0.333333	0.25	0.134483	0.2	0.222222		0.333333	0.333333	0.375	0.6		0.125	0.75	0.15625	0.115385	0.666667		0.2
CFSA15SA132.L350_DMS07250	S	animal food	2015	CC5	0.166667	0.2	0.75			0.5			0.5	0.333333	0.225865	0.4	0.2	0.6	0.166667	0.2		0.333333	0.166667	0.142857	0.142857	0.2	0.285714	0.142857	0.1	0.4	0.333333	0.25	0.134483	0.2	0.222222		0.333333	0.333333	0.375	0.6		0.125	0.75	0.15625	0.115385	0.666667		0.2
CFSA15SA055.L350_DMS07368	R	animal food	2015	CC5	0.166667	0.2	0.75			0.5			0.5	0.333333	0.225865	0.4	0.2	0.6	0.166667	0.2		0.333333	0.166667	0.142857	0.142857	0.6	0.285714	0.142857	0.1	0.4	0.333333	0.25	0.134483	0.2	0.222222		0.333333	0.333333	0.375	0.6		0.125	0.75	0.1875	0.115385	0.666667		0.2
CFSA.SA009.L350_DMS29481-V	S	human	2017	CC5	0.166667	0.2	0.75			0.5			0.5	0.333333	0.225865	0.4	0.2	0.6	0.166667	0.2		0.333333	0.166667	0.142857	0.142857	0.4	0.285714	0.142857	0.1	0.4	0.333333	0.25	0.134483	0.2	0.222222		0.333333	0.333333	0.375	0.6		0.125	0.75	0.1875	0.115385	0.666667		0.2
CFSA15SA152.L350_DMS07832	R	animal food	2015	CC5	0.166667	0.2	0.75			0.5			0.5	0.333333	0.225865	0.4	0.2	0.6	0.166667	0.2		0.333333	0.166667	0.142857	0.142857	0.4	0.285714	0.142857	0.1	0.4	0.333333	0.25	0.134483	0.2	0.222222		0.333333	0.333333	0.375	0.6		0.125	0.75	0.15625	0.115385	0.666667		0.2
CFSA15SA133.L350_DMS07828	R	animal food	2015	CC5	0.166667	0.2	0.75			0.5			0.5	0.333333	0.225865	0.4	0.2	0.6	0.166667	0.2		0.333333	0.166667	0.142857	0.142857	0.6	0.285714	0.142857	0.1	0.4	0.333333	0.25	0.134483	0.2	0.222222		0.333333	0.333333	0.375	0.6		0.125	0.75	0.125	0.115385	0.666667		0.2
CFSA15SA083.L350_DMS07766	S	animal food	2015	CC5	0.166667	0.2	0.75			0.5			0.5	0.333333	0.225865	0.4	0.2	0.6	0.166667	0.2		0.333333	0.166667	0.142857	0.142857	0.4	0.285714	0.142857	0.1	0.4	0.333333	0.25	0.134483	0.2	0.222222		0.333333	0.333333	0.375	0.6		0.125	0.75	0.1875	0.115385	0.666667		0.2
CFSA15SA145.L350_DMS07262	S	animal food	2015	CC5	0.166667	0.2	0.75			0.5			0.5	0.333333	0.225865	0.4	0.2	0.6	0.166667	0.2		0.333333	0.166667	0.142857	0.142857	0.4	0.285714	0.142857	0.1	0.4	0.333333	0.25	0.134483	0.2	0.222222		0.333333	0.333333	0.375	0.6		0.125	0.75	0.1875	0.115385	0.666667		0.2
CFSA.SA019.L350_DMS29491-V	S	human	2017	CC5	0.166667	0.2	0.75			0.5			0.5	0.333333	0.225865	0.4	0.2	0.6	0.166667	0.2		0.333333	0.166667	0.142857	0.142857	0.4	0.285714	0.142857	0.1	0.4	0.333333	0.25	0.134483	0.2	0.222222		0.333333	0.333333	0.375	0.6		0.125	0.75	0.125	0.115385	0.666667		0.2
CFSA.SA012.L350_DMS29484-V	S	human	2017	CC5	0.166667	0.2	0.75			0.5			0.5	0.333333	0.225865	0.4	0.2	0.6	0.166667	0.2		0.333333	0.166667	0.142857	0.142857	0.4	0.285714	0.142857	0.1	0.4	0.333333	0.25	0.134483	0.2	0.222222		0.333333	0.333333	0.375	0.6		0.125	0.75	0.125	0.115385	0.666667		0.2
CFSA.SA028.L350_DMS29500-V	S	human	2017	CC5	0.166667	0.2	0.75			0.5			0.5	0.333333	0.225865	0.4	0.2	0.6	0.166667	0.2		0.333333	0.166667	0.142857	0.142857	0.4	0.285714	0.142857	0.1	0.4	0.333333	0.25	0.134483	0.2	0.222222		0.333333	0.333333	0.375	0.6		0.125	0.75	0.125	0.115385	0.666667		0.2
CFSA17SA068.L350_DMS33069-V	S	animal food	2017	CC5	0.166667	0.2	0.75			0.666667			0.5	0.333333	0.225865	0.4	0.2	0.6	0.166667	0.2		0.333333	0.166667	0.142857	0.142857	0.4	0.285714	0.142857	0.1	0.4	0.333333	0.125	0.134483	0.2	0.222222			0.333333	0.375	0.6		0.125	0.75	0.125	0.115385	0.666667		0.2
CLSA63.L350_DMS07787	S	human	2015	CC5	0.166667	0.2	0.75			0.5			0.5	0.333333	0.225865	0.4	0.2	0.6	0.166667	0.2		0.333333		0.142857	0.142857	0.2	0.285714	0.142857	0.1	0.4	0.333333	0.125	0.134483	0.2	0.222222		0.333333	0.333333	0.375	0.6		0.125	0.75	0.1875	0.115385	0.666667		0.2
[truncated: 1,955 more columns]

## Sheet: CHL
ID	class	Source	Year	CC	kmer 1	kmer 2	kmer 3	kmer 4	kmer 5	kmer 6	kmer 7	kmer 8	kmer 9	kmer 10	kmer 11	kmer 12	kmer 13	kmer 14	kmer 15	kmer 16	kmer 17	kmer 18	kmer 19	kmer 20	kmer 21	kmer 22	kmer 23	kmer 24	kmer 25	kmer 26	kmer 27	kmer 28	kmer 29	kmer 30	kmer 31	kmer 32	kmer 33	kmer 34	kmer 35	kmer 36	kmer 37	kmer 38	kmer 39	kmer 40	kmer 41	kmer 42	kmer 43	kmer 44	kmer 45
CFSA13SA010.L350_DMS34307-V	S	animal food	2013	CC59	1	1	1	1	1					1		1	1		1			1	1	1		1			1			1	1			1	1	1	1	1	1			1	1		1		1
CFSA14SA018.L350_DMS34417-V	R	animal food	2014	CC59	1	1	1	1	1					1		1	1		1			1	1	1		1			1				1			1	1	1	1	1	1			1	1		1		1
CFSA14SA016.L350_DMS34415-V	R	animal food	2014	CC59	1	1	1	1	1					1		1	1		1			1	1	1		1			1				1			1	1	1	1	1	1			1	1		1		1
CFSA14SA013.L350_DMS34412-V	R	non-animal food	2014	CC59	1	1	1	1	1					1		1	1		1			1	1	1		1			1				1			1	1	1	1	1	1			1	1		1		1
CFSA12SA070.L350_DMS34296-V	S	animal food	2012	CC59	1	1	1	1	1					1		1	1		1			1	1	1		1			1				1			1	1	1	1	1	1			1	1		1		1
CFSA12SA071.L350_DMS34297-V	S	non-animal food	2012	CC59	1	1	1	1	1					1		1	1		1			1	1	1		1			1				1			1	1	1	1	1	1			1	1		1		1
CFSA17SA065.L350_DMS33060-V	S	non-animal food	2017	CC59	1	1	1	1	1					1		1	1		1			1	1	1		1			1				1			1	1	1	1	1	1			1	1		1		1
CFSA16SA012.L350_DMS34454-V	R	non-animal food	2016	CC59	1	1	1	1	1					1		1	1		1			1	1	1		1			1				1			1	1	1	1	1	1			1	1		1		1
CFSA15SA148.L350_DMS07264	R	animal food	2015	CC59	1	1	1	1	1					1		1	1		1			1	1	1		1			1				1			1	1	1	1	1	1			1	1		1		1
CFSA15SA050.L350_DMS07363	S	animal food	2015	CC59	1	1	1	1	1					1		1	1		1			1	1	1		1			1				1			1	1	1	1	1	1			1	1		1		1
CFSA15SA058.L350_DMS07371	S	animal food	2015	CC59	1	1	1	1	1					1		1	1		1			1	1	1		1			1				1			1	1	1	1	1	1			1	1		1		1
11A223.L350_BDMS190616944-1a	R	non-animal food	2011	CC59	1	1	1	1	1					1		1	1		1			1	1	1		1			1				1			1	1	1	1	1	1			1	1		1		1
CFSA17SA105.L350_DMS33105-V	S	non-animal food	2017	CC59	1	1	1	1	1					1		1	1		1			1	1	1		1			1				1			1	1	1	1	1	1			1	1		1		1
CFSA17SA106.L350_DMS33106-V	S	animal food	2017	CC59	1	1	1	1	1					1		1	1		1			1	1	1		1			1				1			1	1	1	1	1	1			1	1		1		1
18A87.L350_BDMS190616971-1a	R	animal food	2018	CC59	1	1	1	1	1					1		1	1		1			1	1	1		1			1				1			1	1	1	1	1	1			1	1		1		1
18A88.L350_BDMS190616972-1a	R	animal food	2018	CC59	1	1	1	1	1					1		1	1		1			1	1	1		1			1				1			1	1	1	1	1	1			1	1		1		1
CFSA17SA052.L350_DMS33047-V	R	animal food	2017	CC5			1										1					1		1														1
CFSA15SA074.L350_DMS07382	S	animal food	2015	CC5		1																				1			1
CFSA12SA038.L350_DMS34266-V	S	animal food	2012	CC398																							1
CFSA12SA009.L350_DMS34234-V	S	non-animal food	2012	CC630																							1
CFSA15SA007.L350_DMS07334	R	animal food	2015	CC630																							1
10A584.L350_BDMS190616918-1a	S	animal food	2010	CC630																							1
CFSA13SA023.L350_BDMS190796463-1A	S	animal food	2013	CC630																							1
10A605.L350_BDMS190616919-1a	S	animal food	2010	CC59
CFSA13SA026.L350_DMS34322-V	R	animal food	2013	CC9																																							1
CLSA22.L350_DMS07478	S	human	2015	CC1																																					1		1				1
CLSA28.L350_DMS07482	S	human	2015	CC1																																					1						1
CLSA25.L350_DMS07480	S	human	2015	CC1																																					1						1
CLSA24.L350_DMS07820	S	human	2015	CC1																																					1						1
CLSA23.L350_DMS07479	S	human	2015	CC1																																					1						1
CLSA19.L350_DMS07475	S	human	2015	CC1																																					1						1
CLSA20.L350_DMS07476	S	human	2015	CC1																																					1						1
CFSA13SA019.L350_DMS34316-V	R	animal food	2013	CC9																1
CFSA15SA004.L350_DMS07331	S	animal food	2015	CC398
CFSA15SA005.L350_DMS07332	R	animal food	2015	CC398
18A52.L350_BDMS190616968-1a	S	animal food	2018	CC7																1
CFSA.SA047.L350_DMS29519-V	S	human	2017	CC7
CFSA.SA015.L350_DMS29487-V	S	human	2017	CC59
CFSA.SA031.L350_DMS29503-V	S	human	2017	CC59
CFSA15SA144.L350_DMS07261	S	animal food	2015	CC1
CFSA15SA100.L350_DMS07776	S	animal food	2015	CC59
CFSA15SA088.L350_DMS07390	S	animal food	2015	CC59
CFSA14SA033.L350_DMS34432-V	S	non-animal food	2014	CC59
CFSA14SA032.L350_DMS34431-V	S	non-animal food	2014	CC59
CFSA14SA031.L350_DMS34430-V	S	non-animal food	2014	CC59
CFSA14SA029.L350_DMS34428-V	S	non-animal food	2014	CC59
CFSA14SA030.L350_DMS34429-V	S	non-animal food	2014	CC59
CFSA15SA123.L350_DMS07441	R	animal food	2015	CC5
CFSA12SA064.L350_DMS34290-V	S	non-animal food	2012	CC9
CFSA16SA050.L350_FDMS170385117-1A	S	non-animal food	2016	CC59
CFSA15SA101.L350_DMS07217	S	animal food	2015	CC5
CFSA15SA065.L350_DMS07375	S	animal food	2015	CC9
CFSA15SA049.L350_DMS07362	S	animal food	2015	CC5
CFSA15SA059.L350_DMS07760	S	animal food	2015	CC5
CFSA14SA036.L350_DMS34435-V	S	animal food	2014	CC59
CFSA15SA063.L350_DMS07374	R	animal food	2015	CC15																															1
CLSA48.L350_DMS08751	S	human	2015	CC630
CLSA35.L350_DMS07494	S	human	2015	CC630
CFSA17SA059.L350_DMS33054-V	S	non-animal food	2017	CC630
CFSA12SA021.L350_DMS34246-V	S	animal food	2012	CC9
CFSA12SA047.L350_DMS34275-V	S	animal food	2012	CC9
CFSA15SA102.L350_DMS07218	S	animal food	2015	CC630
CFSA15SA104.L350_DMS07220	S	animal food	2015	CC1
CFSA15SA109.L350_DMS07224	R	animal food	2015	CC1
CFSA12SA012.L350_DMS34237-V	S	animal food	2012	CC9
CFSA16SA031.L350_DMS34473-V	S	animal food	2016	CC59
CFSA16SA007.L350_DMS34449-V	S	non-animal food	2016	CC59
CFSA14SA035.L350_DMS34434-V	S	non-animal food	2014	CC59
CFSA13SA016.L350_DMS34313-V	S	animal food	2013	CC59
CFSA14SA034.L350_DMS34433-V	S	animal food	2014	CC59
CFSA14SA005.L350_DMS34404-V	S	animal food	2014	CC59
CFSA14SA007.L350_DMS34406-V	S	animal food	2014	CC59
CFSA16SA034.L350_DMS34476-V	S	animal food	2016	CC59
CFSA15SA118.L350_DMS07233	R	animal food	2015	CC5
CFSA17SA011.L350_DMS32952-V	S	non-animal food	2017	CC5
CFSA17SA012.L350_DMS32953-V	R	non-animal food	2017	CC5
CFSA15SA014.L350_DMS08744	S	animal food	2015	CC5
CFSA15SA151.L350_DMS07831	R	animal food	2015	CC1
CFSA17SA040.L350_DMS33035-V	S	non-animal food	2017	CC1
CFSA15SA146.L350_DMS07263	S	animal food	2015	CC1
CFSA15SA125.L350_DMS07244	S	animal food	2015	CC1
CFSA15SA106.L350_DMS07222	S	animal food	2015	CC1
CFSA15SA087.L350_DMS07769	S	animal food	2015	CC1
CFSA15SA077.L350_DMS07764	S	animal food	2015	CC1
CFSA15SA082.L350_DMS07765	S	animal food	2015	CC1
CFSA15SA135.L350_DMS07252	S	animal food	2015	CC1
CFSA15SA126.L350_DMS07442	R	animal food	2015	CC1
CFSA15SA086.L350_DMS07389	R	animal food	2015	CC1
CFSA15SA160.L350_DMS09207	S	animal food	2015	ST464
CFSA15SA041.L350_DMS07043	R	animal food	2015	ST464
CFSA17SA064.L350_DMS33059-V	R	non-animal food	2017	CC5
CFSA15SA015.L350_DMS08745	R	animal food	2015	CC630
CFSA17SA047.L350_DMS33042-V	S	non-animal food	2017	CC1	1
CLSA74.L350_DMS07739	S	human	2015	CC1	1
CLSA67.L350_DMS07791	S	human	2015	CC630
CLSA49.L350_DMS07508	S	human	2015	CC7
CLSA32.L350_DMS07491	S	human	2015	CC1
CFSA.SA037.L350_DMS29509-V	S	human	2017	CC630
CFSA17SA100.L350_DMS33100-V-1	S	animal food	2017	CC1
CFSA.SA033.L350_DMS29505-V	S	human	2017	CC5
CFSA17SA016.L350_DMS32957-V	S	animal food	2017	CC7
CFSA15SA095.L350_DMS07771	S	animal food	2015	CC1
CFSA15SA137.L350_DMS07254	S	animal food	2015	CC1
CFSA15SA129.L350_DMS07247	S	animal food	2015	ST22
CFSA15SA093.L350_DMS07395	S	animal food	2015	CC15
CFSA12SA024.L350_DMS34249-V	S	animal food	2012	CC9
CFSA12SA017.L350_DMS34242-V	S	animal food	2012	CC9
CFSA12SA018.L350_DMS34243-V	S	animal food	2012	CC9
CFSA12SA019.L350_DMS34244-V	S	animal food	2012	CC9
CFSA12SA013.L350_DMS34238-V	S	animal food	2012	CC9
CFSA12SA015.L350_DMS34240-V	S	animal food	2012	CC9
18A40.L350_BDMS190616969-1a	S	animal food	2018	CC88
10A611.L350_BDMS190616917-1a	S	animal food	2010	CC88
10A674.L350_BDMS190616916-1a	S	animal food	2010	CC88
CFSA13SA038.L350_DMS34334-V	S	animal food	2013	CC630
CFSA15SA016.L350_DMS07342	S	animal food	2015	CC88
CLSA77.L350_DMS07742	R	human	2015	CC398
CLSA51.L350_DMS07823	R	human	2015	CC1
CLSA42.L350_DMS07501	R	human	2015	CC15
CLSA34.L350_DMS07493	R	human	2015	CC630
CFSA17SA054.L350_DMS33049-V	R	animal food	2017	ST1223
CFSA17SA053.L350_DMS33048-V	R	animal food	2017	ST1223
CFSA17SA045.L350_DMS33040-V	R	animal food	2017	CC398
CFSA17SA013.L350_DMS32954-V	R	animal food	2017	CC1
CFSA15SA153.L350_DMS07833	R	animal food	2015	ST121
CFSA15SA116.L350_DMS07231	R	animal food	2015	ST3689
CFSA15SA103.L350_DMS07219	R	animal food	2015	CC5
CFSA15SA071.L350_DMS07380	R	animal food	2015	CC15
CFSA15SA066.L350_DMS07376	R	non-animal food	2015	CC9
CFSA15SA062.L350_DMS07373	R	animal food	2015	ST2250
CFSA15SA012.L350_DMS07338	R	animal food	2015	CC25
CFSA15SA010.L350_DMS07336	R	animal food	2015	CC5
CFSA15SA009.L350_DMS07335	R	animal food	2015	ST72
CFSA15SA008.L350_DMS07759	R	animal food	2015	CC9
CFSA15SA006.L350_DMS07333	R	animal food	2015	CC5
CFSA12SA057.L350_DMS34284-V	R	animal food	2012	CC9
CFSA12SA053.L350_DMS34281-V	R	animal food	2012	CC9
CFSA17SA085.L350_DMS33086-V	R	non-animal food	2017	ST30
CLSA92.L350_DMS07757	S	human	2015	CC5
CLSA91.L350_DMS07756	S	human	2015	CC88
CLSA90.L350_DMS07755	S	human	2015	CC1
CLSA86.L350_DMS07751	S	human	2015	CC1
CLSA84.L350_DMS07749	S	human	2015	CC5
CLSA83.L350_DMS07748	S	human	2015	CC5
CLSA81.L350_DMS07746	S	human	2015	ST121
CLSA80.L350_DMS07745	S	human	2015	CC1
CLSA79.L350_DMS07744	S	human	2015	CC1
CLSA78.L350_DMS07743	S	human	2015	ST121
CLSA76.L350_DMS07741	S	human	2015	CC1
CLSA73.L350_DMS07797	S	human	2015	CC1
CLSA72.L350_DMS07796	S	human	2015	CC398
CLSA71.L350_DMS07795	S	human	2015	CC7
CLSA70.L350_DMS07794	S	human	2015	CC7
CLSA69.L350_DMS07793	S	human	2015	CC7
CLSA68.L350_DMS07792	S	human	2015	CC1
CLSA66.L350_DMS07790	S	human	2015	CC7
CLSA65.L350_DMS07789	S	human	2015	CC1
CLSA64.L350_DMS07788	S	human	2015	CC15
CLSA63.L350_DMS07787	S	human	2015	CC5
CLSA62.L350_DMS07824	S	human	2015	CC1
CLSA61.L350_DMS07786	S	human	2015	CC398
CLSA60.L350_DMS07785	S	human	2015	CC15
CLSA57.L350_DMS07782	S	human	2015	CC15
CLSA55.L350_DMS07780	S	human	2015	CC15
CLSA54.L350_DMS07779	S	human	2015	CC15
CLSA53.L350_DMS07778	S	human	2015	CC630
CLSA50.L350_DMS07822	S	human	2015	CC398
CLSA46.L350_DMS07505	S	human	2015	CC15
CLSA45.L350_DMS07504	S	human	2015	CC15
CLSA44.L350_DMS07503	S	human	2015	ST72
CLSA43.L350_DMS07502	S	human	2015	CC15
CLSA41.L350_DMS07500	S	human	2015	CC7
CLSA40.L350_DMS07499	S	human	2015	CC5
CLSA39.L350_DMS07498	S	human	2015	CC5
CLSA37.L350_DMS07496	S	human	2015	CC15
CLSA31.L350_DMS07490	S	human	2015	CC630
CLSA30.L350_DMS07489	S	human	2015	CC1
CLSA29.L350_DMS07488	S	human	2015	CC1
CLSA27.L350_DMS07821	S	human	2015	CC630
CLSA26.L350_DMS07481	S	human	2015	CC1
CLSA21.L350_DMS07477	S	human	2015	CC1
CLSA18.L350_DMS07474	S	human	2015	ST20
CLSA17.L350_DMS07473	S	human	2015	ST20
CLSA16.L350_DMS07472	S	human	2015	ST20
CLSA15.L350_DMS07471	S	human	2015	ST20
CLSA14.L350_DMS07798	S	human	2015	ST20
CLSA13.L350_DMS07470	S	human	2015	ST20
CLSA12.L350_DMS07456	S	human	2015	ST20
CLSA11.L350_DMS07455	S	human	2015	ST20
CLSA10.L350_DMS07454	S	human	2015	ST20
CLSA08.L350_DMS07453	S	human	2015	ST20
CLSA07.L350_DMS07452	S	human	2015	ST20
CLSA06.L350_DMS07451	S	human	2015	ST20
CLSA05.L350_DMS07450	S	human	2015	ST20
CFSA.SA049.L350_DMS29521-V	S	human	2017	CC15
CFSA.SA046.L350_DMS29518-V	S	human	2017	ST22
CFSA.SA045.L350_DMS29517-V	S	human	2017	CC398
CFSA.SA041.L350_DMS29513-V	S	human	2017	CC398
CFSA.SA040.L350_DMS29512-V	S	human	2017	CC7
CFSA.SA039.L350_DMS29511-V	S	human	2017	CC398
CLSA04.L350_DMS07819	S	human	2015	ST20
CFSA.SA032.L350_DMS29504-V	S	human	2017	CC398
CFSA.SA030.L350_DMS29502-V	S	human	2017	CC7
CFSA.SA029.L350_DMS29501-V	S	human	2017	CC398
CFSA.SA027.L350_DMS29499-V	S	human	2017	CC5
CFSA.SA026.L350_DMS29498-V	S	human	2017	CC398
CFSA.SA025.L350_DMS29497-V	S	human	2017	ST22
CFSA.SA024.L350_DMS29496-V	S	human	2017	ST22
CFSA.SA022.L350_DMS29494-V	S	human	2017	CC630
CFSA.SA020.L350_DMS29492-V	S	human	2017	CC398
CFSA.SA018.L350_DMS29490-V	S	human	2017	CC5
CFSA.SA017.L350_DMS29489-V	S	human	2017	CC398
CFSA.SA016.L350_DMS29488-V	S	human	2017	ST22
CFSA.SA014.L350_DMS29486-V	S	human	2017	CC398
CFSA.SA013.L350_DMS29485-V	S	human	2017	CC630
CFSA.SA011.L350_DMS29483-V	S	human	2017	CC5
CFSA.SA010.L350_DMS29482-V	S	human	2017	CC398
CFSA.SA007.L350_DMS29479-V	S	human	2017	CC398
CFSA.SA006.L350_DMS29478-V	S	human	2017	CC1
CFSA.SA005.L350_DMS29477-V	S	human	2017	CC1
CFSA.SA004.L350_DMS29476-V	S	human	2017	CC398
CFSA.SA003.L350_DMS29475-V	S	human	2017	ST944
CFSA.SA001.L350_DMS29473-V	S	human	2017	ST30
CFSA17SA081.L350_DMS33082-V	S	animal food	2017	CC1
CFSA17SA062.L350_DMS33057-V	S	non-animal food	2017	CC7
CFSA17SA061.L350_DMS33056-V	S	non-animal food	2017	CC59
CFSA17SA058.L350_DMS33053-V	S	non-animal food	2017	CC1
CFSA17SA057.L350_DMS33052-V	S	non-animal food	2017	CC5
CFSA17SA056.L350_DMS33051-V	S	non-animal food	2017	CC5
CFSA17SA055.L350_DMS33050-V	S	non-animal food	2017	CC7
CFSA17SA051.L350_DMS33046-V	S	animal food	2017	CC5
CFSA17SA050.L350_DMS33045-V	S	non-animal food	2017	CC5
CFSA17SA048.L350_DMS33043-V	S	non-animal food	2017	CC5
CFSA17SA046.L350_DMS33041-V	S	non-animal food	2017	CC398
CFSA17SA044.L350_DMS33039-V	S	non-animal food	2017	CC7
CFSA17SA041.L350_DMS33036-V	S	animal food	2017	CC1
CFSA17SA039.L350_DMS32980-V	S	animal food	2017	CC5
CFSA17SA037.L350_DMS32978-V	S	animal food	2017	CC5
CFSA17SA036.L350_DMS32977-V	S	animal food	2017	CC7
CFSA17SA035.L350_DMS32976-V	S	non-animal food	2017	CC5
CFSA17SA034.L350_DMS32975-V	S	animal food	2017	CC5
CFSA17SA033.L350_DMS32974-V	S	non-animal food	2017	CC5
CFSA17SA028.L350_DMS32969-V	S	animal food	2017	CC5
CFSA17SA027.L350_DMS32968-V	S	animal food	2017	CC7
CFSA17SA026.L350_DMS32967-V	S	animal food	2017	CC5
CFSA17SA025.L350_DMS32966-V	S	non-animal food	2017	CC5
CFSA17SA024.L350_DMS32965-V	S	non-animal food	2017	CC5
CFSA17SA022.L350_DMS32963-V	S	animal food	2017	CC7
CFSA17SA020.L350_DMS32961-V	S	animal food	2017	CC88
CFSA17SA019.L350_DMS32960-V	S	animal food	2017	CC1
CFSA17SA018.L350_DMS32959-V	S	animal food	2017	ST1223
CFSA17SA017.L350_DMS32958-V	S	non-animal food	2017	CC1
CFSA17SA015.L350_DMS32956-V	S	non-animal food	2017	CC1
CFSA17SA010.L350_DMS32951-V	S	non-animal food	2017	CC5
CFSA17SA009.L350_DMS32950-V	S	non-animal food	2017	CC5
CFSA17SA006.L350_DMS32947-V	S	animal food	2017	CC1
CFSA17SA004.L350_DMS32945-V	S	non-animal food	2017	CC1
CFSA17SA002.L350_DMS32943-V	S	non-animal food	2017	CC5
CFSA17SA001.L350_DMS32942-V	S	non-animal food	2017	CC5
CFSA16SA060.L350_FDMS170058621-1A	S	non-animal food	2016	CC15
CFSA16SA057.L350_FDMS170058619-1A	S	animal food	2016	CC88
CFSA16SA056.L350_FDMS170461859-1A	S	animal food	2016	CC88
CFSA16SA055.L350_FDMS170058618-1A	S	animal food	2016	CC88
CFSA16SA054.L350_FDMS170385118-1A	S	non-animal food	2016	CC59
CFSA16SA053.L350_FDMS170058617-1A	S	non-animal food	2016	CC398
CFSA16SA048.L350_FDMS170366695-1A	S	non-animal food	2016	CC59
CFSA16SA046.L350_FDMS170058614-1A	S	non-animal food	2016	CC88
CFSA16SA044.L350_FDMS170385116-1A	S	non-animal food	2016	CC88
CFSA16SA043.L350_FDMS170058612-1A	S	animal food	2016	CC88
CFSA16SA042.L350_FDMS170058611-1A	S	animal food	2016	CC88
CFSA16SA041.L350_FDMS170058610-1A	S	animal food	2016	CC88
CFSA16SA039.L350_FDMS170058609-1A	S	non-animal food	2016	CC5
CFSA16SA038.L350_FDMS170419305-1A	S	animal food	2016	CC7
CFSA16SA036.L350_DMS34478-V	S	animal food	2016	CC88
CFSA16SA035.L350_DMS34477-V	S	animal food	2016	CC88
CLSA03.L350_DMS07449	S	human	2015	CC59
CFSA16SA004.L350_DMS34446-V	S	animal food	2016	CC1
CFSA15SA158.L350_DMS07837	S	animal food	2015	CC5
CFSA15SA157.L350_DMS07836	S	animal food	2015	CC1
CFSA15SA155.L350_DMS07835	S	animal food	2015	CC5
CFSA15SA150.L350_DMS07266	S	animal food	2015	CC1
CFSA15SA147.L350_DMS09206	S	animal food	2015	CC1
CFSA15SA143.L350_DMS07260	S	animal food	2015	CC5
CFSA15SA142.L350_DMS07830	S	animal food	2015	CC1
CFSA15SA141.L350_DMS07829	S	animal food	2015	ST692
CFSA15SA134.L350_DMS07443	S	animal food	2015	CC7
CFSA15SA132.L350_DMS07250	S	animal food	2015	CC5
CFSA15SA131.L350_DMS07827	S	animal food	2015	CC7
CFSA15SA127.L350_DMS07245	S	animal food	2015	CC7
CFSA15SA124.L350_DMS07243	S	animal food	2015	CC5
CFSA15SA122.L350_DMS07242	S	animal food	2015	CC5
CFSA15SA121.L350_DMS07241	S	animal food	2015	CC1
CFSA15SA120.L350_DMS07235	S	animal food	2015	CC5
CFSA15SA117.L350_DMS07232	S	animal food	2015	CC1
CFSA15SA114.L350_DMS07229	S	animal food	2015	CC5
CFSA15SA099.L350_DMS07775	S	animal food	2015	CC5
CFSA15SA098.L350_DMS07774	S	animal food	2015	CC1
CLSA02.L350_DMS07448	S	human	2015	ST20
CFSA15SA092.L350_DMS07394	S	animal food	2015	CC5
CFSA15SA091.L350_DMS07393	S	animal food	2015	CC25
CFSA15SA090.L350_DMS07392	S	animal food	2015	CC9
CFSA15SA089.L350_DMS07391	S	animal food	2015	CC25
CFSA15SA084.L350_DMS07767	S	animal food	2015	CC5
CFSA15SA078.L350_DMS07385	S	animal food	2015	CC1
CFSA15SA076.L350_DMS07384	S	animal food	2015	CC5
CFSA15SA070.L350_DMS07379	S	animal food	2015	CC5
CFSA15SA069.L350_DMS07378	S	animal food	2015	CC9
CFSA15SA068.L350_DMS07377	S	animal food	2015	CC9
CFSA15SA067.L350_DMS07762	S	animal food	2015	CC5
CFSA15SA061.L350_DMS07761	S	animal food	2015	CC5
CFSA15SA056.L350_DMS07369	S	animal food	2015	CC1
CFSA15SA052.L350_DMS08747	S	animal food	2015	CC1
CFSA15SA051.L350_DMS08746	S	animal food	2015	ST3075
CFSA15SA045.L350_DMS07053	S	animal food	2015	CC5
CFSA15SA044.L350_DMS07359	S	animal food	2015	CC5
CFSA15SA043.L350_DMS07048	S	animal food	2015	ST22
CFSA15SA039.L350_DMS07358	S	animal food	2015	CC1
CFSA15SA038.L350_DMS07357	S	animal food	2015	CC1
CFSA15SA037.L350_DMS07044	S	animal food	2015	CC1
CFSA15SA036.L350_DMS07356	S	animal food	2015	CC1
CFSA15SA035.L350_DMS07056	S	animal food	2015	CC7
CFSA15SA028.L350_DMS07350	S	animal food	2015	CC630
CFSA15SA027.L350_DMS07062	S	animal food	2015	CC5
CFSA15SA026.L350_DMS07349	S	animal food	2015	CC5
CFSA15SA025.L350_DMS07348	S	animal food	2015	CC7
CFSA15SA024.L350_DMS07055	S	animal food	2015	CC5
CLSA01.L350_DMS07447	S	human	2015	ST20
CFSA15SA011.L350_DMS07337	S	animal food	2015	CC5
CFSA15SA003.L350_DMS07330	S	animal food	2015	CC5
CFSA15SA002.L350_DMS07329	S	animal food	2015	CC1
CFSA15SA001.L350_DMS07328	S	animal food	2015	CC5
CFSA14SA038.L350_DMS34437-V	S	animal food	2014	CC5
CFSA14SA021.L350_DMS34420-V	S	animal food	2014	CC88
CFSA14SA019.L350_DMS34418-V	S	non-animal food	2014	CC1
CFSA14SA017.L350_DMS34416-V	S	animal food	2014	CC1
CFSA14SA015.L350_DMS34414-V	S	non-animal food	2014	CC1
CFSA14SA006.L350_DMS34405-V	S	animal food	2014	CC7
CFSA13SA040.L350_DMS34336-V	S	non-animal food	2013	CC630
CFSA13SA037.L350_DMS34333-V	S	animal food	2013	CC1
CFSA13SA024.L350_DMS34320-V	S	animal food	2013	CC1
CFSA13SA021.L350_DMS34318-V	S	animal food	2013	CC9
CFSA13SA014.L350_DMS34311-V	S	animal food	2013	CC9
CFSA13SA012.L350_DMS34309-V	S	animal food	2013	CC1
CFSA13SA009.L350_DMS34306-V	S	animal food	2013	CC1
CFSA13SA007.L350_DMS34304-V	S	non-animal food	2013	CC5
CFSA13SA006.L350_DMS34303-V	S	animal food	2013	CC5
CFSA13SA005.L350_DMS34302-V	S	animal food	2013	CC5
CFSA12SA069.L350_DMS34295-V	S	animal food	2012	CC9
CFSA12SA068.L350_DMS34294-V	S	non-animal food	2012	CC9
CFSA12SA067.L350_DMS34293-V	S	animal food	2012	CC9
CFSA12SA066.L350_DMS34292-V	S	animal food	2012	CC9
CFSA12SA065.L350_DMS34291-V	S	non-animal food	2012	CC9
CFSA12SA063.L350_DMS34289-V	S	animal food	2012	CC9
CFSA12SA058.L350_DMS34285-V	S	animal food	2012	CC9
CFSA12SA056.L350_BDMS190796457-1A	S	animal food	2012	CC9
CFSA12SA055.L350_DMS34283-V	S	animal food	2012	CC9
CFSA12SA054.L350_DMS34282-V	S	animal food	2012	CC9
CFSA12SA052.L350_DMS34280-V	S	animal food	2012	CC9
CFSA12SA051.L350_DMS34279-V	S	animal food	2012	CC9
CFSA12SA050.L350_DMS34278-V	S	animal food	2012	CC9
CFSA12SA048.L350_DMS34276-V	S	animal food	2012	CC9
CFSA12SA046.L350_DMS34274-V	S	animal food	2012	CC9
CFSA12SA045.L350_DMS34273-V	S	animal food	2012	CC9
CFSA12SA044.L350_DMS34272-V	S	animal food	2012	CC9
CFSA12SA043.L350_DMS34271-V	S	animal food	2012	CC9
CFSA12SA042.L350_DMS34270-V	S	animal food	2012	CC9
CFSA12SA041.L350_DMS34269-V	S	animal food	2012	CC9
CFSA12SA040.L350_DMS34268-V	S	animal food	2012	CC9
CFSA12SA039.L350_DMS34267-V	S	animal food	2012	CC9
CFSA12SA037.L350_DMS34265-V	S	animal food	2012	CC9
CFSA12SA036.L350_DMS34264-V	S	animal food	2012	CC9
CFSA12SA035.L350_DMS34263-V	S	animal food	2012	CC9
CFSA12SA032.L350_DMS34260-V	S	animal food	2012	CC9
CFSA12SA031.L350_DMS34259-V	S	animal food	2012	CC9
CFSA12SA030.L350_DMS34258-V	S	animal food	2012	CC9
CFSA12SA028.L350_DMS34256-V	S	animal food	2012	CC9
CFSA12SA027.L350_DMS34255-V	S	animal food	2012	CC9
CFSA12SA026.L350_DMS34254-V	S	animal food	2012	CC9
CFSA12SA025.L350_DMS34253-V	S	animal food	2012	CC9
CFSA12SA023.L350_DMS34248-V	S	animal food	2012	CC9
CFSA12SA022.L350_DMS34247-V	S	animal food	2012	CC9
CFSA12SA020.L350_DMS34245-V	S	animal food	2012	CC9
CFSA12SA016.L350_DMS34241-V	S	animal food	2012	CC9
CFSA12SA014.L350_DMS34239-V	S	animal food	2012	CC9
CFSA12SA010.L350_DMS34235-V	S	non-animal food	2012	CC9
CFSA12SA008.L350_DMS34233-V	S	animal food	2012	CC398
CFSA12SA007.L350_DMS34232-V	S	animal food	2012	CC398
CFSA12SA006.L350_DMS34231-V	S	non-animal food	2012	CC630
CFSA12SA003.L350_DMS34228-V	S	non-animal food	2012	CC59
18A31.L350_BDMS190616967-1a	S	animal food	2018	CC1
18A30.L350_BDMS190616965-1a	S	non-animal food	2018	CC1
18A29.L350_BDMS190616966-1a	S	non-animal food	2018	CC1
18A28.L350_BDMS190616963-1a	S	animal food	2018	CC1
18A27.L350_BDMS190616964-1a	S	animal food	2018	CC1
18A270.L350_BDMS190616958-1a	S	animal food	2018	CC630
18A26.L350_BDMS190616961-1a	S	non-animal food	2018	CC5
18A25.L350_BDMS190616962-1a	S	animal food	2018	ST72
18A203.L350_BDMS190616954-1a	S	animal food	2018	CC398
18A201.L350_BDMS190616952-1a	S	animal food	2018	CC398
18A192.L350_BDMS190616947-1a	S	non-animal food	2018	CC398
18A183.L350_BDMS190616946-1a	S	animal food	2018	ST1223
18A169.L350_BDMS190616978-1a	S	animal food	2018	CC398
18A141.L350_BDMS190616976-1a	S	non-animal food	2018	CC398
18A140.L350_BDMS190616977-1a	S	animal food	2018	CC398
18A125.L350_BDMS190616974-1a	S	non-animal food	2018	CC1
18A100.L350_BDMS190616973-1a	S	animal food	2018	CC88
11A96.L350_BDMS190616945-1a	S	non-animal food	2011	CC398
11A819.L350_BDMS190616935-1a	S	animal food	2011	CC630
11A660.L350_BDMS190616938-1a	S	animal food	2011	CC1
11A1505.L350_BDMS190616923-1a	S	animal food	2011	CC398
11A1502.L350_BDMS190616926-1a	S	animal food	2011	CC398
11A123.L350_BDMS190616943-1a	S	animal food	2011	CC630
11A1165.L350_BDMS190616927-1a	S	animal food	2011	CC398
11A1151.L350_BDMS190616929-1a	S	animal food	2011	CC88
11A1127.L350_BDMS190616928-1a	S	animal food	2011	CC5
11A1123.L350_BDMS190616931-1a	S	animal food	2011	CC5
CLSA47.L350_DMS08750	S	human	2015	CC7
CFSA17SA103.L350_DMS33103-V	S	non-animal food	2017	CC5
CFSA17SA102.L350_DMS33102-V	S	non-animal food	2017	CC5
CFSA17SA101.L350_DMS33101-V	S	non-animal food	2017	CC1
CFSA17SA098.L350_DMS33098-V	S	non-animal food	2017	CC398
CFSA17SA097.L350_DMS33097-V	S	non-animal food	2017	CC398
CFSA17SA096.L350_DMS33096-V	S	non-animal food	2017	ST30
CFSA17SA095.L350_DMS33095-V	S	non-animal food	2017	CC5
CFSA17SA094.L350_DMS33094-V	S	animal food	2017	CC1
CFSA17SA092.L350_DMS33092-V	S	non-animal food	2017	CC1
CFSA17SA091.L350_DMS33091-V	S	non-animal food	2017	CC5
CFSA17SA090.L350_DMS33090-V	S	non-animal food	2017	CC5
CFSA17SA084.L350_DMS33085-V	S	non-animal food	2017	ST30
CFSA17SA082.L350_DMS33083-V	S	non-animal food	2017	CC398
CFSA17SA079.L350_DMS33080-V	S	animal food	2017	CC25
CFSA17SA078.L350_DMS33079-V	S	non-animal food	2017	CC7
CFSA17SA074.L350_DMS33075-V	S	animal food	2017	CC5
CFSA17SA072.L350_DMS33073-V	S	non-animal food	2017	CC1
CFSA17SA071.L350_DMS33072-V	S	animal food	2017	CC1
CFSA17SA070.L350_DMS33071-V	S	non-animal food	2017	CC1
CFSA17SA069.L350_DMS33070-V	S	non-animal food	2017	CC25
CFSA17SA067.L350_DMS33062-V	S	non-animal food	2017	CC5
CFSA17SA066.L350_DMS33061-V	S	non-animal food	2017	CC5
CFSA15SA097.L350_DMS08749	S	animal food	2015	CC7
CFSA15SA096.L350_DMS08748	S	animal food	2015	CC25
CFSA15SA072.L350_DMS07763	S	animal food	2015	CC25
CFSA15SA020.L350_DMS07052	S	animal food	2015	CC7
18A164.L350_BDMS190616979-1a	S	animal food	2018	CC88
CFSA15SA018.L350_DMS07051	S	animal food	2015	ST464
CFSA.SA038.L350_DMS29510-V	S	human	2017	ST45
CFSA17SA042.L350_DMS33037-V	S	non-animal food	2017	ST45
CFSA16SA051.L350_FDMS170419306-1A	S	animal food	2016	ST45
CFSA16SA005.L350_DMS34447-V	S	animal food	2016	ST45
CFSA14SA041.L350_DMS34440-V	S	animal food	2014	ST45
18A236.L350_BDMS190616957-1a	S	non-animal food	2018	ST45
CFSA14SA040.L350_DMS34439-V	S	animal food	2014	ST45
CFSA15SA152.L350_DMS07832	R	animal food	2015	CC5
CFSA15SA136.L350_DMS07253	R	animal food	2015	CC5
CFSA15SA046.L350_DMS07050	R	animal food	2015	CC5
CFSA17SA088.L350_DMS33034-V	R	non-animal food	2017	CC59
CLSA85.L350_DMS07750	S	human	2015	CC1
CLSA75.L350_DMS07740	S	human	2015	CC7
CLSA59.L350_DMS07784	S	human	2015	CC398
CLSA58.L350_DMS07783	S	human	2015	CC398
CLSA56.L350_DMS07781	S	human	2015	CC7
CLSA38.L350_DMS07497	S	human	2015	CC5
CLSA33.L350_DMS07492	S	human	2015	CC398
CFSA.SA050.L350_DMS29522-V	S	human	2017	CC59
CFSA.SA043.L350_DMS29515-V	S	human	2017	CC59
CFSA.SA036.L350_DMS29508-V	S	human	2017	CC59
CFSA.SA035.L350_DMS29507-V	S	human	2017	CC5
CFSA.SA028.L350_DMS29500-V	S	human	2017	CC5
CFSA.SA012.L350_DMS29484-V	S	human	2017	CC5
CFSA.SA009.L350_DMS29481-V	S	human	2017	CC5
CFSA.SA008.L350_DMS29480-V	S	human	2017	CC7
CFSA17SA049.L350_DMS33044-V	S	non-animal food	2017	CC5
CFSA17SA023.L350_DMS32964-V	S	non-animal food	2017	CC7
CFSA16SA045.L350_FDMS170058613-1A	S	non-animal food	2016	CC1
CFSA16SA040.L350_FDMS170385115-1A	S	animal food	2016	CC5
CFSA16SA017.L350_DMS34459-V	S	animal food	2016	CC59
CFSA16SA016.L350_DMS34458-V	S	animal food	2016	CC59
CFSA16SA015.L350_DMS34457-V	S	non-animal food	2016	CC59
CFSA16SA008.L350_DMS34450-V	S	animal food	2016	CC59
CFSA15SA149.L350_DMS07265	S	animal food	2015	CC7
CFSA15SA145.L350_DMS07262	S	animal food	2015	CC5
CFSA15SA140.L350_DMS07257	S	animal food	2015	CC88
CFSA15SA139.L350_DMS07256	S	animal food	2015	CC5
CFSA15SA133.L350_DMS07828	S	animal food	2015	CC5
CFSA15SA119.L350_DMS07234	S	animal food	2015	CC398
CFSA15SA113.L350_DMS07228	S	animal food	2015	CC59
CFSA15SA110.L350_DMS07225	S	animal food	2015	CC398
CFSA15SA107.L350_DMS07223	S	animal food	2015	CC7
CFSA15SA085.L350_DMS07768	S	animal food	2015	CC5
CFSA15SA083.L350_DMS07766	S	animal food	2015	CC5
CFSA15SA080.L350_DMS07387	S	animal food	2015	CC398
CFSA15SA079.L350_DMS07386	S	animal food	2015	CC398
CFSA15SA075.L350_DMS07383	S	animal food	2015	CC1
CFSA15SA073.L350_DMS07381	S	animal food	2015	CC398
CFSA15SA060.L350_DMS07372	S	animal food	2015	CC398
CFSA15SA057.L350_DMS07370	S	animal food	2015	CC59
CFSA15SA055.L350_DMS07368	S	animal food	2015	CC5
CFSA15SA054.L350_DMS07367	S	animal food	2015	CC5
CFSA15SA053.L350_DMS07366	S	animal food	2015	CC398
CFSA15SA048.L350_DMS07361	S	animal food	2015	CC5
CFSA15SA047.L350_DMS07360	S	animal food	2015	CC5
CFSA15SA042.L350_DMS07042	S	animal food	2015	CC5
CFSA15SA040.L350_DMS07047	S	animal food	2015	CC5
CFSA15SA022.L350_DMS07346	S	animal food	2015	CC7
CFSA15SA021.L350_DMS07345	S	animal food	2015	CC7
CFSA15SA017.L350_DMS07343	S	animal food	2015	CC7
CFSA14SA039.L350_DMS34438-V	S	non-animal food	2014	CC59
CFSA14SA027.L350_DMS34426-V	S	non-animal food	2014	CC59
CFSA14SA014.L350_DMS34413-V	S	non-animal food	2014	CC59
CFSA13SA027.L350_DMS34323-V	S	animal food	2013	CC59
CFSA13SA018.L350_DMS34315-V	S	non-animal food	2013	CC59
CFSA13SA017.L350_DMS34314-V	S	animal food	2013	CC1
CFSA.SA042.L350_DMS29514-V	S	human	2017	CC5
CFSA17SA086.L350_DMS33087-V	S	animal food	2017	CC59
CFSA17SA080.L350_DMS33081-V	S	non-animal food	2017	CC5
CFSA15SA019.L350_DMS07344	S	animal food	2015	CC7
CFSA15SA108.L350_DMS07440	S	animal food	2015	CC7
CLSA87.L350_DMS07752	S	human	2015	CC59
CFSA17SA038.L350_DMS32979-V	S	animal food	2017	CC59
CFSA15SA013.L350_DMS07339	S	animal food	2015	CC59
CFSA14SA011.L350_DMS34410-V	S	non-animal food	2014	CC59
CFSA13SA013.L350_DMS34310-V	S	animal food	2013	CC59
CFSA13SA036.L350_DMS34332-V	S	animal food	2013	CC59
CFSA13SA001.L350_DMS34298-V	R	non-animal food	2013	CC59
11A941.L350_BDMS190616949-1a	R	animal food	2011	CC59
CFSA.SA002.L350_DMS29474-V	S	human	2017	CC59
CFSA17SA043.L350_DMS33038-V	S	animal food	2017	CC59
CFSA17SA021.L350_DMS32962-V	S	non-animal food	2017	CC59
CFSA17SA014.L350_DMS32955-V	S	animal food	2017	CC59
CFSA16SA049.L350_FDMS170058615-1A	S	non-animal food	2016	CC59
CFSA16SA037.L350_DMS34479-V	S	animal food	2016	CC59
CFSA16SA032.L350_DMS34474-V	S	non-animal food	2016	CC59
CFSA16SA014.L350_DMS34456-V	S	animal food	2016	CC59
CFSA16SA013.L350_DMS34455-V	S	non-animal food	2016	CC59
CFSA16SA011.L350_DMS34453-V	S	non-animal food	2016	CC59
CFSA16SA010.L350_DMS34452-V	S	non-animal food	2016	CC59
CFSA16SA003.L350_DMS34445-V	S	non-animal food	2016	CC59
CFSA16SA002.L350_DMS34444-V	S	non-animal food	2016	CC59
CFSA16SA001.L350_DMS34443-V	S	animal food	2016	CC59
CFSA15SA115.L350_DMS07230	S	animal food	2015	CC59
CFSA15SA111.L350_DMS07226	S	animal food	2015	CC59
CFSA15SA105.L350_DMS07221	S	animal food	2015	CC59
CFSA15SA081.L350_DMS07388	S	animal food	2015	CC59
CFSA15SA064.L350_DMS07045	S	animal food	2015	CC59
CFSA15SA023.L350_DMS07347	S	animal food	2015	CC59
CFSA14SA043.L350_DMS34442-V	S	non-animal food	2014	CC59
CFSA14SA042.L350_DMS34441-V	S	animal food	2014	CC59
CFSA14SA037.L350_DMS34436-V	S	animal food	2014	CC59
CFSA14SA028.L350_DMS34427-V	S	animal food	2014	CC59
CFSA14SA022.L350_DMS34421-V	S	animal food	2014	CC59
CFSA14SA020.L350_DMS34419-V	S	non-animal food	2014	CC59
CFSA14SA012.L350_DMS34411-V	S	animal food	2014	CC59
CFSA14SA010.L350_DMS34409-V	S	animal food	2014	CC59
CFSA14SA009.L350_DMS34408-V	S	non-animal food	2014	CC59
CFSA14SA002.L350_DMS34401-V	S	animal food	2014	CC59
CFSA14SA001.L350_DMS34400-V	S	non-animal food	2014	CC59
CFSA13SA042.L350_DMS34399-V	S	animal food	2013	CC59
CFSA13SA039.L350_DMS34335-V	S	non-animal food	2013	CC59
CFSA13SA035.L350_DMS34331-V	S	animal food	2013	CC59
CFSA13SA034.L350_DMS34330-V	S	animal food	2013	CC59
CFSA13SA033.L350_DMS34329-V	S	animal food	2013	CC59
CFSA13SA030.L350_DMS34326-V	S	non-animal food	2013	CC59
CFSA13SA029.L350_DMS34325-V	S	non-animal food	2013	CC59
CFSA13SA004.L350_DMS34301-V	S	animal food	2013	CC59
CFSA13SA003.L350_DMS34300-V	S	animal food	2013	CC59
CFSA13SA002.L350_DMS34299-V	S	non-animal food	2013	CC59
CFSA12SA004.L350_DMS34229-V	S	animal food	2012	CC59
CFSA12SA002.L350_DMS34227-V	S	non-animal food	2012	CC59
CFSA12SA001.L350_FDMS170419307-1A	S	animal food	2012	CC59
18A272.L350_BDMS190616960-1a	S	animal food	2018	CC59
18A251.L350_BDMS190616959-1a	S	animal food	2018	CC59
18A245.L350_BDMS190616956-1a	S	animal food	2018	CC59
18A228.L350_BDMS190616953-1a	S	animal food	2018	CC59
18A123.L350_BDMS190616975-1a	S	animal food	2018	CC59
11A832.L350_BDMS190616936-1a	S	non-animal food	2011	CC59
11A746.L350_BDMS190616937-1a	S	non-animal food	2011	CC59
11A356.L350_BDMS190616940-1a	S	animal food	2011	CC59
11A1543.L350_BDMS190616924-1a	S	animal food	2011	CC59
10A554.L350_BDMS190616920-1a	S	animal food	2010	CC59
10A468.L350_BDMS190616921-1a	S	animal food	2010	CC59
10A467.L350_BDMS190616922-1a	S	animal food	2010	CC59
CFSA17SA104.L350_DMS33104-V	S	non-animal food	2017	CC59
CFSA17SA099.L350_DMS33099-V	S	non-animal food	2017	CC59
CFSA17SA083.L350_DMS33084-V	S	non-animal food	2017	CC59
CFSA17SA077.L350_DMS33078-V	S	non-animal food	2017	CC59
CFSA17SA076.L350_DMS33077-V	S	animal food	2017	CC59
CFSA14SA003.L350_DMS34402-V	S	non-animal food	2014	CC59
CFSA17SA073.L350_DMS33074-V	S	non-animal food	2017	CC59
CFSA17SA089.L350_DMS33089-V	R	animal food	2017	CC59	1	1	1	1	1	1	1	1	1	1	0.5	1	1	1	1	1	1	1	1	1	1	1	1	1	1	1	1		1	1	1	1	1	1	1	1	1	1	1	1	1	1	1	1	1
11A1450.L350_BDMS190616925-1a	R	animal food	2011	CC59	1	1	1	1	1	1	1	1	1	1	0.5	1	1	1	1	1	1	1	1	1	1	1	1	1	1	1	1	1	1	1	1	1	1	1	1	1	1	1	1	1	1	1	1	1	1
CFSA17SA007.L350_DMS32948-V	R	non-animal food	2017	CC59	1	1	1	1	1	1	1	1	1	1	0.5	1	1	1	1	1	1	1	1	1	1	1	1	1	1	1	1	1	1	1	1	1	1	1	1	1	1	1	1	1	1	1	1	1	1
CFSA17SA008.L350_DMS32949-V	R	non-animal food	2017	CC59	1	1	1	1	1	1	1	1	1	1	0.5	1	1	1	1	1	1	1	1	1	1	1	1	1	1	1	1	1	1	1	1	1	1	1	1	1	1	1	1	1	1	1	1	1	1
CFSA16SA047.L350_BDMS190796459-1A	R	non-animal food	2016	CC59	1	1	1	1	1	1	1	1	1	1	0.5	1	1	1	1	1	1	1	1	1	1	1	1	1	1	1	1	1	1	1	1	1	1	1	1	1	1	1	1	1	1	1	1	1	1
18A69.L350_BDMS190616970-1a	R	non-animal food	2018	CC59	1	1	1	1	1	1	1	1	1	1	0.5	1	1	1	1	1	1	1	1	1	1	1	1	1	1	1	1	1	1	1	1	1	1	1	1	1	1	1	1	1	1	1	1	1	1
CFSA17SA003.L350_DMS32944-V	R	non-animal food	2017	CC59	1	1	1	1	1	1	1	1	1	1	1	1	1	1	1	1	1	1	1	1	1	1	1	1	1	1	1	1	1	1	1	1	1	1	1	1	1	1	1	1	1	1	1	1	1
CFSA16SA052.L350_FDMS170058616-1A	R	non-animal food	2016	CC59	1	1	1	1	1	1	1	1	1	1	0.5	1	1	1	1	1	1	1	1	1	1	1	1	1	1	1	1	1	1	1	1	1	1	1	1	1	1	1	1	1	1	1	1	1	1
CFSA16SA029.L350_DMS34471-V	R	non-animal food	2016	CC59	1	1	1	1	1	1	1	1	1	1	0.5	1	1	1	1	1	1	1	1	1	1	1	1	1	1	1	1	1	1	1	1	1	1	1	1	1	1	1	1	1	1	1	1	1	1
CFSA16SA028.L350_DMS34470-V	R	animal food	2016	CC59	1	1	1	1	1	1	1	1	1	1	0.5	1	1	1	1	1	1	1	1	1	1	1	1	1	1	1	1	1	1	1	1	1	1	1	1	1	1	1	1	1	1	1	1	1	1
CFSA16SA027.L350_DMS34469-V	R	non-animal food	2016	CC59	1	1	1	1	1	1	1	1	1	1	0.5	1	1	1	1	1	1	1	1	1	1	1	1	1	1	1	1	1	1	1	1	1	1	1	1	1	1	1	1	1	1	1	1	1	1
CFSA16SA026.L350_DMS34468-V	R	non-animal food	2016	CC59	1	1	1	1	1	1	1	1	1	1	0.5	1	1	1	1	1	1	1	1	1	1	1	1	1	1	1	1	1	1	1	1	1	1	1	1	1	1	1	1	1	1	1	1	1	1
CFSA16SA025.L350_DMS34467-V	R	non-animal food	2016	CC59	1	1	1	1	1	1	1	1	1	1	0.5	1	1	1	1	1	1	1	1	1	1	1	1	1	1	1	1	1	1	1	1	1	1	1	1	1	1	1	1	1	1	1	1	1	1
CFSA16SA024.L350_DMS34466-V	R	non-animal food	2016	CC59	1	1	1	1	1	1	1	1	1	1	0.5	1	1	1	1	1	1	1	1	1	1	1	1	1	1	1	1	1	1	1	1	1	1	1	1	1	1	1	1	1	1	1	1	1	1
CFSA16SA023.L350_DMS34465-V	R	non-animal food	2016	CC59	1	1	1	1	1	1	1	1	1	1	0.5	1	1	1	1	1	1	1	1	1	1	1	1	1	1	1	1	1	1	1	1	1	1	1	1	1	1	1	1	1	1	1	1	1	1
CFSA16SA022.L350_DMS34464-V	R	non-animal food	2016	CC59	1	1	1	1	1	1	1	1	1	1	0.5	1	1	1	1	1	1	1	1	1	1	1	1	1	1	1	1	1	1	1	1	1	1	1	1	1	1	1	1	1	1	1	1	1	1
CFSA16SA021.L350_DMS34463-V	R	non-animal food	2016	CC59	1	1	1	1	1	1	1	1	1	1	0.5	1	1	1	1	1	1	1	1	1	1	1	1	1	1	1	1	1	1	1	1	1	1	1	1	1	1	1	1	1	1	1	1	1	1
CFSA16SA020.L350_DMS34462-V	R	non-animal food	2016	CC59	1	1	1	1	1	1	1	1	1	1	0.5	1	1	1	1	1	1	1	1	1	1	1	1	1	1	1	1	1	1	1	1	1	1	1	1	1	1	1	1	1	1	1	1	1	1
CFSA16SA019.L350_DMS34461-V	R	non-animal food	2016	CC59	1	1	1	1	1	1	1	1	1	1	0.5	1	1	1	1	1	1	1	1	1	1	1	1	1	1	1	1	1	1	1	1	1	1	1	1	1	1	1	1	1	1	1	1	1	1
CFSA16SA018.L350_DMS34460-V	R	non-animal food	2016	CC59	1	1	1	1	1	1	1	1	1	1	0.5	1	1	1	1	1	1	1	1	1	1	1	1	1	1	1	1	1	1	1	1	1	1	1	1	1	1	1	1	1	1	1	1	1	1
CFSA15SA138.L350_DMS07255	R	animal food	2015	CC59	1	1	1	1	1	1	1	1	1	1	0.5	1	1	1	1	1	1	1	1	1	1	1	1	1	1	1	1	1	1	1	1	1	1	1	1	1	1	1	1	1	1	1	1	1	1
CFSA15SA034.L350_DMS07355	R	animal food	2015	CC59	1	1	1	1	1	1	1	1	1	1	0.5	1	1	1	1	1	1	1	1	1	1	1	1	1	1	1	1	1	1	1	1	1	1	1	1	1	1	1	1	1	1	1	1	1	1
CFSA14SA026.L350_DMS34425-V	R	non-animal food	2014	CC59	1	1	1	1	1	1	1	1	1	1	0.5	1	1	1	1	1	1	1	1	1	1	1	1	1	1	1	1	1	1	1	1	1	1	1	1	1	1	1	1	1	1	1	1	1	1
CFSA14SA025.L350_DMS34424-V	R	non-animal food	2014	CC59	1	1	1	1	1	1	1	1	1	1	0.5	1	1	1	1	1	1	1	1	1	1	1	1	1	1	1	1	1	1	1	1	1	1	1	1	1	1	1	1	1	1	1	1	1	1
CFSA14SA024.L350_DMS34423-V	R	non-animal food	2014	CC59	1	1	1	1	1	1	1	1	1	1	0.5	1	1	1	1	1	1	1	1	1	1	1	1	1	1	1	1	1	1	1	1	1	1	1	1	1	1	1	1	1	1	1	1	1	1
11A967.L350_BDMS190616930-1a	R	animal food	2011	CC59	1	1	1	1	1	1	1	1	1	1	0.5	1	1	1	1	1	1	1	1	1	1	1	1	1	1	1	1	1	1	1	1	1	1	1	1	1	1	1	1	1	1	1	1	1	1
11A943.L350_BDMS190616933-1a	R	animal food	2011	CC59	1	1	1	1	1	1	1	1	1	1	0.5	1	1	1	1	1	1	1	1	1	1	1	1	1	1	1	1	1	1	1	1	1	1	1	1	1	1	1	1	1	1	1	1	1	1
11A914.L350_BDMS190616932-1a	R	animal food	2011	CC59	1	1	1	1	1	1	1	1	1	1	0.5	1	1	1	1	1	1	1	1	1	1	1	1	1	1	1	1	1	1	1	1	1	1	1	1	1	1	1	1	1	1	1	1	1	1
11A731.L350_BDMS190616939-1a	R	animal food	2011	CC59	1	1	1	1	1	1	1	1	1	1	0.5	1	1	1	1	1	1	1	1	1	1	1	1	1	1	1	1	1	1	1	1	1	1	1	1	1	1	1	1	1	1	1	1	1	1
11A266.L350_BDMS190616942-1a	R	animal food	2011	CC59	1	1	1	1	1	1	1	1	1	1	0.5	1	1	1	1	1	1	1	1	1	1	1	1	1	1	1	1	1	1	1	1	1	1	1	1	1	1	1	1	1	1	1	1	1	1
11A265.L350_BDMS190616941-1a	R	animal food	2011	CC59	1	1	1	1	1	1	1	1	1	1	0.5	1	1	1	1	1	1	1	1	1	1	1	1	1	1	1	1	1	1	1	1	1	1	1	1	1	1	1	1	1	1	1	1	1	1
CFSA15SA112.L350_DMS07227	S	animal food	2015	CC59	1	1	1	1	1	1	1	1	1	1	0.5	1	1	1	1	1	1	1	1	1	1	1	1	1	1	1	1	1	1	1	1	1	1	1	1	1	1	1	1	1	1	1	1	1	1
CFSA15SA033.L350_DMS07046	S	animal food	2015	CC59	1	1	1	1	1	1	1	1	1	1	0.5	1	1	1	1	1	1	1	1	1	1	1	1	1	1	1	1	1	1	1	1	1	1	1	1	1	1	1	1	1	1	1	1	1	1
CFSA15SA032.L350_DMS07354	S	animal food	2015	CC59	1	1	1	1	1	1	1	1	1	1	0.5	1	1	1	1	1	1	1	1	1	1	1	1	1	1	1	1	1	1	1	1	1	1	1	1	1	1	1	1	1	1	1	1	1	1
CFSA15SA031.L350_DMS07353	S	animal food	2015	CC59	1	1	1	1	1	1	1	1	1	1	0.5	1	1	1	1	1	1	1	1	1	1	1	1	1	1	1	1	1	1	1	1	1	1	1	1	1	1	1	1	1	1	1	1	1	1
CFSA15SA029.L350_DMS07351	S	animal food	2015	CC59	1	1	1	1	1	1	1	1	1	1	0.5	1	1	1	1	1	1	1	1	1	1	1	1	1	1	1	1	1	1	1	1	1	1	1	1	1	1	1	1	1	1	1	1	1	1
CFSA12SA062.L350_DMS34288-V	S	non-animal food	2012	CC59	1	1	1	1	1	1	1	1	1	1	0.5	1	1	1	1	1	1	1	1	1	1	1	1	1	1	1	1	1	1	1	1	1	1	1	1	1	1	1	1	1	1	1	1	1	1
CFSA12SA061.L350_DMS34287-V	S	non-animal food	2012	CC59	1	1	1	1	1	1	1	1	1	1	0.5	1	1	1	1	1	1	1	1	1	1	1	1	1	1	1	1	1	1	1	1	1	1	1	1	1	1	1	1	1	1	1	1	1	1
CFSA12SA005.L350_DMS34230-V	S	animal food	2012	CC59	1	1	1	1	1	1	1	1	1	1	0.5	1	1	1	1	1	1	1	1	1	1	1	1	1	1	1	1	1	1	1	1	1	1	1	1	1	1	1	1	1	1	1	1	1	1
CFSA12SA059.L350_BDMS190796461-1A	S	animal food	2012	CC59	1	1	1	1	1	1	1	1	1	1	0.5	1	1	1	1	1	1	1	1	1	1	1	1	1	1	1	1	1	1	1	1	1	1	1	1	1	1	1	1	1	1	1	1	1	1
11A934.L350_BDMS190616948-1a	S	non-animal food	2011	CC59	1	1	1	1	1	1	1	1	1	1	0.5	1	1	1	1	1	1	1	1	1	1	1	1	1	1	1	1	1	1	1	1	1	1	1	1	1	1	1	1	1	1	1	1	1	1
CFSA17SA107.L350_DMS33107-V	S	animal food	2017	CC59	1	1	1	1	1	1	1	1	1	1	0.5	1	1	1	1	1	1	1	1	1	1	1	1	1	1	1	1	1	1	1	1	1	1	1	1	1	1	1	1	1	1	1	1	1	1
11A871.L350_BDMS190616934-1a	R	animal food	2011	CC59	1	1	1	1	1	1	1	1	1	1	0.5	1	1	1	1	1	1	1	1	1	1	1	1	1	1	1	1	1	1	1	1	1	1	1	1	1	1	1	1	1	1	1	1	1	1
CFSA15SA030.L350_DMS07352	S	animal food	2015	CC59	1	1	1	1	1	1	1	1	1	1	0.5	1	1	1	1	1	1	1	1	1	1	1	1	1	1	1	1	1	1	1	1	1	1	1	1	1	1	1	1	1	1	1	1	1	1
CFSA15SA094.L350_DMS07770	R	animal food	2015	CC59	1	1	1	1	1	1	1	1	1	1	0.5	1	1	1	1	1	1	1	1	1	1	1	1	1	1	1	1	1	1	1	1	1	1	1	1	1	1	1	1	1	1	1	1	1	1
CFSA17SA063.L350_DMS33058-V	S	non-animal food	2017	CC5						1	1	1	1		0.5			1		1	1				1			1		1	1			1	1							1	1			1		1
CFSA16SA058.L350_FDMS170058620-1A	S	animal food	2016	CC1						1	1	1	1		0.5			1		1	1				1			1		1	1			1	1							1	1			1		1
CFSA16SA059.L350_FDMS170385119-1A	S	animal food	2016	CC1						1	1	1	1		0.5			1		1	1				1			1		1	1			1	1							1	1			1		1
CFSA13SA025.L350_DMS34321-V	S	animal food	2013	CC5						1	1	1	1		0.5			1		1	1				1		1	1		1	1	1		1	1							1	1			1		1
CFSA16SA006.L350_DMS34448-V	S	animal food	2016	CC59						1	1	1	1		0.5			1		1	1				1		1	1		1	1	1		1	1							1	1			1		1
CFSA17SA075.L350_DMS33076-V	S	animal food	2017	CC59						1	1	1	1		0.5			1		1	1				1		1	1		1	1	1		1	1							1	1			1		1
CFSA14SA008.L350_DMS34407-V	S	non-animal food	2014	CC59						1	1	1	1		0.5			1		1	1				1		1	1		1	1	1		1	1							1	1			1		1
CFSA14SA023.L350_DMS34422-V	S	non-animal food	2014	CC59						1	1	1	1		0.5			1		1	1				1		1	1		1	1	1		1	1							1	1			1		1
CFSA16SA009.L350_DMS34451-V	S	animal food	2016	CC59						1	1	1	1		0.5			1		1	1				1		1	1		1	1	1		1	1							1	1			1		1
[truncated: 1,955 more columns]

## Sheet: CIP
ID	class	Source	Year	CC	kmer 1	kmer 2	kmer 3	kmer 4	kmer 5	kmer 6	kmer 7	kmer 8	kmer 9	kmer 10	kmer 11	kmer 12	kmer 13	kmer 14	kmer 15	kmer 16	kmer 17	kmer 18	kmer 19	kmer 20	kmer 21	kmer 22	kmer 23	kmer 24	kmer 25	kmer 26	kmer 27	kmer 28	kmer 29	kmer 30	kmer 31	kmer 32	kmer 33	kmer 34	kmer 35	kmer 36	kmer 37	kmer 38	kmer 39	kmer 40	kmer 41	kmer 42	kmer 43	kmer 44	kmer 45
CFSA16SA061.L350_FDMS170058622-1A	R	animal food	2016	CC9			1		1	1		0.5	1	1	0.666667	0.333333	1		0.5		0.555556		1	0.5	0.333333	0.5	0.666667	1	0.5	1	1	1	0.142857	0.5	0.5	1	0.5	0.25	1		0.5		1		0.5	1	1	1	0.5
CFSA12SA069.L350_DMS34295-V	R	animal food	2012	CC9	0.5	0.5	0.464286	0.5	0.5	0.464286	0.5	1	1	1	0.444444	0.333333	0.333333	0.5	1	0.5	0.777778	0.5	0.545455	0.5	0.666667	0.5	0.666667	0.333333	1	0.464286	0.464286	0.333333	0.142857	0.5		0.464286	1	0.5	0.464286	0.5	1	0.5	1	0.666667		1	0.464286	1	0.5
CFSA15SA068.L350_DMS07377	S	animal food	2015	CC9	0.5	1	0.357143	1	0.5	0.357143	1	0.5	0.5	1	0.444444	0.333333	0.333333	1	1	1	0.777778	1	1	0.5	0.333333	0.5	0.666667	0.333333	0.5	0.357143	0.357143	0.333333	0.142857	1	0.5	0.357143	1	0.5	0.357143	1	0.5		1	0.666667	0.5	1	0.357143	0.5	1
CFSA15SA069.L350_DMS07378	S	animal food	2015	CC9	0.5	1	0.357143	1	0.5	0.357143	1	0.5	0.5	1	0.444444	0.333333	0.333333	1	1	1	0.777778	1	1	0.5	0.333333	0.5	0.666667	0.333333	1	0.357143	0.357143	0.333333	0.142857	1	0.5	0.357143	1	0.5	0.357143	1	0.5		1	0.666667	0.5	1	0.357143	0.5	1
CFSA15SA008.L350_DMS07759	R	animal food	2015	CC9	0.5	1	0.357143	1	0.5	0.357143	1	0.5	0.5	1	0.444444	0.333333	0.333333	1	1	1	0.888889	1	1	0.5	0.333333	0.5	0.666667	0.333333	1	0.357143	0.357143	0.333333	0.142857	1	0.5	0.357143	1	0.5	0.357143	1	0.5		1	0.666667	0.5	1	0.357143	0.5	1
CFSA12SA021.L350_DMS34246-V	R	animal food	2012	CC9	0.5	1	0.25	1	0.5	0.25	1	1	1	1	0.333333	0.333333	0.333333	1	1	1	0.666667	1	0.272727	0.5	0.666667	0.5	0.666667	0.333333	1	0.285714	0.25	0.333333	0.142857	1	0.5	0.25	1	0.5	0.25	1	1	0.5	1	0.666667	0.5	1	0.25	1	1
CFSA12SA052.L350_DMS34280-V	R	animal food	2012	CC9	1	1	0.357143	1	0.5	0.357143	1	1	0.5	1	0.555556	0.333333	0.333333	1	1	1	0.888889	1	0.363636	0.5	0.666667	0.5	0.666667	0.333333	1	0.357143	0.357143	0.333333	0.428571	1	1	0.357143	1	0.5	0.357143	1	1	1	1	0.666667	0.5	1	0.357143	0.5	1
CFSA12SA049.L350_DMS34277-V	R	animal food	2012	CC9		0.5	0.285714	0.5	1	0.285714		0.5	1	1	0.333333	0.333333	1	0.5	1	0.5	0.555556	0.5	0.181818	0.5	0.666667	0.5	0.666667	1	1	0.321429	0.285714	1	0.142857	0.5		0.285714	0.5	1	0.285714	0.5	1	0.5	1	0.333333	0.5	1	0.285714	1	0.5
CFSA15SA065.L350_DMS07375	S	animal food	2015	CC9	1	0.5	0.821429	1	1	0.821429	1	1	1	1	0.777778	0.666667	0.666667	0.5	1	0.5	0.888889	0.5	0.818182	0.25	0.333333	1	1	0.666667	1	0.821429	0.821429	0.666667	0.142857	1	1	0.821429	1	0.75	0.821429	1	1	1	1	0.666667	1	1	0.821429	0.5	1
CFSA12SA015.L350_DMS34240-V	R	animal food	2012	CC9	0.5	0.5	0.357143	0.5	1	0.357143		0.5	0.5	1	0.333333	0.666667	1	0.5	1	0.5	0.666667	0.5	0.272727	0.25	0.666667	1	0.666667	1	1	0.357143	0.357143	1	0.142857	0.5	0.5	0.357143	0.5	1	0.357143	0.5	1	1	1	0.333333	1	1	0.357143	0.5	0.5
CFSA12SA020.L350_DMS34245-V	R	animal food	2012	CC9	1	0.5	0.357143	0.5	1	0.357143	1	1	0.5	1	0.444444	0.666667	1	0.5	1	0.5	0.888889	0.5	0.363636	0.25	0.666667	1	0.666667	1	1	0.357143	0.357143	1	0.428571	0.5	1	0.357143	1	1	0.357143	0.5	1	1	1	0.666667	1	1	0.357143	0.5	0.5
CFSA12SA050.L350_DMS34278-V	R	animal food	2012	CC9	1	0.5	0.428571	0.5	1	0.428571	0.5	1	1	1	0.555556	0.666667	1	0.5	1	0.5	0.888889	0.5	0.272727	0.5	0.666667	1	0.666667	1	1	0.464286	0.428571	1	0.285714	0.5	0.5	0.428571	1	1	0.428571	0.5	1	1	1	0.666667	1	1	0.428571	1	0.5
CFSA13SA026.L350_DMS34322-V	R	animal food	2013	CC9	1	0.5	0.321429	0.5	1	0.321429	0.5	1	1	1	0.333333	0.666667	1	0.5	1	0.5	1	0.5	0.272727	0.25	1	1	1	1	1	0.321429	0.321429	1	0.142857	0.5	0.5	0.321429	1	1	0.321429	0.5	1	1	1	0.666667	1	1	0.321429	0.5	0.5
CFSA13SA015.L350_DMS34312-V	R	animal food	2013	CC9	1	1	0.5	0.5	1	0.5	0.5	1	1	1	0.666667	0.666667	0.666667	0.5	1	0.5	0.888889	0.5	0.363636	0.5	0.666667	1	0.666667	0.666667	1	0.5	0.5	0.666667	0.142857	0.5	0.5	0.5	1	0.75	0.5	0.5	1	1	1	0.666667	1	1	0.5	0.5	0.5
CFSA13SA019.L350_DMS34316-V	R	animal food	2013	CC9	1	0.5	0.214286	1	1	0.214286	1	1	1	1	0.333333	1	0.666667	0.5	1	0.5	0.888889	0.5	0.181818	0.5	0.666667	1	0.666667	0.666667	1	0.214286	0.214286	0.666667	0.142857	1	1	0.214286	1	0.75	0.214286	1	1	1	1	0.666667	1	1	0.214286	0.5	1
CFSA12SA056.L350_BDMS190796457-1A	R	animal food	2012	CC9	1	1	0.321429	1	1	0.321429	1	0.5	0.5	1	0.444444	0.666667	0.666667	1	1	1	0.888889	1	0.181818	0.5	0.666667	1	0.666667	0.666667	0.5	0.321429	0.321429	0.666667	0.142857	1	1	0.321429	1	0.75	0.321429	1	1	1	1	0.666667	1	1	0.321429	0.5	1
CFSA12SA054.L350_DMS34282-V	R	animal food	2012	CC9	1	1	0.321429	1	1	0.321429	1	0.5	0.5	1	0.444444	0.666667	0.666667	1	1	1	0.888889	1	0.181818	0.5	0.666667	1	0.666667	0.666667	0.5	0.321429	0.321429	0.666667	0.142857	1	1	0.321429	1	0.75	0.321429	1	1	1	1	0.666667	1	1	0.321429	0.5	1
CFSA12SA055.L350_DMS34283-V	R	animal food	2012	CC9	1	1	0.321429	1	1	0.321429	1	0.5	0.5	1	0.444444	0.666667	0.666667	1	1	1	0.888889	1	0.181818	0.5	0.666667	1	0.666667	0.666667	0.5	0.321429	0.321429	0.666667	0.142857	1	1	0.321429	1	0.75	0.321429	1	1	1	1	0.666667	1	1	0.321429	0.5	1
CFSA12SA042.L350_DMS34270-V	R	animal food	2012	CC9	1	1	0.428571	1	1	0.428571	1	1	1	1	0.666667	0.666667	0.666667	1	1	1	0.888889	1	0.272727	0.5	0.666667	1	0.666667	0.666667	1	0.428571	0.428571	0.666667	0.142857	1	1	0.428571	1	0.75	0.428571	1	1	1	1	0.666667	1	1	0.428571	1	1
CFSA13SA032.L350_DMS34328-V	R	animal food	2013	CC9	1	1	0.671429	1	1	0.671429	1	1	0.5	0.5	0.777778	0.666667	0.666667	1	1	1	0.777778	1	0.363636	0.5	0.666667	1	0.666667	0.666667	1	0.671429	0.671429	0.666667	0.428571	1	1	0.671429	1	0.75	0.671429	1	1	1	1	0.666667	1	1	0.671429	0.5	1
CFSA12SA063.L350_DMS34289-V	R	animal food	2012	CC9	0.5	1	0.428571	1	1	0.428571	1	1	0.5	1	0.666667	0.333333	1	1	1	1	0.888889	1	0.272727	0.5	0.666667	1	0.666667	1	1	0.428571	0.428571	1	0.285714	1	0.5	0.428571	1	1	0.428571	1	1	0.5	1	0.666667	0.5	1	0.428571	0.5	1
CFSA12SA031.L350_DMS34259-V	R	animal food	2012	CC9	1	1	0.464286	1	1	0.464286	1	1	1	1	0.333333	0.666667	1	1	1	1	0.888889	1	0.636364	0.5	0.333333	1	0.666667	1	1	0.5	0.464286	1	0.142857	1	1	0.464286	1	1	0.464286	1	1	1	1	0.666667	1	1	0.464286	1	1
CFSA13SA014.L350_DMS34311-V	R	animal food	2013	CC9	1	1	0.464286	1	1	0.464286	1	0.5	1	1	0.666667	0.666667	1	1	1	1	0.666667	1	0.363636	0.5	0.333333	1	0.666667	1	0.5	0.464286	0.464286	1	0.285714	1	1	0.464286	1	0.75	0.464286	1	1	1	1	0.666667	1	1	0.464286	1	1
CFSA13SA008.L350_DMS34305-V	R	animal food	2013	CC9	0.5	1	0.357143	1	1	0.357143	1	1	0.5	1	0.555556	0.333333	1	1	1	1	0.777778	1	0.181818	0.5	0.666667	1	0.666667	1	1	0.357143	0.357143	1	0.428571	1	0.5	0.357143	1	0.75	0.357143	1	1	0.5	1	0.666667	0.5	1	0.357143	0.5	1
CFSA13SA021.L350_DMS34318-V	R	animal food	2013	CC9	1	1	0.428571	1	1	0.428571	1	1	1	1	0.888889	0.666667	1	1	1	1	0.888889	1	0.181818	0.5	0.666667	1	0.666667	1	1	0.428571	0.428571	1	0.571429	1	1	0.428571	1	0.75	0.428571	1	1	1	1	0.666667	1	1	0.428571	0.5	1
CFSA13SA041.L350_DMS34337-V	R	animal food	2013	CC9	1	1	0.428571	1	1	0.428571	1	1	1	1	0.777778	0.666667	1	1	1	1	0.777778	1	0.272727	0.5	0.666667	1	0.666667	1	0.5	0.428571	0.428571	1	0.428571	1	1	0.428571	1	0.75	0.428571	1	1	1	1	0.666667	1	1	0.428571	0.5	1
CFSA12SA043.L350_DMS34271-V	R	animal food	2012	CC9	1	1	0.285714	1	1	0.285714	1	0.5	0.5	1	0.222222	0.666667	1	1	1	1	0.666667	1	0.181818	0.5	0.666667	1	0.666667	1	1	0.285714	0.285714	1	0.142857	1	1	0.285714	1	1	0.285714	1	1	1	1	0.666667	1	1	0.285714	0.5	1
CFSA12SA013.L350_DMS34238-V	R	animal food	2012	CC9	1	0.5	0.428571	1	1	0.428571	1	0.5	0.5	1	0.444444	0.666667	1	0.5	1	0.5	0.777778	0.5	0.272727	0.5	0.666667	1	0.666667	1	1	0.428571	0.428571	1	0.285714	1	1	0.428571	1	1	0.428571	1	1	1	1	0.666667	1	1	0.428571	0.5	1
CFSA12SA019.L350_DMS34244-V	R	animal food	2012	CC9	1	0.5	0.392857	1	1	0.392857	1	0.5	0.5	1	0.555556	0.666667	1	0.5	1	0.5	0.777778	0.5	0.272727	0.5	0.666667	1	0.666667	1	1	0.392857	0.392857	1	0.428571	1	1	0.392857	1	1	0.392857	1	1	1	1	0.666667	1	1	0.392857	0.5	1
CFSA15SA066.L350_DMS07376	R	non-animal food	2015	CC9	1	1	0.535714	1	1	0.535714	1	0.5	0.5	1	0.888889	0.666667	0.666667	1	1	1	0.888889	1	0.181818	0.5	0.333333	1	0.666667	0.666667	1	0.535714	0.535714	0.666667	0.428571	1	1	0.535714	1	0.75	0.535714	1	1	1	1	0.666667	1	1	0.535714	0.5	1
CFSA12SA012.L350_DMS34237-V	R	animal food	2012	CC9	1	1	0.357143	1	1	0.357143	1	0.5	0.5	1	0.666667	0.666667	1	1	1	1	0.888889	1	0.181818	0.5	0.666667	1	0.666667	1	1	0.357143	0.357143	1	0.142857	1	1	0.357143	1	1	0.357143	1	1	1	1	0.666667	1	1	0.357143	0.5	1
CFSA13SA028.L350_DMS34324-V	R	animal food	2013	CC9	1	1	0.357143	1	1	0.357143	1	0.5	0.5	1	0.444444	0.666667	1	1	1	1	0.888889	1	0.272727	0.5	0.333333	1	0.666667	1	1	0.357143	0.357143	1	0.142857	1	1	0.357143	1	1	0.357143	1	1	1	1	0.666667	1	1	0.357143	0.5	1
CFSA12SA067.L350_DMS34293-V	R	animal food	2012	CC9	1	1	0.464286	1	1	0.464286	1	0.5	0.5	1	0.666667	0.666667	1	1	1	1	0.888889	1	0.363636	0.5	0.666667	1	0.666667	1	1	0.464286	0.464286	1	0.142857	1	1	0.464286	1	1	0.464286	1	1	1	1	0.666667	1	1	0.464286	0.5	1
CFSA12SA068.L350_DMS34294-V	R	non-animal food	2012	CC9	1	1	0.714286	1	1	0.714286	1	0.5	0.5	1	1	0.666667	1	1	1	1	0.888889	1	0.545455	0.5	0.666667	1	0.666667	1	1	0.714286	0.714286	1	0.428571	1	1	0.714286	1	1	0.714286	1	1	1	1	0.666667	1	1	0.714286	0.5	1
CFSA12SA028.L350_DMS34256-V	R	animal food	2012	CC9	1	1	0.642857	1	1	0.642857	1	1	1	1	0.666667	0.666667	1	1	1	1	0.888889	1	0.545455	0.5	0.666667	1	0.666667	1	1	0.642857	0.642857	1	0.285714	1	1	0.642857	1	1	0.642857	1	1	1	1	0.666667	1	1	0.642857	1	1
CFSA12SA036.L350_DMS34264-V	R	animal food	2012	CC9	1	1	0.428571	1	1	0.428571	1	1	0.5	1	0.666667	0.666667	1	1	1	1	0.888889	1	0.454545	0.5	0.666667	1	0.666667	1	0.5	0.464286	0.428571	1	0.285714	1	1	0.428571	1	1	0.428571	1	1	1	1	0.666667	1	1	0.428571	1	1
CFSA12SA037.L350_DMS34265-V	R	animal food	2012	CC9	1	1	0.671429	1	1	0.671429	1	1	0.5	1	0.777778	0.666667	1	1	1	1	0.888889	1	0.636364	0.5	0.666667	1	0.666667	1	0.5	0.642857	0.671429	1	0.428571	1	1	0.671429	1	1	0.671429	1	1	1	1	0.666667	1	1	0.671429	1	1
CFSA12SA057.L350_DMS34284-V	R	animal food	2012	CC9	1	1	0.464286	1	1	0.464286	1	0.5	1	1	0.444444	0.666667	1	1	1	1	0.666667	1	0.363636	0.5	0.666667	1	0.666667	1	1	0.464286	0.464286	1		1	1	0.464286	1	1	0.464286	1	1	1	1	0.666667	0.5	1	0.464286	1	1
CFSA12SA044.L350_DMS34272-V	R	animal food	2012	CC9	1	1	0.357143	1	1	0.357143	1	0.5	0.5	1	0.555556	0.666667	1	1	1	1	0.666667	1	0.181818	0.5	0.666667	1	0.666667	1	1	0.357143	0.357143	1	0.142857	1	1	0.357143	1	1	0.357143	1	1	1	1	0.666667	1	1	0.357143	1	1
CFSA12SA064.L350_DMS34290-V	R	non-animal food	2012	CC9	1	1	0.5	1	1	0.5	1	0.5	0.5	1	0.444444	0.666667	1	1	1	1	0.888889	1	0.545455	0.5	0.666667	1	0.666667	1	1	0.5	0.5	1	0.142857	1	1	0.5	1	1	0.5	1	1	1	1	0.666667	1	1	0.5	0.5	1
CFSA12SA065.L350_DMS34291-V	R	non-animal food	2012	CC9	1	1	0.5	1	1	0.5	1	0.5	0.5	1	0.555556	0.666667	1	1	1	1	0.888889	1	0.454545	0.5	0.666667	1	0.666667	1	1	0.5	0.5	1	0.285714	1	1	0.5	1	1	0.5	1	1	1	1	0.666667	1	1	0.5	0.5	1
CFSA12SA066.L350_DMS34292-V	R	animal food	2012	CC9	1	1	0.535714	1	1	0.535714	1	0.5	0.5	1	0.555556	0.666667	1	1	1	1	0.888889	1	0.545455	0.5	0.666667	1	0.666667	1	1	0.535714	0.535714	1	0.285714	1	1	0.535714	1	1	0.535714	1	1	1	1	0.666667	1	1	0.535714	0.5	1
CFSA12SA023.L350_DMS34248-V	R	animal food	2012	CC9	1	1	0.357143	1	1	0.357143	1	0.5	1	1	0.444444	0.666667	1	1	1	1	0.777778	1	0.272727	0.5	0.333333	1		1	0.5	0.357143	0.357143	1	0.142857	1	1	0.357143	1	1	0.357143	1	1	1	0.5	0.666667	1	1	0.357143	0.5	1
CFSA12SA025.L350_DMS34253-V	R	animal food	2012	CC9	1	1	0.285714	1	1	0.285714	1	0.5	1	1	0.444444	0.666667	1	1	1	1	0.777778	1	0.272727	0.5	0.666667	1	0.666667	1	0.5	0.285714	0.285714	1	0.142857	1	1	0.285714	1	1	0.285714	1	1	1	1	0.666667	1	1	0.285714	0.5	1
CFSA12SA029.L350_DMS34257-V	R	animal food	2012	CC9	1	1	0.285714	1	1	0.285714	1	1	1	1	0.333333	0.666667	1	1	1	1	1	1	0.363636	0.5	0.666667	1	0.666667	1	1	0.285714	0.285714	1	0.142857	1	1	0.285714	1	1	0.285714	1	1	1	1	0.666667	1	1	0.285714	1	1
CFSA12SA022.L350_DMS34247-V	R	animal food	2012	CC9	1	1	0.464286	1	1	0.464286	1	0.5	1	1	0.666667	0.666667	1	1	1	1	0.777778	1	0.363636	1	0.333333	1	0.666667	1	1	0.464286	0.464286	1	0.142857	1	1	0.464286	1	1	0.464286	1	1	1	1	0.666667	1	1	0.464286	1	1
CFSA12SA039.L350_DMS34267-V	R	animal food	2012	CC9	1	1	0.671429	1	1	0.671429	1	0.5	0.5	1	0.777778	0.666667	1	1	1	1	0.777778	1	0.454545	1	0.333333	1	0.666667	1	1	0.671429	0.671429	1	0.142857	1	1	0.671429	1	1	0.671429	1	1	1	1	1	1	1	0.671429	1	1
CFSA12SA027.L350_DMS34255-V	R	animal food	2012	CC9	1	1	0.285714	1	1	0.285714	1	1	1	1	0.444444	0.666667	1	1	1	1	1	1	0.272727	0.5	0.333333	1	0.666667	1	1	0.285714	0.285714	1	0.285714	1	1	0.285714	1	1	0.285714	1	1	1	1	0.666667	1	1	0.285714	1	1
CFSA12SA051.L350_DMS34279-V	R	animal food	2012	CC9	1	1	0.25	1	1	0.25	1	1	1	1	0.333333	0.666667	1	1	1	1	0.888889	1	0.181818	0.5	0.333333	1	0.666667	1	1	0.285714	0.25	1	0.142857	1	1	0.25	1	1	0.25	1	1	1	1	0.666667	1	1	0.25	0.5	1
CFSA12SA046.L350_DMS34274-V	R	animal food	2012	CC9	1	1	0.285714	1	1	0.285714	1	1	0.5	1	0.333333	0.666667	1	1	1	1	0.888889	1	0.363636	0.5	0.333333	1	0.666667	1	1	0.321429	0.285714	1	0.142857	1	1	0.285714	1	1	0.285714	1	1	1	1	0.666667	1	1	0.285714	0.5	1
CFSA12SA014.L350_DMS34239-V	R	animal food	2012	CC9	1	1	0.285714	1	1	0.285714	1	1	0.5	1	0.333333	0.666667	1	1	1	1	0.888889	1	0.363636	0.5	0.333333	1	0.666667	1	0.5	0.321429	0.285714	1	0.142857	1	1	0.285714	1	1	0.285714	1	1	1	1	0.666667	1	1	0.285714	0.5	1
CFSA12SA048.L350_DMS34276-V	R	animal food	2012	CC9	1	1	0.25	1	1	0.25	1	1	0.5	1	0.333333	0.666667	1	1	1	1	0.888889	1	0.272727	0.5	0.333333	1	0.666667	1	0.5	0.285714	0.25	1	0.142857	1	1	0.25	1	1	0.25	1	1	1	1	0.666667	1	1	0.25	0.5	1
CFSA12SA035.L350_DMS34263-V	R	animal food	2012	CC9	1	1	0.285714	1	1	0.285714	1	0.5	1	1	0.555556	0.666667	1	1	1	1	0.888889	1	0.181818	0.5	0.666667	1	0.666667	1	1	0.285714	0.285714	1	0.285714	1	1	0.285714	1	1	0.285714	1	1	1	1	0.666667	1	1	0.285714	0.5	1
CFSA12SA047.L350_DMS34275-V	R	animal food	2012	CC9	1	1	0.25	1	1	0.25	0.5	1	1	1	0.333333	0.666667	1	1	1	1	0.888889	1	0.272727	0.5	0.666667	1	0.666667	1	1	0.285714	0.25	1	0.142857	1	1	0.25	1	1	0.25	1	1	1	1	0.666667	1	1	0.25	1	1
CFSA12SA016.L350_DMS34241-V	R	animal food	2012	CC9	1	1	0.392857	1	1	0.392857	1	1	1	1	0.333333	0.666667	1	1	1	1	0.888889	1	0.545455	0.5	0.666667	1	0.666667	1	1	0.428571	0.392857	1	0.142857	1	1	0.392857	1	1	0.392857	1	1	1	1	0.666667	1	1	0.392857	1	1
CFSA12SA058.L350_DMS34285-V	R	animal food	2012	CC9	1	1	0.357143	1	1	0.357143	1	1	1	1	0.555556	0.666667	1	1	1	1	0.888889	1	0.272727	0.5	0.666667	1	0.666667	1	1	0.357143	0.357143	1	0.428571	1	1	0.357143	1	1	0.357143	1	1	1	1	0.666667	1	1	0.357143	1	1
CFSA12SA040.L350_DMS34268-V	R	animal food	2012	CC9	1	1	0.464286	1	1	0.464286	1	0.5	0.5	1	0.777778	0.666667	1	1	1	1	0.777778	1	0.363636	0.5	0.666667	1	0.666667	1	0.5	0.464286	0.464286	1	0.857143	1	1	0.464286	1	1	0.464286	1	1	1	1	0.666667	1	1	0.464286	0.5	1
CFSA12SA041.L350_DMS34269-V	R	animal food	2012	CC9	1	1	0.571429	1	1	0.571429	1	0.5	1	1	0.888889	0.666667	1	1	1	1	0.777778	1	0.454545	0.5	0.666667	1	0.666667	1	0.5	0.571429	0.571429	1	1	1	1	0.571429	1	1	0.571429	1	1	1	1	0.666667	1	1	0.571429	1	1
CFSA12SA024.L350_DMS34249-V	R	animal food	2012	CC9	1	1	0.392857	1	1	0.392857	1	0.5	0.5	1	0.666667	0.666667	1	1	1	1	0.666667	1	0.363636	1	0.666667	1	0.666667	1	1	0.392857	0.392857	1	0.285714	1	1	0.392857	1	1	0.392857	1	1	1	1	0.666667	1	1	0.392857	0.5	1
CFSA12SA017.L350_DMS34242-V	R	animal food	2012	CC9	1	1	0.5	1	1	0.5	1	0.5	0.5	1	0.666667	0.666667	1	1	1	1	0.666667	1	0.454545	1	0.666667	1	0.666667	1	1	0.5	0.5	1	0.142857	1	1	0.5	1	1	0.5	1	1	1	1	0.666667	1	1	0.5	0.5	1
CFSA12SA018.L350_DMS34243-V	R	animal food	2012	CC9	1	1	0.571429	1	1	0.571429	1	0.5	0.5	1	0.666667	0.666667	1	1	1	1	0.666667	1	0.545455	1	0.666667	1	0.666667	1	1	0.571429	0.571429	1	0.285714	1	1	0.571429	1	1	0.571429	1	1	1	1	0.666667	1	1	0.571429	0.5	1
CFSA15SA090.L350_DMS07392	S	animal food	2015	CC9	1	1	0.5	1	1	0.5	1	1	0.5	1	0.555556	0.666667	1	1	1	1	0.888889	1	0.272727	0.5	0.666667	1	0.666667	1	0.5	0.5	0.5	1	0.285714	1	1	0.5	1	1	0.5	1	1	1	1	0.666667	1	1	0.5	0.5	1
CFSA12SA010.L350_DMS34235-V	R	non-animal food	2012	CC9	1	1	0.428571	1	1	0.428571	1	1	0.5	1	0.555556	0.666667	1	1	1	1	0.888889	1	0.545455	0.5	0.333333	1	0.666667	1	1	0.428571	0.428571	1	0.285714	1	1	0.428571	1	1	0.428571	1	1	1	1	0.666667	1	1	0.428571	0.5	1
CFSA12SA026.L350_DMS34254-V	R	animal food	2012	CC9	1	1	0.357143	1	1	0.357143	1	1	0.5	1	0.444444	0.666667	1	1	1	1	0.888889	1	0.272727	0.5	0.666667	1	0.666667	1	1	0.357143	0.357143	1	0.285714	1	1	0.357143	1	1	0.357143	1	1	1	1	0.666667	1	1	0.357143	0.5	1
CFSA12SA053.L350_DMS34281-V	R	animal food	2012	CC9	1	1	0.392857	1	1	0.392857	1	1	0.5	1	0.555556	0.666667	1	1	1	1	0.888889	1	0.454545	0.5	0.666667	1	0.666667	1	1	0.392857	0.392857	1	0.428571	1	1	0.392857	1	1	0.392857	1	1	1	1	0.666667	1	1	0.392857	0.5	1
CFSA12SA030.L350_DMS34258-V	R	animal food	2012	CC9	1	0.5	0.357143	1	1	0.357143	1	1	0.5	1	0.333333	0.666667	0.666667	0.5	1	0.5	1	0.5	0.272727	0.5	0.333333	1	0.666667	0.666667	0.5	0.357143	0.357143	0.666667	0.142857	1	1	0.357143	1	0.75	0.357143	1	1	1	1	0.666667	1	1	0.357143	1	1
CFSA12SA032.L350_DMS34260-V	R	animal food	2012	CC9	1	1	0.428571	1	1	0.428571	1	0.5	1	1	0.444444	0.666667	0.666667	1	1	1	0.888889	1	0.363636	0.5	0.666667	1	0.666667	0.666667	0.5	0.428571	0.428571	0.666667	0.285714	1	1	0.428571	1	0.75	0.428571	1	1	1	1	0.666667	1	1	0.428571	0.5	1
CFSA12SA033.L350_DMS34261-V	R	animal food	2012	CC9	1	1	0.428571	1	1	0.428571	1	0.5	1	1	0.444444	0.666667	0.666667	1	1	1	0.888889	1	0.363636	0.5	0.666667	1	0.666667	0.666667	0.5	0.428571	0.428571	0.666667	0.285714	1	1	0.428571	1	0.75	0.428571	1	1	1	1	0.666667	1	1	0.428571	0.5	1
11A123.L350_BDMS190616943-1a	R	animal food	2011	CC630			0.678571	0.5		0.678571	0.5				0.777778				0.5		0.333333		0.454545	0.25					0.5	0.678571	0.678571		0.142857	0.5	0.5	0.678571			0.678571	0.5							0.678571	0.5	0.5
CFSA12SA006.L350_DMS34231-V	R	non-animal food	2012	CC630			0.714286	0.5		0.714286	0.5				0.666667				0.5		0.333333		0.454545	0.25					0.5	0.714286	0.714286		0.142857	0.5	0.5	0.714286			0.714286	0.5							0.714286	0.5	0.5
CLSA53.L350_DMS07778	R	human	2015	CC630			0.671429	0.5		0.671429	0.5		0.5		0.444444				0.5		0.111111		0.727273	0.25					0.5	0.671429	0.671429		0.142857	0.5	0.5	0.671429			0.671429	0.5				0.666667			0.671429	0.5	0.5
CLSA27.L350_DMS07821	R	human	2015	CC630			0.571429	0.5		0.571429	0.5		0.5		0.444444				0.5		0.111111		0.727273	0.25					0.5	0.571429	0.571429		0.142857	0.5	0.5	0.571429			0.571429	0.5				0.666667			0.571429	0.5	0.5
CLSA34.L350_DMS07493	S	human	2015	CC630			0.535714	0.5		0.535714	0.5		0.5		0.333333				0.5		0.111111		0.636364	0.25					0.5	0.535714	0.535714		0.142857	0.5	0.5	0.535714			0.535714	0.5				0.666667			0.535714	0.5	0.5
CLSA31.L350_DMS07490	R	human	2015	CC630			0.535714	0.5		0.535714	0.5		0.5		0.333333				0.5		0.111111		0.636364	0.25					0.5	0.535714	0.535714		0.142857	0.5	0.5	0.535714			0.535714	0.5				0.666667			0.535714	0.5	0.5
CLSA48.L350_DMS08751	R	human	2015	CC630			0.357143	0.5		0.357143	0.5		0.5						0.5		0.444444		0.636364	0.25					0.5	0.357143	0.357143			0.5	0.5	0.357143			0.357143	0.5				0.666667			0.357143	0.5	0.5
CLSA35.L350_DMS07494	R	human	2015	CC630			0.392857	0.5		0.392857	0.5		0.5						0.5		0.444444		0.727273	0.25					0.5	0.392857	0.392857			0.5	0.5	0.392857			0.392857	0.5				0.666667			0.392857	0.5	0.5
CLSA82.L350_DMS07747	R	human	2015	CC630			0.535714	0.5		0.535714	0.5		0.5		0.333333				0.5		0.444444		0.636364	0.25					0.5	0.535714	0.535714			0.5	0.5	0.535714			0.535714	0.5				0.666667			0.535714	0.5	0.5
CLSA36.L350_DMS07495	R	human	2015	CC630			0.428571	0.5		0.428571	0.5		0.5		0.111111				0.5		0.333333		0.636364	0.25					0.5	0.428571	0.428571			0.5	0.5	0.428571			0.428571	0.5				0.666667			0.428571	0.5	0.5
CLSA52.L350_DMS07777	R	human	2015	CC630			0.428571	0.5		0.428571	0.5		0.5		0.111111				0.5		0.333333		0.636364	0.25					0.5	0.428571	0.428571			0.5	0.5	0.428571			0.428571	0.5				0.666667			0.428571	0.5	0.5
CLSA39.L350_DMS07498	R	human	2015	CC5			0.678571			0.678571			0.5		0.555556						0.222222		1							0.678571	0.678571					0.678571			0.678571								0.678571	0.5
CLSA40.L350_DMS07499	R	human	2015	CC5			0.75			0.75			0.5		0.666667						0.222222		1							0.75	0.75		0.142857			0.75			0.75								0.75	0.5
CFSA15SA047.L350_DMS07360	S	animal food	2015	CC5			0.214286			0.214286			0.5		0.111111						0.222222		0.363636							0.214286	0.214286		0.142857			0.214286		0.25	0.214286		0.5	0.5					0.214286	0.5
CFSA15SA048.L350_DMS07361	S	animal food	2015	CC5			0.357143			0.357143											0.111111		1							0.357143	0.357143					0.357143			0.357143								0.357143	0.5
CFSA12SA038.L350_DMS34266-V	R	animal food	2012	CC398		0.5		0.5	0.5									0.5	1	0.5	0.777778	0.5			0.666667		0.666667							0.5				0.25		0.5	0.5		0.5	0.333333					0.5
CFSA15SA012.L350_DMS07338	S	animal food	2015	CC25		0.5		0.5			0.5							0.5		0.5	0.111111	0.5		0.25										0.5	0.5					0.5									0.5
CFSA15SA091.L350_DMS07393	S	animal food	2015	CC25		0.5		0.5			0.5							0.5		0.5	0.111111	0.5		0.25										0.5	0.5					0.5				0.333333					0.5
CFSA15SA072.L350_DMS07763	R	animal food	2015	CC25		0.5		0.5			0.5							0.5		0.5	0.111111	0.5		0.25										0.5	0.5					0.5				0.333333					0.5
CFSA17SA069.L350_DMS33070-V	S	non-animal food	2017	CC25		0.5		0.5			0.5							0.5		0.5	0.111111	0.5		0.25										0.5	0.5					0.5				0.333333					0.5
CFSA15SA096.L350_DMS08748	S	animal food	2015	CC25		0.5		0.5			0.5							0.5		0.5	0.111111	0.5		0.25										0.5	0.5					0.5				0.333333					0.5
CFSA17SA079.L350_DMS33080-V	S	animal food	2017	CC25		0.5		0.5			0.5							0.5		0.5	0.111111	0.5		0.25										0.5	0.5					0.5				0.333333					0.5
CFSA.SA013.L350_DMS29485-V	S	human	2017	CC630																	0.222222								0.5												0.5			0.333333
CFSA.SA022.L350_DMS29494-V	R	human	2017	CC630																	0.333333								0.5												0.5			0.333333
CFSA15SA102.L350_DMS07218	S	animal food	2015	CC630		0.5												0.5		0.5	0.222222	0.5							0.5
CLSA67.L350_DMS07791	R	human	2015	CC630		0.5												0.5		0.5	0.333333	0.5							0.5
CFSA13SA040.L350_DMS34336-V	S	non-animal food	2013	CC630		0.5												0.5		1	0.111111	0.5							0.5												0.5
11A819.L350_BDMS190616935-1a	R	animal food	2011	CC630		0.5												0.5		1	0.111111	0.5							0.5												0.5
CFSA.SA037.L350_DMS29509-V	S	human	2017	CC630		0.5												0.5		0.5	0.333333	0.5							0.5												0.5
CFSA15SA007.L350_DMS07334	R	animal food	2015	CC630		0.5												0.5		1	0.333333	0.5							0.5												0.5
18A270.L350_BDMS190616958-1a	S	animal food	2018	CC630		0.5												0.5		1	0.333333	0.5							0.5												0.5
CFSA13SA038.L350_DMS34334-V	S	animal food	2013	CC630		0.5												0.5		1	0.333333	0.5							0.5												0.5
CFSA17SA059.L350_DMS33054-V	S	non-animal food	2017	CC630		0.5												0.5		1	0.333333	0.5							0.5												0.5
10A584.L350_BDMS190616918-1a	S	animal food	2010	CC630		0.5												0.5		1	0.333333	0.5							0.5												0.5
CFSA12SA009.L350_DMS34234-V	S	non-animal food	2012	CC630		0.5												0.5		1	0.444444	0.5							0.5												0.5
CFSA13SA023.L350_BDMS190796463-1A	S	animal food	2013	CC630		0.5												0.5		1	0.333333	0.5							0.5												0.5
CFSA15SA041.L350_DMS07043	R	animal food	2015	ST464										1		0.333333					0.111111
CFSA15SA160.L350_DMS09207	S	animal food	2015	ST464										1		0.333333					0.111111
CFSA15SA018.L350_DMS07051	R	animal food	2015	ST464										1		0.333333					0.111111
CLSA80.L350_DMS07745	S	human	2015	CC1					0.5												0.888889							0.333333				0.333333						0.25			0.5
CFSA15SA004.L350_DMS07331	S	animal food	2015	CC398															0.5		0.444444																	0.25						0.333333
CFSA15SA005.L350_DMS07332	R	animal food	2015	CC398															0.5		0.444444																	0.25						0.333333
CFSA15SA110.L350_DMS07225	S	animal food	2015	CC398									0.5						0.5		0.555556																	0.25			0.5	0.5						0.5
CFSA15SA060.L350_DMS07372	S	animal food	2015	CC398															0.5		0.555556																				0.5	0.5
CFSA15SA079.L350_DMS07386	R	animal food	2015	CC398															0.5		0.666667																				0.5	0.5						0.5
CFSA17SA081.L350_DMS33082-V	S	animal food	2017	CC1																	0.111111																0.5
CLSA90.L350_DMS07755	R	human	2015	CC1																	0.111111																0.5
CFSA17SA096.L350_DMS33096-V	S	non-animal food	2017	ST30				0.5			0.5								1		0.111111			0.25										0.5	0.5					0.5									0.5
CFSA.SA001.L350_DMS29473-V	S	human	2017	ST30				0.5			0.5								1		0.111111			0.25										0.5	0.5					0.5									0.5
CFSA17SA084.L350_DMS33085-V	S	non-animal food	2017	ST30				0.5			0.5								1		0.111111			0.25										0.5	0.5					0.5									0.5
CFSA17SA085.L350_DMS33086-V	R	non-animal food	2017	ST30				0.5			0.5								1		0.111111			0.25										0.5	0.5					0.5									0.5
11A1505.L350_BDMS190616923-1a	S	animal food	2011	CC398				0.5			0.5		0.5						0.5		0.333333			0.25										0.5	0.5					0.5									0.5
CFSA13SA007.L350_DMS34304-V	S	non-animal food	2013	CC5				0.5			0.5										0.222222													0.5	0.5					0.5									0.5
CFSA13SA005.L350_DMS34302-V	S	animal food	2013	CC5				0.5			0.5										0.222222													0.5	0.5					0.5									0.5
CFSA13SA006.L350_DMS34303-V	S	animal food	2013	CC5				0.5			0.5										0.222222													0.5	0.5					0.5									0.5
CLSA22.L350_DMS07478	R	human	2015	CC1	0.5						0.5										0.555556						0.666667										0.5							0.333333
CFSA17SA070.L350_DMS33071-V	S	non-animal food	2017	CC1	0.5						0.5										0.222222						0.666667										0.5							0.666667
CFSA17SA071.L350_DMS33072-V	S	animal food	2017	CC1	0.5						0.5										0.222222						0.666667										0.5							0.666667
CLSA32.L350_DMS07491	R	human	2015	CC1	0.5						0.5										0.222222						0.666667										0.5							0.333333
CLSA20.L350_DMS07476	R	human	2015	CC1	0.5						0.5										0.222222						0.666667										0.5							0.333333
CLSA28.L350_DMS07482	R	human	2015	CC1	0.5						0.5										0.222222						0.666667										0.5							0.333333
CLSA23.L350_DMS07479	R	human	2015	CC1	0.5						0.5										0.222222						0.666667										0.5							0.333333
CLSA24.L350_DMS07820	R	human	2015	CC1	0.5						0.5										0.222222						0.666667										0.5							0.333333
CLSA19.L350_DMS07475	R	human	2015	CC1	0.5						0.5										0.222222						0.666667										0.5							0.333333
CLSA25.L350_DMS07480	R	human	2015	CC1	0.5						0.5										0.222222						0.666667										0.5							0.333333
CFSA15SA038.L350_DMS07357	S	animal food	2015	CC1	0.5						0.5										0.444444						0.666667										0.5							0.333333
CFSA15SA146.L350_DMS07263	S	animal food	2015	CC1	0.5						0.5										0.444444						0.666667										0.5							0.333333
CFSA15SA106.L350_DMS07222	S	animal food	2015	CC1	0.5						0.5										0.444444						0.666667										0.5							0.333333
CFSA15SA077.L350_DMS07764	S	animal food	2015	CC1	0.5						0.5										0.444444						0.666667										0.5							0.333333
CFSA15SA082.L350_DMS07765	S	animal food	2015	CC1	0.5						0.5										0.444444						0.666667										0.5							0.333333
CFSA15SA037.L350_DMS07044	S	animal food	2015	CC1	0.5						0.5										0.333333						0.666667										0.5							0.333333
CFSA15SA147.L350_DMS09206	S	animal food	2015	CC1	0.5						0.5										0.333333						0.666667										0.5							0.333333
CFSA15SA036.L350_DMS07356	S	animal food	2015	CC1	0.5						0.5										0.333333						0.666667										0.5							0.333333
CFSA15SA039.L350_DMS07358	S	animal food	2015	CC1	0.5						0.5										0.333333						0.666667										0.5							0.333333
CFSA17SA094.L350_DMS33094-V	S	animal food	2017	CC1	0.5						0.5										0.222222						0.666667										0.5							0.333333
CFSA17SA092.L350_DMS33092-V	R	non-animal food	2017	CC1	0.5						0.5										0.222222						0.666667										0.5							0.333333
CFSA17SA019.L350_DMS32960-V	S	animal food	2017	CC1	0.5						0.5										0.222222						1										0.5							0.333333
CFSA16SA058.L350_FDMS170058620-1A	S	animal food	2016	CC1	0.5						0.5										0.333333						1										0.5							0.333333
CFSA16SA059.L350_FDMS170385119-1A	S	animal food	2016	CC1	0.5						0.5										0.333333						1										0.5							0.333333
CFSA15SA125.L350_DMS07244	S	animal food	2015	CC1	0.5						0.5										0.222222						0.666667										0.5							0.333333
CFSA15SA151.L350_DMS07831	S	animal food	2015	CC1	0.5						0.5										0.222222						0.666667										0.5							0.333333
CFSA15SA135.L350_DMS07252	S	animal food	2015	CC1	0.5						0.5										0.333333						0.666667										0.5							0.333333
CFSA15SA126.L350_DMS07442	R	animal food	2015	CC1	0.5						0.5										0.333333						0.666667										0.5							0.333333
CFSA15SA075.L350_DMS07383	S	animal food	2015	CC1	1						0.5										0.444444																0.5							0.666667
CFSA17SA101.L350_DMS33101-V	S	non-animal food	2017	CC1	0.5						0.5										0.222222																0.5							0.333333
CFSA17SA017.L350_DMS32958-V	R	non-animal food	2017	CC1	0.5						0.5										0.222222																0.5							0.333333
CFSA15SA086.L350_DMS07389	S	animal food	2015	CC1	0.5						0.5										0.222222																0.5							0.333333
CFSA17SA004.L350_DMS32945-V	R	non-animal food	2017	CC1	0.5						0.5										0.222222																0.5							0.333333
CFSA15SA104.L350_DMS07220	S	animal food	2015	CC1	0.5						0.5										0.222222																0.5							0.333333				0.5
CFSA17SA040.L350_DMS33035-V	S	non-animal food	2017	CC1	0.5						0.5										0.222222																0.5							0.333333
CFSA17SA011.L350_DMS32952-V	S	non-animal food	2017	CC5									0.5								0.333333																	0.25			0.5	0.5
CFSA17SA012.L350_DMS32953-V	R	non-animal food	2017	CC5									0.5								0.333333																	0.25			0.5	0.5
CFSA15SA123.L350_DMS07441	S	animal food	2015	CC5									0.5								0.222222																				0.5	0.5
CFSA17SA049.L350_DMS33044-V	S	non-animal food	2017	CC5									0.5								0.333333				0.333333																0.5	0.5
CFSA15SA116.L350_DMS07231	S	animal food	2015	ST3689										1		0.666667		0.5	0.5		0.111111																				0.5					0.5
CFSA16SA005.L350_DMS34447-V	S	animal food	2016	ST45				0.5								0.333333					0.333333																					0.5
CFSA.SA038.L350_DMS29510-V	S	human	2017	ST45				0.5								0.333333					0.222222																					0.5
18A236.L350_BDMS190616957-1a	S	non-animal food	2018	ST45				0.5								0.333333					0.333333																					0.5
CFSA16SA051.L350_FDMS170419306-1A	S	animal food	2016	ST45				0.5								0.333333					0.333333																					0.5
CFSA17SA042.L350_DMS33037-V	S	non-animal food	2017	ST45				0.5								0.333333					0.333333																					0.5
CFSA14SA040.L350_DMS34439-V	S	animal food	2014	ST45				0.5								0.333333					0.333333																					0.5
CFSA14SA041.L350_DMS34440-V	S	animal food	2014	ST45				0.5								0.333333					0.333333																					0.5
CLSA78.L350_DMS07743	S	human	2015	ST121										1					0.5																						0.5
CLSA81.L350_DMS07746	S	human	2015	ST121										1					0.5																						0.5
CFSA15SA062.L350_DMS07373	R	animal food	2015	ST2250	0.5																0.666667	0.5																										0.5
CFSA15SA043.L350_DMS07048	S	animal food	2015	ST22						0.357143											0.333333									0.357143
CFSA.SA024.L350_DMS29496-V	S	human	2017	ST22						0.357143											0.333333									0.357143
CFSA.SA046.L350_DMS29518-V	S	human	2017	ST22						0.357143											0.333333									0.357143
CFSA.SA016.L350_DMS29488-V	S	human	2017	ST22						0.357143											0.333333									0.357143
CFSA.SA025.L350_DMS29497-V	S	human	2017	ST22						0.357143											0.333333									0.357143
CFSA14SA021.L350_DMS34420-V	S	animal food	2014	CC88																	0.333333																							0.333333
CFSA12SA060.L350_DMS34286-V	S	animal food	2012	ST10															0.5	0.5	0.222222																				0.5
CLSA05.L350_DMS07450	S	human	2015	ST20																	0.111111																0.5
CLSA10.L350_DMS07454	S	human	2015	ST20																	0.111111																0.5
CLSA12.L350_DMS07456	S	human	2015	ST20																	0.111111																0.5
CLSA11.L350_DMS07455	S	human	2015	ST20																	0.111111																0.5
CLSA06.L350_DMS07451	S	human	2015	ST20																	0.111111																0.5
CLSA07.L350_DMS07452	S	human	2015	ST20																	0.111111																0.5
CLSA02.L350_DMS07448	S	human	2015	ST20																	0.111111																0.5
CLSA04.L350_DMS07819	S	human	2015	ST20																	0.111111																0.5
CLSA01.L350_DMS07447	S	human	2015	ST20																	0.111111																0.5
CLSA08.L350_DMS07453	S	human	2015	ST20																	0.111111																0.5
CLSA14.L350_DMS07798	S	human	2015	ST20																	0.111111																0.5
CLSA17.L350_DMS07473	S	human	2015	ST20																	0.111111																0.5
CLSA18.L350_DMS07474	S	human	2015	ST20																	0.111111																0.5
CLSA16.L350_DMS07472	S	human	2015	ST20																	0.111111																0.5
CLSA13.L350_DMS07470	S	human	2015	ST20																	0.111111																0.5
CLSA15.L350_DMS07471	S	human	2015	ST20																	0.111111																0.5
CFSA15SA063.L350_DMS07374	R	animal food	2015	CC15																	0.222222			0.25																						0.5
CLSA64.L350_DMS07788	S	human	2015	CC15																	0.222222																							0.333333		0.5
CLSA57.L350_DMS07782	S	human	2015	CC15																	0.222222																							0.333333		0.5
CLSA55.L350_DMS07780	S	human	2015	CC15																	0.222222																							0.333333		0.5
CLSA54.L350_DMS07779	S	human	2015	CC15																	0.222222																							0.333333		0.5
CLSA46.L350_DMS07505	S	human	2015	CC15																	0.222222																							0.333333		0.5
CLSA45.L350_DMS07504	S	human	2015	CC15																	0.222222																							0.333333		0.5
CLSA42.L350_DMS07501	S	human	2015	CC15																	0.222222																							0.333333		0.5
CLSA43.L350_DMS07502	S	human	2015	CC15																	0.222222																							0.333333		0.5
CLSA37.L350_DMS07496	S	human	2015	CC15																	0.222222																									0.5
CLSA60.L350_DMS07785	S	human	2015	CC15																	0.222222																									0.5
CFSA15SA093.L350_DMS07395	S	animal food	2015	CC15																	0.222222																									0.5
CFSA16SA060.L350_FDMS170058621-1A	S	non-animal food	2016	CC15																	0.222222																									0.5
CFSA15SA071.L350_DMS07380	S	animal food	2015	CC15																	0.222222																									0.5
CFSA.SA049.L350_DMS29521-V	S	human	2017	CC15									0.5								0.222222			0.25																						0.5
CFSA15SA122.L350_DMS07242	S	animal food	2015	CC5									0.5								0.111111																							0.333333
18A25.L350_BDMS190616962-1a	S	animal food	2018	ST72															0.5		0.333333																					0.5
CLSA44.L350_DMS07503	S	human	2015	ST72															0.5		0.111111
CFSA15SA009.L350_DMS07335	R	animal food	2015	ST72															0.5		0.111111
CFSA17SA052.L350_DMS33047-V	R	animal food	2017	CC5																	0.333333																							0.333333
CFSA15SA051.L350_DMS08746	R	animal food	2015	ST3075	0.5																0.111111								0.5
18A183.L350_BDMS190616946-1a	S	animal food	2018	ST1223					0.5	0.357143											0.444444					0.5	0.666667			0.357143
CFSA17SA018.L350_DMS32959-V	S	animal food	2017	ST1223						0.357143						0.333333					0.555556						0.666667			0.357143
CFSA17SA053.L350_DMS33048-V	R	animal food	2017	ST1223						0.357143											0.333333						0.666667			0.357143
CFSA17SA054.L350_DMS33049-V	R	animal food	2017	ST1223						0.357143											0.333333						0.666667			0.357143
18A192.L350_BDMS190616947-1a	S	non-animal food	2018	CC398															0.5		0.333333																											0.5
CFSA15SA078.L350_DMS07385	S	animal food	2015	CC1																	0.111111																							0.333333
CFSA15SA157.L350_DMS07836	S	animal food	2015	CC1																	0.111111																							0.333333
CFSA17SA047.L350_DMS33042-V	S	non-animal food	2017	CC1																	0.111111
CFSA16SA004.L350_DMS34446-V	S	animal food	2016	CC1																	0.222222
CFSA17SA013.L350_DMS32954-V	R	animal food	2017	CC1																	0.222222
18A27.L350_BDMS190616964-1a	S	animal food	2018	CC1																	0.222222
18A29.L350_BDMS190616966-1a	S	non-animal food	2018	CC1																	0.222222
18A31.L350_BDMS190616967-1a	S	animal food	2018	CC1																	0.222222
18A28.L350_BDMS190616963-1a	S	animal food	2018	CC1																	0.222222
18A30.L350_BDMS190616965-1a	S	non-animal food	2018	CC1																	0.222222
CFSA14SA019.L350_DMS34418-V	S	non-animal food	2014	CC1																	0.222222
CFSA14SA015.L350_DMS34414-V	S	non-animal food	2014	CC1																	0.222222
CFSA14SA017.L350_DMS34416-V	S	animal food	2014	CC1																	0.222222
CFSA13SA009.L350_DMS34306-V	S	animal food	2013	CC1																	0.222222
CFSA13SA024.L350_DMS34320-V	R	animal food	2013	CC1																	0.222222
CFSA13SA037.L350_DMS34333-V	S	animal food	2013	CC1																	0.222222
CFSA13SA012.L350_DMS34309-V	S	animal food	2013	CC1																	0.222222
11A660.L350_BDMS190616938-1a	S	animal food	2011	CC1																	0.222222
CFSA13SA011.L350_DMS34308-V	S	animal food	2013	CC1																	0.222222
CLSA74.L350_DMS07739	S	human	2015	CC1																	0.111111
CFSA17SA072.L350_DMS33073-V	S	non-animal food	2017	CC1																	0.111111
CFSA17SA100.L350_DMS33100-V-1	S	animal food	2017	CC1																	0.111111
CFSA15SA056.L350_DMS07369	S	animal food	2015	CC1																	0.222222			0.25			0.666667																					0.5
CFSA15SA150.L350_DMS07266	S	animal food	2015	CC1																	0.222222						0.666667																	0.333333
18A40.L350_BDMS190616969-1a	S	animal food	2018	CC88	0.5									0.5							0.333333																							0.333333
10A611.L350_BDMS190616917-1a	S	animal food	2010	CC88																	0.333333																							0.333333
CFSA17SA020.L350_DMS32961-V	S	animal food	2017	CC88																	0.333333																							0.333333
CFSA16SA036.L350_DMS34478-V	S	animal food	2016	CC88																	0.333333
11A1151.L350_BDMS190616929-1a	S	animal food	2011	CC88																	0.333333
CFSA16SA035.L350_DMS34477-V	S	animal food	2016	CC88																	0.333333
CFSA15SA140.L350_DMS07257	S	animal food	2015	CC88																	0.111111
10A674.L350_BDMS190616916-1a	S	animal food	2010	CC88	0.5																0.333333
CFSA15SA016.L350_DMS07342	S	animal food	2015	CC88																	0.111111				0.333333
CLSA91.L350_DMS07756	S	human	2015	CC88																	0.111111
18A100.L350_BDMS190616973-1a	S	animal food	2018	CC88																	0.222222
CFSA16SA044.L350_FDMS170385116-1A	S	non-animal food	2016	CC88																	0.222222
CFSA16SA042.L350_FDMS170058611-1A	S	animal food	2016	CC88																	0.222222
CFSA16SA043.L350_FDMS170058612-1A	S	animal food	2016	CC88																	0.222222
CFSA16SA046.L350_FDMS170058614-1A	S	non-animal food	2016	CC88																	0.222222
CFSA16SA057.L350_FDMS170058619-1A	S	animal food	2016	CC88																	0.222222
CFSA16SA056.L350_FDMS170461859-1A	S	animal food	2016	CC88																	0.222222
CFSA16SA055.L350_FDMS170058618-1A	S	animal food	2016	CC88																	0.222222
18A164.L350_BDMS190616979-1a	S	animal food	2018	CC88																	0.222222
CFSA16SA041.L350_FDMS170058610-1A	S	animal food	2016	CC88																	0.222222
CLSA56.L350_DMS07781	S	human	2015	CC7																	0.111111
CFSA15SA022.L350_DMS07346	S	animal food	2015	CC7																	0.111111
CFSA17SA023.L350_DMS32964-V	S	non-animal food	2017	CC7																	0.111111
CFSA15SA019.L350_DMS07344	R	animal food	2015	CC7																	0.111111
CFSA15SA017.L350_DMS07343	S	animal food	2015	CC7																	0.111111
CFSA15SA021.L350_DMS07345	S	animal food	2015	CC7																	0.111111
CFSA15SA020.L350_DMS07052	S	animal food	2015	CC7																	0.111111
CFSA17SA044.L350_DMS33039-V	S	non-animal food	2017	CC7																	0.111111
CFSA17SA062.L350_DMS33057-V	S	non-animal food	2017	CC7																	0.111111
CFSA15SA131.L350_DMS07827	R	animal food	2015	CC7																	0.111111
CFSA17SA060.L350_DMS33055-V	S	non-animal food	2017	CC7																	0.222222
CFSA15SA025.L350_DMS07348	S	animal food	2015	CC7																	0.111111
CFSA17SA016.L350_DMS32957-V	S	animal food	2017	CC7																	0.111111
CFSA.SA030.L350_DMS29502-V	S	human	2017	CC7																	0.111111
CFSA.SA040.L350_DMS29512-V	S	human	2017	CC7																	0.111111
18A52.L350_BDMS190616968-1a	S	animal food	2018	CC7																	0.222222
CFSA15SA127.L350_DMS07245	S	animal food	2015	CC7																	0.111111
CFSA15SA134.L350_DMS07443	S	animal food	2015	CC7																	0.111111
CFSA14SA006.L350_DMS34405-V	S	animal food	2014	CC7																	0.222222
CFSA17SA036.L350_DMS32977-V	S	animal food	2017	CC7																	0.111111
CFSA17SA055.L350_DMS33050-V	S	non-animal food	2017	CC7																	0.111111
CFSA15SA107.L350_DMS07223	S	animal food	2015	CC7																	0.111111
CLSA75.L350_DMS07740	S	human	2015	CC7																	0.111111
CFSA15SA108.L350_DMS07440	S	animal food	2015	CC7																	0.111111
CFSA.SA008.L350_DMS29480-V	S	human	2017	CC7																	0.111111
CLSA47.L350_DMS08750	S	human	2015	CC7																	0.111111
CFSA17SA027.L350_DMS32968-V	S	animal food	2017	CC7																	0.111111
CLSA41.L350_DMS07500	S	human	2015	CC7																	0.111111
CLSA49.L350_DMS07508	S	human	2015	CC7																	0.111111
CFSA.SA047.L350_DMS29519-V	S	human	2017	CC7																	0.111111
CFSA16SA038.L350_FDMS170419305-1A	R	animal food	2016	CC7																	0.111111
CFSA15SA035.L350_DMS07056	S	animal food	2015	CC7																	0.111111
CLSA69.L350_DMS07793	S	human	2015	CC7																	0.111111
CLSA66.L350_DMS07790	S	human	2015	CC7																	0.111111
CLSA70.L350_DMS07794	S	human	2015	CC7																	0.111111
CLSA71.L350_DMS07795	S	human	2015	CC7																	0.111111
CFSA15SA045.L350_DMS07053	S	animal food	2015	CC5									0.5								0.111111
CFSA15SA044.L350_DMS07359	R	animal food	2015	CC5									0.5								0.111111
CFSA15SA076.L350_DMS07384	S	animal food	2015	CC5																	0.111111
CFSA15SA103.L350_DMS07219	S	animal food	2015	CC5																	0.111111
CFSA15SA024.L350_DMS07055	S	animal food	2015	CC5																	0.111111
CFSA17SA091.L350_DMS33091-V	S	non-animal food	2017	CC5																	0.111111
CFSA17SA095.L350_DMS33095-V	S	non-animal food	2017	CC5																	0.111111
CFSA17SA037.L350_DMS32978-V	S	animal food	2017	CC5																	0.111111
CFSA17SA001.L350_DMS32942-V	S	non-animal food	2017	CC5																	0.111111
CFSA15SA155.L350_DMS07835	S	animal food	2015	CC5																	0.111111
CFSA17SA074.L350_DMS33075-V	S	animal food	2017	CC5										0.5							0.111111
CFSA17SA025.L350_DMS32966-V	S	non-animal food	2017	CC5																	0.111111
CFSA15SA158.L350_DMS07837	S	animal food	2015	CC5																	0.111111
CFSA15SA061.L350_DMS07761	R	animal food	2015	CC5																	0.111111
CFSA17SA002.L350_DMS32943-V	S	non-animal food	2017	CC5																	0.111111
CFSA17SA056.L350_DMS33051-V	R	non-animal food	2017	CC5																	0.111111
CFSA14SA038.L350_DMS34437-V	S	animal food	2014	CC5																	0.111111
CFSA17SA010.L350_DMS32951-V	S	non-animal food	2017	CC5																	0.111111
CFSA17SA035.L350_DMS32976-V	S	non-animal food	2017	CC5																	0.222222
CFSA17SA034.L350_DMS32975-V	S	animal food	2017	CC5																	0.222222
CFSA17SA033.L350_DMS32974-V	S	non-animal food	2017	CC5																	0.222222
CFSA17SA032.L350_DMS32973-V	S	non-animal food	2017	CC5																	0.222222
CFSA15SA124.L350_DMS07243	S	animal food	2015	CC5																	0.222222
CFSA17SA028.L350_DMS32969-V	S	animal food	2017	CC5																	0.222222
CFSA17SA102.L350_DMS33102-V	S	non-animal food	2017	CC5																	0.111111
CFSA17SA103.L350_DMS33103-V	S	non-animal food	2017	CC5																	0.111111
CFSA17SA051.L350_DMS33046-V	S	animal food	2017	CC5																	0.111111
CFSA17SA050.L350_DMS33045-V	R	non-animal food	2017	CC5																	0.111111
CFSA17SA039.L350_DMS32980-V	S	animal food	2017	CC5																	0.111111
CFSA17SA064.L350_DMS33059-V	S	non-animal food	2017	CC5																	0.111111
CFSA15SA010.L350_DMS07336	R	animal food	2015	CC5																	0.111111
CFSA15SA120.L350_DMS07235	S	animal food	2015	CC5																	0.111111
CFSA17SA009.L350_DMS32950-V	S	non-animal food	2017	CC5																	0.111111
CFSA17SA024.L350_DMS32965-V	S	non-animal food	2017	CC5																	0.111111
CFSA17SA048.L350_DMS33043-V	S	non-animal food	2017	CC5																	0.111111
CFSA15SA070.L350_DMS07379	S	animal food	2015	CC5																	0.111111
CFSA.SA027.L350_DMS29499-V	S	human	2017	CC5																	0.111111
CFSA.SA011.L350_DMS29483-V	S	human	2017	CC5																	0.111111
CFSA.SA018.L350_DMS29490-V	S	human	2017	CC5																	0.111111
CFSA17SA026.L350_DMS32967-V	S	animal food	2017	CC5																	0.111111
CLSA84.L350_DMS07749	S	human	2015	CC5																	0.111111
CLSA85.L350_DMS07750	S	human	2015	CC1																	0.111111
CFSA13SA017.L350_DMS34314-V	R	animal food	2013	CC1																	0.333333
CFSA16SA045.L350_FDMS170058613-1A	R	non-animal food	2016	CC1																	0.333333
CFSA17SA058.L350_DMS33053-V	S	non-animal food	2017	CC1																	0.111111
CLSA76.L350_DMS07741	S	human	2015	CC1																	0.111111
CFSA15SA002.L350_DMS07329	S	animal food	2015	CC1																	0.111111
CLSA26.L350_DMS07481	S	human	2015	CC1																	0.111111
CLSA30.L350_DMS07489	S	human	2015	CC1																	0.111111
CLSA73.L350_DMS07797	S	human	2015	CC1																	0.111111
CLSA65.L350_DMS07789	S	human	2015	CC1																	0.111111
CLSA79.L350_DMS07744	S	human	2015	CC1																	0.111111
CLSA29.L350_DMS07488	S	human	2015	CC1										0.5							0.111111
CLSA51.L350_DMS07823	S	human	2015	CC1																	0.111111
CLSA62.L350_DMS07824	S	human	2015	CC1																	0.111111
CFSA15SA121.L350_DMS07241	S	animal food	2015	CC1																	0.111111
CFSA15SA117.L350_DMS07232	S	animal food	2015	CC1																	0.111111
CFSA.SA005.L350_DMS29477-V	S	human	2017	CC1																	0.111111
CFSA.SA006.L350_DMS29478-V	S	human	2017	CC1																	0.111111
CLSA21.L350_DMS07477	S	human	2015	CC1																	0.111111
CFSA17SA015.L350_DMS32956-V	S	non-animal food	2017	CC1																	0.111111
CFSA15SA144.L350_DMS07261	S	animal food	2015	CC1																	0.111111
CLSA86.L350_DMS07751	S	human	2015	CC1																	0.111111
CLSA68.L350_DMS07792	S	human	2015	CC1																	0.111111
CFSA15SA095.L350_DMS07771	S	animal food	2015	CC1																	0.111111
CFSA15SA137.L350_DMS07254	S	animal food	2015	CC1																	0.111111
18A26.L350_BDMS190616961-1a	S	non-animal food	2018	CC5																	0.333333						0.666667
CFSA16SA040.L350_FDMS170385115-1A	R	animal food	2016	CC5																	0.222222
CFSA15SA085.L350_DMS07768	S	animal food	2015	CC5									0.5								0.111111
CFSA15SA139.L350_DMS07256	S	animal food	2015	CC5									0.5								0.111111
11A1123.L350_BDMS190616931-1a	S	animal food	2011	CC5																	0.222222
11A1127.L350_BDMS190616928-1a	S	animal food	2011	CC5																	0.222222
CLSA63.L350_DMS07787	S	human	2015	CC5																	0.111111
CFSA15SA084.L350_DMS07767	S	animal food	2015	CC5																	0.111111
CFSA15SA143.L350_DMS07260	S	animal food	2015	CC5																	0.111111
CFSA15SA006.L350_DMS07333	R	animal food	2015	CC5																	0.111111
CFSA15SA003.L350_DMS07330	S	animal food	2015	CC5																	0.111111
CFSA15SA067.L350_DMS07762	S	animal food	2015	CC5																	0.111111
CFSA17SA066.L350_DMS33061-V	S	non-animal food	2017	CC5																	0.111111
CFSA17SA090.L350_DMS33090-V	S	non-animal food	2017	CC5																	0.111111
CFSA15SA011.L350_DMS07337	S	animal food	2015	CC5																	0.111111
CFSA17SA067.L350_DMS33062-V	S	non-animal food	2017	CC5																	0.111111
CFSA15SA001.L350_DMS07328	S	animal food	2015	CC5																	0.111111
CFSA15SA101.L350_DMS07217	S	animal food	2015	CC5																	0.111111
CFSA.SA048.L350_DMS29520-V	S	human	2017	CC5																	0.111111
CFSA.SA035.L350_DMS29507-V	S	human	2017	CC5																	0.111111
CFSA.SA042.L350_DMS29514-V	S	human	2017	CC5																	0.111111
CFSA.SA034.L350_DMS29506-V	S	human	2017	CC5																	0.111111
CFSA15SA055.L350_DMS07368	S	animal food	2015	CC5																	0.111111
CFSA15SA014.L350_DMS08744	S	animal food	2015	CC5																	0.111111
CFSA15SA152.L350_DMS07832	S	animal food	2015	CC5																	0.111111
CFSA15SA046.L350_DMS07050	R	animal food	2015	CC5																	0.111111
CFSA.SA028.L350_DMS29500-V	S	human	2017	CC5																	0.111111
CFSA.SA012.L350_DMS29484-V	S	human	2017	CC5																	0.111111
CFSA.SA019.L350_DMS29491-V	S	human	2017	CC5																	0.111111
CFSA15SA083.L350_DMS07766	S	animal food	2015	CC5																	0.111111
CFSA15SA145.L350_DMS07262	S	animal food	2015	CC5																	0.111111
CFSA.SA009.L350_DMS29481-V	S	human	2017	CC5																	0.111111
CFSA15SA133.L350_DMS07828	R	animal food	2015	CC5																	0.111111
CFSA15SA042.L350_DMS07042	R	animal food	2015	CC5																	0.111111
CFSA17SA080.L350_DMS33081-V	S	non-animal food	2017	CC5																	0.111111
CFSA15SA049.L350_DMS07362	S	animal food	2015	CC5																	0.111111
CLSA38.L350_DMS07497	S	human	2015	CC5																	0.111111
CFSA15SA040.L350_DMS07047	S	animal food	2015	CC5																	0.111111
CFSA15SA136.L350_DMS07253	S	animal food	2015	CC5																	0.111111
CFSA15SA027.L350_DMS07062	S	animal food	2015	CC5																	0.111111
CFSA15SA026.L350_DMS07349	R	animal food	2015	CC5																	0.111111
CLSA83.L350_DMS07748	S	human	2015	CC5																	0.111111	0.5
CFSA.SA033.L350_DMS29505-V	S	human	2017	CC5																	0.222222
CFSA15SA099.L350_DMS07775	S	animal food	2015	CC5																	0.111111
CFSA15SA132.L350_DMS07250	S	animal food	2015	CC5																	0.111111
CFSA15SA118.L350_DMS07233	S	animal food	2015	CC5																	0.111111
CFSA17SA057.L350_DMS33052-V	S	non-animal food	2017	CC5																	0.111111
CLSA92.L350_DMS07757	S	human	2015	CC5																	0.111111
CLSA72.L350_DMS07796	S	human	2015	CC398															0.5		0.444444
CLSA77.L350_DMS07742	S	human	2015	CC398															0.5		0.222222
CLSA33.L350_DMS07492	S	human	2015	CC398															0.5		0.222222
CFSA15SA080.L350_DMS07387	S	animal food	2015	CC398															0.5		0.222222
CFSA16SA033.L350_DMS34475-V	S	non-animal food	2016	CC398															0.5		0.222222
CLSA50.L350_DMS07822	S	human	2015	CC398				0.5											0.5		0.222222
CFSA.SA045.L350_DMS29517-V	S	human	2017	CC398															0.5		0.222222
CFSA.SA041.L350_DMS29513-V	S	human	2017	CC398															0.5		0.222222
CFSA.SA032.L350_DMS29504-V	S	human	2017	CC398															0.5		0.222222
CFSA.SA026.L350_DMS29498-V	S	human	2017	CC398															0.5		0.222222
CFSA.SA010.L350_DMS29482-V	S	human	2017	CC398															0.5		0.222222
CFSA.SA017.L350_DMS29489-V	S	human	2017	CC398															0.5		0.222222
CLSA61.L350_DMS07786	S	human	2015	CC398															0.5		0.222222
CFSA.SA039.L350_DMS29511-V	S	human	2017	CC398															0.5		0.222222
CFSA.SA004.L350_DMS29476-V	S	human	2017	CC398															0.5		0.222222
CFSA.SA007.L350_DMS29479-V	S	human	2017	CC398															0.5		0.222222
CFSA.SA014.L350_DMS29486-V	R	human	2017	CC398															0.5		0.222222
CFSA.SA020.L350_DMS29492-V	S	human	2017	CC398															0.5		0.222222
CFSA.SA029.L350_DMS29501-V	S	human	2017	CC398															0.5		0.222222
CFSA17SA098.L350_DMS33098-V	S	non-animal food	2017	CC398															0.5		0.555556
18A201.L350_BDMS190616952-1a	R	animal food	2018	CC398															0.5		0.444444
18A202.L350_BDMS190616951-1a	S	animal food	2018	CC398															0.5		0.444444
18A169.L350_BDMS190616978-1a	S	animal food	2018	CC398															0.5		0.444444
18A141.L350_BDMS190616976-1a	S	non-animal food	2018	CC398															0.5		0.444444
11A96.L350_BDMS190616945-1a	S	non-animal food	2011	CC398															0.5		0.444444
11A1502.L350_BDMS190616926-1a	S	animal food	2011	CC398															0.5		0.444444
CFSA17SA082.L350_DMS33083-V	S	non-animal food	2017	CC398															0.5		0.444444
11A1165.L350_BDMS190616927-1a	S	animal food	2011	CC398															0.5		0.444444
CFSA16SA053.L350_FDMS170058617-1A	S	non-animal food	2016	CC398															0.5		0.444444
CFSA12SA008.L350_DMS34233-V	S	animal food	2012	CC398															0.5		0.444444
18A140.L350_BDMS190616977-1a	S	animal food	2018	CC398															0.5		0.444444
CFSA12SA007.L350_DMS34232-V	S	animal food	2012	CC398															0.5		0.444444
CFSA13SA025.L350_DMS34321-V	S	animal food	2013	CC5																	0.444444
CFSA16SA012.L350_DMS34454-V	S	non-animal food	2016	CC59																	0.111111
CFSA.SA050.L350_DMS29522-V	S	human	2017	CC59
CFSA.SA036.L350_DMS29508-V	S	human	2017	CC59
CFSA.SA043.L350_DMS29515-V	S	human	2017	CC59
CFSA17SA061.L350_DMS33056-V	S	non-animal food	2017	CC59																	0.111111
CFSA16SA048.L350_FDMS170366695-1A	R	non-animal food	2016	CC59	0.5																0.111111
CFSA14SA037.L350_DMS34436-V	S	animal food	2014	CC59																	0.111111																							0.333333
11A223.L350_BDMS190616944-1a	S	non-animal food	2011	CC59																	0.111111
18A87.L350_BDMS190616971-1a	S	animal food	2018	CC59																	0.111111
18A88.L350_BDMS190616972-1a	S	animal food	2018	CC59																	0.111111
10A605.L350_BDMS190616919-1a	S	animal food	2010	CC59																	0.111111
CFSA13SA010.L350_DMS34307-V	S	animal food	2013	CC59																	0.111111				0.333333
CFSA12SA070.L350_DMS34296-V	S	animal food	2012	CC59																	0.444444
CFSA12SA071.L350_DMS34297-V	S	non-animal food	2012	CC59																	0.444444
CFSA14SA016.L350_DMS34415-V	S	animal food	2014	CC59																	0.444444
CFSA14SA013.L350_DMS34412-V	S	non-animal food	2014	CC59																	0.444444
CFSA14SA018.L350_DMS34417-V	S	animal food	2014	CC59																	0.444444
CFSA13SA033.L350_DMS34329-V	S	animal food	2013	CC59																	0.222222
CFSA14SA026.L350_DMS34425-V	S	non-animal food	2014	CC59
CFSA14SA024.L350_DMS34423-V	S	non-animal food	2014	CC59
CFSA14SA025.L350_DMS34424-V	S	non-animal food	2014	CC59
CFSA13SA016.L350_DMS34313-V	S	animal food	2013	CC59																	0.111111
11A356.L350_BDMS190616940-1a	S	animal food	2011	CC59																	0.111111
CFSA13SA031.L350_DMS34327-V	R	animal food	2013	CC59																	0.111111
CFSA13SA039.L350_DMS34335-V	S	non-animal food	2013	CC59																	0.222222
CFSA17SA043.L350_DMS33038-V	S	animal food	2017	CC59
CFSA15SA050.L350_DMS07363	R	animal food	2015	CC59
CFSA15SA058.L350_DMS07371	R	animal food	2015	CC59
CFSA14SA036.L350_DMS34435-V	S	animal food	2014	CC59																	0.111111
CFSA15SA138.L350_DMS07255	S	animal food	2015	CC59																	0.111111
CFSA16SA009.L350_DMS34451-V	S	animal food	2016	CC59																	0.111111
11A266.L350_BDMS190616942-1a	S	animal food	2011	CC59																	0.111111
CFSA13SA022.L350_DMS34319-V	S	animal food	2013	CC59																	0.111111
11A967.L350_BDMS190616930-1a	S	animal food	2011	CC59																	0.111111
CFSA17SA007.L350_DMS32948-V	S	non-animal food	2017	CC59																	0.111111
CFSA12SA061.L350_DMS34287-V	S	non-animal food	2012	CC59																	0.111111
CFSA12SA062.L350_DMS34288-V	R	non-animal food	2012	CC59																	0.111111
CFSA17SA107.L350_DMS33107-V	S	animal food	2017	CC59																	0.111111
CFSA14SA023.L350_DMS34422-V	S	non-animal food	2014	CC59																	0.111111
CFSA16SA052.L350_FDMS170058616-1A	S	non-animal food	2016	CC59																	0.111111
CFSA12SA005.L350_DMS34230-V	S	animal food	2012	CC59																	0.111111
CFSA17SA008.L350_DMS32949-V	S	non-animal food	2017	CC59																	0.111111
11A265.L350_BDMS190616941-1a	S	animal food	2011	CC59																	0.111111
11A871.L350_BDMS190616934-1a	S	animal food	2011	CC59																	0.111111
11A934.L350_BDMS190616948-1a	S	non-animal food	2011	CC59																	0.111111
11A1450.L350_BDMS190616925-1a	S	animal food	2011	CC59																	0.111111
11A943.L350_BDMS190616933-1a	S	animal food	2011	CC59																	0.111111
CFSA17SA075.L350_DMS33076-V	S	animal food	2017	CC59																	0.111111
CFSA15SA112.L350_DMS07227	S	animal food	2015	CC59																	0.111111
CFSA17SA089.L350_DMS33089-V	S	animal food	2017	CC59
CFSA12SA059.L350_BDMS190796461-1A	S	animal food	2012	CC59																	0.111111
CFSA16SA047.L350_BDMS190796459-1A	S	non-animal food	2016	CC59																	0.111111
CFSA17SA003.L350_DMS32944-V	S	non-animal food	2017	CC59
CFSA16SA029.L350_DMS34471-V	S	non-animal food	2016	CC59
CFSA16SA024.L350_DMS34466-V	S	non-animal food	2016	CC59
CFSA16SA023.L350_DMS34465-V	S	non-animal food	2016	CC59
CFSA16SA021.L350_DMS34463-V	S	non-animal food	2016	CC59
11A731.L350_BDMS190616939-1a	S	animal food	2011	CC59
CFSA15SA032.L350_DMS07354	S	animal food	2015	CC59
CFSA15SA033.L350_DMS07046	R	animal food	2015	CC59
CFSA16SA030.L350_DMS34472-V	S	non-animal food	2016	CC59
CFSA16SA027.L350_DMS34469-V	R	non-animal food	2016	CC59
CFSA16SA028.L350_DMS34470-V	S	animal food	2016	CC59
CFSA16SA026.L350_DMS34468-V	S	non-animal food	2016	CC59
CFSA16SA020.L350_DMS34462-V	S	non-animal food	2016	CC59
CFSA16SA019.L350_DMS34461-V	S	non-animal food	2016	CC59
CFSA15SA031.L350_DMS07353	S	animal food	2015	CC59
CFSA16SA018.L350_DMS34460-V	S	non-animal food	2016	CC59
CFSA16SA022.L350_DMS34464-V	S	non-animal food	2016	CC59
CFSA15SA034.L350_DMS07355	S	animal food	2015	CC59
CFSA15SA094.L350_DMS07770	S	animal food	2015	CC59
CFSA15SA030.L350_DMS07352	R	animal food	2015	CC59
CFSA14SA008.L350_DMS34407-V	S	non-animal food	2014	CC59																	0.111111
CFSA16SA006.L350_DMS34448-V	S	animal food	2016	CC59
CFSA15SA057.L350_DMS07370	S	animal food	2015	CC59
CFSA13SA002.L350_DMS34299-V	S	non-animal food	2013	CC59																	0.111111
CFSA16SA034.L350_DMS34476-V	R	animal food	2016	CC59																	0.111111
CFSA14SA034.L350_DMS34433-V	S	animal food	2014	CC59																	0.111111
CFSA13SA027.L350_DMS34323-V	S	animal food	2013	CC59
10A554.L350_BDMS190616920-1a	S	animal food	2010	CC59																	0.111111
CFSA15SA105.L350_DMS07221	S	animal food	2015	CC59
CFSA16SA002.L350_DMS34444-V	S	non-animal food	2016	CC59
CFSA14SA028.L350_DMS34427-V	S	animal food	2014	CC59
CFSA.SA002.L350_DMS29474-V	S	human	2017	CC59
CFSA13SA030.L350_DMS34326-V	S	non-animal food	2013	CC59																	0.111111
CFSA12SA004.L350_DMS34229-V	S	animal food	2012	CC59
CFSA14SA007.L350_DMS34406-V	S	animal food	2014	CC59
CFSA14SA005.L350_DMS34404-V	S	animal food	2014	CC59
CFSA13SA029.L350_DMS34325-V	S	non-animal food	2013	CC59
CFSA17SA077.L350_DMS33078-V	S	non-animal food	2017	CC59
CFSA12SA002.L350_DMS34227-V	S	non-animal food	2012	CC59
CFSA16SA016.L350_DMS34458-V	R	animal food	2016	CC59																	0.222222
CFSA14SA039.L350_DMS34438-V	S	non-animal food	2014	CC59																	0.111111
CFSA16SA017.L350_DMS34459-V	S	animal food	2016	CC59																	0.222222
18A193.L350_BDMS190616950-1a	S	animal food	2018	CC59																	0.111111
CFSA16SA008.L350_DMS34450-V	S	animal food	2016	CC59																	0.111111
CFSA14SA027.L350_DMS34426-V	S	non-animal food	2014	CC59																	0.111111
CFSA17SA086.L350_DMS33087-V	S	animal food	2017	CC59																	0.111111
CFSA17SA088.L350_DMS33034-V	S	non-animal food	2017	CC59																	0.111111
CFSA14SA043.L350_DMS34442-V	S	non-animal food	2014	CC59																	0.111111
18A251.L350_BDMS190616959-1a	S	animal food	2018	CC59																	0.111111
11A1543.L350_BDMS190616924-1a	S	animal food	2011	CC59																	0.111111
CFSA16SA037.L350_DMS34479-V	S	animal food	2016	CC59																	0.111111
CFSA14SA011.L350_DMS34410-V	S	non-animal food	2014	CC59																	0.111111
CFSA15SA115.L350_DMS07230	S	animal food	2015	CC59																	0.111111
CFSA14SA042.L350_DMS34441-V	S	animal food	2014	CC59
CFSA15SA148.L350_DMS07264	R	animal food	2015	CC59																	0.111111
CFSA15SA431.L350_DMS09208	S	animal food	2015	CC59																	0.111111
CFSA15SA111.L350_DMS07226	S	animal food	2015	CC59																	0.111111
10A467.L350_BDMS190616922-1a	S	animal food	2010	CC59
10A468.L350_BDMS190616921-1a	S	animal food	2010	CC59																	0.111111
CFSA14SA009.L350_DMS34408-V	S	non-animal food	2014	CC59
CFSA14SA010.L350_DMS34409-V	S	animal food	2014	CC59
CFSA17SA021.L350_DMS32962-V	S	non-animal food	2017	CC59
CFSA16SA032.L350_DMS34474-V	R	non-animal food	2016	CC59
CFSA14SA022.L350_DMS34421-V	S	animal food	2014	CC59																	0.111111
CFSA16SA003.L350_DMS34445-V	S	non-animal food	2016	CC59																	0.111111
CFSA17SA087.L350_DMS33088-V	S	non-animal food	2017	CC59																	0.111111
CFSA16SA010.L350_DMS34452-V	S	non-animal food	2016	CC59																	0.111111
18A272.L350_BDMS190616960-1a	S	animal food	2018	CC59																	0.111111
CFSA17SA076.L350_DMS33077-V	S	animal food	2017	CC59																	0.111111
11A941.L350_BDMS190616949-1a	S	animal food	2011	CC59																	0.111111
CFSA15SA088.L350_DMS07390	R	animal food	2015	CC59																	0.111111
CFSA16SA011.L350_DMS34453-V	S	non-animal food	2016	CC59																	0.111111
CFSA14SA020.L350_DMS34419-V	S	non-animal food	2014	CC59																	0.111111
CFSA15SA100.L350_DMS07776	S	animal food	2015	CC59																	0.111111
18A228.L350_BDMS190616953-1a	S	animal food	2018	CC59																	0.111111
CFSA17SA083.L350_DMS33084-V	S	non-animal food	2017	CC59																	0.111111									0.357143
CFSA13SA034.L350_DMS34330-V	S	animal food	2013	CC59																	0.222222
CFSA13SA042.L350_DMS34399-V	S	animal food	2013	CC59																	0.222222
CLSA87.L350_DMS07752	S	human	2015	CC59																	0.111111																							0.333333
CFSA16SA050.L350_FDMS170385117-1A	S	non-animal food	2016	CC59																	0.111111
CFSA17SA099.L350_DMS33099-V	S	non-animal food	2017	CC59																	0.222222
CFSA14SA001.L350_DMS34400-V	S	non-animal food	2014	CC59																	0.111111
CFSA14SA002.L350_DMS34401-V	S	animal food	2014	CC59																	0.111111
CFSA13SA004.L350_DMS34301-V	S	animal food	2013	CC59																	0.111111
CFSA13SA018.L350_DMS34315-V	S	non-animal food	2013	CC59																	0.111111
11A832.L350_BDMS190616936-1a	S	non-animal food	2011	CC59																	0.222222
CFSA15SA081.L350_DMS07388	R	animal food	2015	CC59																	0.222222
CFSA14SA033.L350_DMS34432-V	S	non-animal food	2014	CC59																	0.222222
CFSA14SA032.L350_DMS34431-V	S	non-animal food	2014	CC59																	0.222222
CFSA14SA031.L350_DMS34430-V	S	non-animal food	2014	CC59																	0.222222
CFSA14SA029.L350_DMS34428-V	S	non-animal food	2014	CC59																	0.222222
CFSA14SA030.L350_DMS34429-V	S	non-animal food	2014	CC59																	0.222222
CFSA17SA038.L350_DMS32979-V	S	animal food	2017	CC59																	0.111111
CFSA16SA049.L350_FDMS170058615-1A	S	non-animal food	2016	CC59
CFSA17SA014.L350_DMS32955-V	S	animal food	2017	CC59
CFSA17SA104.L350_DMS33104-V	R	non-animal food	2017	CC59
CFSA13SA035.L350_DMS34331-V	S	animal food	2013	CC59																	0.111111
CFSA13SA036.L350_DMS34332-V	S	animal food	2013	CC59																	0.111111
CFSA15SA013.L350_DMS07339	S	animal food	2015	CC59																	0.111111
CFSA16SA001.L350_DMS34443-V	S	animal food	2016	CC59																	0.111111
18A123.L350_BDMS190616975-1a	S	animal food	2018	CC59																	0.111111
18A245.L350_BDMS190616956-1a	S	animal food	2018	CC59																	0.111111
CFSA13SA013.L350_DMS34310-V	S	animal food	2013	CC59																	0.111111
CFSA14SA014.L350_DMS34413-V	S	non-animal food	2014	CC59																	0.111111
CFSA13SA003.L350_DMS34300-V	S	animal food	2013	CC59																	0.111111
CFSA13SA001.L350_DMS34298-V	R	non-animal food	2013	CC59																	0.111111
CFSA17SA065.L350_DMS33060-V	S	non-animal food	2017	CC59
CFSA15SA064.L350_DMS07045	S	animal food	2015	CC59
CFSA.SA044.L350_DMS29516-V	S	human	2017	CC59
CFSA.SA031.L350_DMS29503-V	S	human	2017	CC59
CFSA.SA015.L350_DMS29487-V	S	human	2017	CC59
CFSA.SA023.L350_DMS29495-V	S	human	2017	CC59
CFSA14SA012.L350_DMS34411-V	S	animal food	2014	CC59																	0.111111
CFSA16SA007.L350_DMS34449-V	S	non-animal food	2016	CC59																	0.111111
CFSA.SA003.L350_DMS29475-V	S	human	2017	ST944															0.5		0.111111																				0.5	0.5
CFSA17SA097.L350_DMS33097-V	S	non-animal food	2017	CC398															0.5		0.333333																					0.5
CFSA17SA046.L350_DMS33041-V	S	non-animal food	2017	CC398															0.5		0.222222																					0.5
CFSA17SA045.L350_DMS33040-V	R	animal food	2017	CC398															0.5		0.222222																					0.5
CFSA17SA063.L350_DMS33058-V	S	non-animal food	2017	CC5																	0.111111																					0.5
CFSA15SA092.L350_DMS07394	S	animal food	2015	CC5																	0.111111																				0.5	0.5
[truncated: 1,955 more columns]

## Sheet: CLI
ID	class	Source	Year	CC	kmer 1	kmer 2	kmer 3	kmer 4	kmer 5	kmer 6	kmer 7	kmer 8	kmer 9	kmer 10	kmer 11	kmer 12	kmer 13	kmer 14	kmer 15	kmer 16	kmer 17	kmer 18	kmer 19	kmer 20	kmer 21	kmer 22	kmer 23	kmer 24	kmer 25	kmer 26	kmer 27	kmer 28	kmer 29	kmer 30	kmer 31	kmer 32	kmer 33	kmer 34	kmer 35	kmer 36	kmer 37	kmer 38	kmer 39	kmer 40	kmer 41	kmer 42	kmer 43	kmer 44	kmer 45
CFSA16SA061.L350_FDMS170058622-1A	R	animal food	2016	CC9	0.692377		0.311111	0.75	0.5		0.5	0.642857	0.333333	0.2	0.333333	1		0.333333	0.111111				0.272727	0.666667	0.5	0.25	0.5		0.375	0.625	0.666667				0.2	0.692377	0.666667	0.6	0.333333	0.142857	0.25				0.75	0.666667	0.285714	0.833333
CFSA12SA063.L350_DMS34289-V	R	animal food	2012	CC9	0.692377		0.333333	0.5	0.5		0.55	0.642857	0.166667	0.4	0.333333	1		0.333333	0.111111				0.272727	0.666667	0.5		0.75		0.375	0.625	0.833333				0.2	0.692377	0.333333	0.6	0.333333	0.142857	0.25				0.75	0.666667	0.285714	0.833333
CFSA13SA008.L350_DMS34305-V	R	animal food	2013	CC9	0.692377		0.333333	0.5	0.5		0.6	0.642857	0.166667	0.4	0.333333	1		0.333333	0.111111				0.272727	0.666667	0.5		0.666667		0.375	0.625	0.916667				0.2	0.692377	0.333333	0.6	0.333333	0.142857	0.25				0.75	0.666667	0.285714	0.833333
CFSA12SA030.L350_DMS34258-V	R	animal food	2012	CC9	0.692377		0.333333	0.75	0.5		0.6	0.642857	0.333333	0.4	0.333333	1		0.333333	0.111111				0.272727	0.666667	0.5		0.833333		0.375	0.625	0.916667				0.2	0.692377	0.333333	0.6	0.333333	0.142857	0.375				0.75	0.666667	0.285714	0.833333
CFSA12SA032.L350_DMS34260-V	R	animal food	2012	CC9	0.692377		0.333333	0.5	0.5		0.55	0.642857	0.333333	0.4	0.333333	1		0.333333	0.111111				0.181818	0.666667	0.5		0.75		0.375	0.625	0.916667				0.2	0.692377	0.333333	0.6	0.333333	0.142857	0.375				0.666667	0.666667	0.285714	0.833333
CFSA12SA033.L350_DMS34261-V	R	animal food	2012	CC9	0.692377		0.333333	0.5	0.5		0.55	0.642857	0.333333	0.4	0.333333	1		0.333333	0.111111				0.181818	0.666667	0.5		0.75		0.375	0.625	0.916667				0.2	0.692377	0.333333	0.6	0.333333	0.142857	0.375				0.666667	0.666667	0.285714	0.833333
CFSA12SA041.L350_DMS34269-V	S	animal food	2012	CC9	0.692377		0.333333	0.5	0.583333		0.6	0.642857	0.333333	0.4	0.333333	1		0.333333	0.111111				0.272727	0.666667	0.5	0.25	0.666667		0.375	0.625	0.916667				0.2	0.692377	0.333333	0.6	0.333333	0.142857	0.375				0.75	0.666667	0.285714	0.833333
CFSA12SA040.L350_DMS34268-V	R	animal food	2012	CC9	0.692377		0.333333	0.5	0.5		0.6	0.642857	0.166667	0.4	0.333333	1		0.333333	0.111111				0.272727	0.666667	0.5		0.75		0.375	0.625	0.916667				0.2	0.692377	0.333333	0.6	0.333333	0.142857	0.375				0.75	0.666667	0.285714	0.833333
CFSA13SA032.L350_DMS34328-V	R	animal food	2013	CC9	0.692377		0.333333	0.5	0.5		0.6	0.642857	0.166667	0.4	0.333333	1		0.333333	0.111111				0.272727	0.666667	0.5		0.75		0.375	0.625	0.916667				0.2	0.692377	0.333333	0.6	0.333333	0.142857	0.375				0.75	0.666667	0.285714	0.833333
CFSA12SA064.L350_DMS34290-V	R	non-animal food	2012	CC9	0.615385		0.311111	0.75	0.5		0.6	0.642857	0.333333	0.4	0.333333	1		0.333333	0.111111	0.166667			0.272727	0.583333	0.5	0.25	0.833333	0.166667	0.375	0.625	0.916667				0.2	0.692377	0.333333	0.6	0.333333		0.25				0.75	0.666667	0.285714	0.833333
CFSA12SA015.L350_DMS34240-V	R	animal food	2012	CC9	0.692377		0.333333	0.75	0.5		0.65	0.642857	0.333333	0.4	0.333333	1		0.333333	0.111111				0.272727	0.666667	0.5	0.25	0.75		0.375	0.625	0.75				0.2	0.692377	0.333333	0.6	0.333333	0.142857	0.25				0.75	0.666667	0.285714	0.833333
CFSA15SA065.L350_DMS07375	S	animal food	2015	CC9	0.692377		0.333333	0.5	0.5		0.55	0.642857	0.333333	0.4	0.333333	1		0.333333	0.148148				0.272727	0.666667	0.25	0.25	0.833333		0.375	0.625	0.916667				0.2	0.692377	0.333333	0.533333	0.333333	0.142857	0.375				0.75	0.666667	0.285714	0.833333
CFSA12SA020.L350_DMS34245-V	R	animal food	2012	CC9	0.692377		0.333333	0.5	0.5		0.6	0.642857	0.166667	0.4	0.333333	1		0.333333	0.111111				0.272727	0.666667	0.5		0.75		0.375	0.625	0.916667				0.2	0.692377	0.333333	0.6	0.333333	0.142857	0.375				0.75	0.666667	0.285714	0.833333
CFSA12SA028.L350_DMS34256-V	R	animal food	2012	CC9	0.692377		0.311111	0.75	0.5		0.55	0.642857	0.333333	0.4	0.333333	1		0.333333	0.111111				0.272727	0.666667	0.5	0.25	0.833333		0.375	0.625	0.916667				0.2	0.692377	0.333333	0.4	0.333333	0.142857	0.375				0.75	0.666667	0.285714	0.833333
CFSA12SA018.L350_DMS34243-V	R	animal food	2012	CC9	0.615385		0.333333	0.5	0.5		0.6	0.571429	0.166667	0.4	0.333333	1		0.333333	0.111111				0.272727	0.583333	0.5		0.75		0.375	0.625	0.916667				0.2	0.615385	0.333333	0.6	0.333333	0.142857	0.375				0.75	0.666667	0.285714	0.833333
CFSA12SA024.L350_DMS34249-V	R	animal food	2012	CC9	0.692377		0.333333	0.5	0.5		0.6	0.642857	0.333333	0.4	0.333333	1		0.333333	0.111111				0.272727	0.666667	0.5	0.25	0.75		0.375	0.625	0.916667				0.2	0.692377	0.333333	0.6	0.333333	0.142857	0.375				0.75	0.666667	0.285714	0.833333
CFSA13SA019.L350_DMS34316-V	R	animal food	2013	CC9	0.692377		0.333333	0.5	0.5		0.6	0.642857	0.333333	0.4	0.5	1		0.333333	0.148148				0.272727	0.666667	0.5	0.25	0.833333		0.5	0.625	0.833333				0.2	0.692377	0.333333	0.6	0.333333	0.142857	0.375				0.666667	0.666667	0.285714	0.833333
CFSA12SA035.L350_DMS34263-V	R	animal food	2012	CC9	0.615385		0.333333	0.75	0.5		0.6	0.571429	0.333333	0.4	0.333333	1		0.333333	0.111111				0.272727	0.583333	0.5	0.25	0.833333		0.375	0.625	0.916667				0.2	0.615385	0.333333	0.6	0.333333	0.142857	0.375				0.75	0.666667	0.285714	0.833333
CFSA12SA022.L350_DMS34247-V	R	animal food	2012	CC9	0.615385		0.333333	0.75	0.5		0.6	0.571429	0.333333	0.4	0.333333	1		0.333333	0.111111				0.272727	0.583333	0.5	0.25	0.75		0.375	0.625	0.916667				0.2	0.615385	0.333333	0.6	0.333333	0.142857	0.375				0.75	0.666667	0.285714	0.833333
CFSA12SA014.L350_DMS34239-V	R	animal food	2012	CC9	0.692377		0.333333	0.5	0.5		0.55	0.642857	0.333333	0.4	0.333333	1		0.333333	0.111111				0.272727	0.666667	0.5		0.833333		0.375	0.625	0.916667				0.2	0.692377	0.333333	0.6	0.333333	0.142857	0.375				0.75	0.666667	0.285714	0.833333
CFSA12SA016.L350_DMS34241-V	R	animal food	2012	CC9	0.692377		0.333333	0.75	0.5		0.6	0.642857	0.333333	0.4	0.333333	1		0.333333	0.111111				0.272727	0.666667	0.5	0.25	0.833333		0.375	0.625	0.916667				0.2	0.692377	0.333333	0.6	0.333333	0.142857	0.25				0.75	0.666667	0.285714	0.833333
CFSA12SA010.L350_DMS34235-V	R	non-animal food	2012	CC9	0.692377		0.333333	0.5	0.5		0.55	0.642857	0.166667	0.4	0.333333	1		0.333333	0.111111				0.272727	0.666667	0.5		0.833333		0.375	0.625	0.916667				0.2	0.692377	0.333333	0.6	0.333333	0.142857	0.375				0.75	0.666667	0.285714	0.833333
CFSA12SA026.L350_DMS34254-V	R	animal food	2012	CC9	0.692377		0.333333	0.5	0.5		0.6	0.642857	0.166667	0.4	0.333333	1		0.333333	0.111111				0.272727	0.666667	0.5		0.833333		0.375	0.625	0.916667				0.2	0.692377	0.333333	0.6	0.333333	0.142857	0.375				0.75	0.666667	0.285714	0.833333
CFSA12SA053.L350_DMS34281-V	R	animal food	2012	CC9	0.692377		0.333333	0.5	0.5		0.6	0.642857	0.166667	0.4	0.333333	1		0.333333	0.111111				0.272727	0.666667	0.5		0.833333		0.375	0.625	0.916667				0.2	0.692377	0.333333	0.533333	0.333333	0.142857	0.375				0.75	0.666667	0.285714	0.833333
CFSA12SA057.L350_DMS34284-V	R	animal food	2012	CC9	0.692377		0.333333	0.75	0.5		0.55	0.642857	0.333333	0.4	0.333333	1		0.333333	0.111111				0.272727	0.666667	0.5	0.25	0.666667		0.375	0.625	0.833333				0.2	0.692377	0.333333	0.6	0.333333	0.142857	0.25				0.75	0.666667	0.285714	0.833333
CFSA12SA039.L350_DMS34267-V	R	animal food	2012	CC9	0.692377		0.333333	0.5	0.5		0.6	0.642857	0.333333	0.4	0.333333	1		0.333333	0.111111				0.272727	0.666667	0.5	0.25	0.75		0.375	0.625	0.916667				0.2	0.692377	0.333333	0.6	0.333333	0.142857	0.375				0.75	0.666667	0.285714	0.833333
CFSA12SA042.L350_DMS34270-V	R	animal food	2012	CC9	0.692377		0.333333	0.5	0.5		0.55	0.642857	0.333333	0.4	0.333333	1		0.333333	0.111111				0.181818	0.666667	0.5		0.833333		0.375	0.625	0.916667				0.2	0.692377	0.333333	0.6	0.333333	0.142857	0.375				0.666667	0.666667	0.285714	0.833333
CFSA12SA050.L350_DMS34278-V	R	animal food	2012	CC9	0.692377		0.333333	0.75	0.5		0.6	0.642857	0.333333	0.4	0.333333	1		0.333333	0.111111				0.272727	0.666667	0.5	0.25	0.666667		0.375	0.625	0.833333				0.2	0.692377	0.333333	0.8	0.333333	0.142857	0.375				0.75	0.666667	0.285714	0.833333
CFSA12SA023.L350_DMS34248-V	R	animal food	2012	CC9	0.692377		0.333333	0.75	0.5		0.6	0.642857	0.333333	0.4	0.333333	1		0.333333	0.111111				0.272727	0.666667	0.5		0.75		0.25	0.625	0.916667				0.2	0.692377	0.333333	0.6	0.333333	0.142857	0.375				0.75	0.666667	0.285714	0.833333
CFSA12SA029.L350_DMS34257-V	R	animal food	2012	CC9	0.615385		0.333333	0.75	0.5		0.6	0.571429	0.333333	0.4	0.333333	1		0.333333	0.111111				0.272727	0.583333	0.5	0.25	0.916667		0.375	0.625	0.916667				0.2	0.615385	0.333333	0.6	0.333333	0.142857	0.375				0.75	0.666667	0.285714	0.833333
CFSA12SA031.L350_DMS34259-V	R	animal food	2012	CC9	0.692377		0.333333	0.75	0.5		0.6	0.642857	0.333333	0.4	0.333333	1		0.333333	0.111111				0.272727	0.666667	0.5	0.25	0.75		0.375	0.625	0.916667				0.2	0.692377	0.333333	0.6	0.333333	0.142857	0.375				0.75	0.666667	0.285714	0.833333
CFSA13SA015.L350_DMS34312-V	R	animal food	2013	CC9	0.692377		0.333333	0.5	0.5		0.55	0.642857	0.333333	0.4	0.333333	1		0.333333	0.148148				0.181818	0.666667	0.5	0.25	0.75		0.375	0.625	0.916667				0.2	0.692377	0.333333	0.6	0.333333	0.142857	0.375				0.583333	0.666667	0.285714	0.833333
CFSA13SA021.L350_DMS34318-V	R	animal food	2013	CC9	0.692377		0.333333	0.5	0.5		0.6	0.642857	0.333333	0.4	0.333333	1		0.333333	0.148148				0.272727	0.666667	0.5	0.25	0.666667		0.375	0.5	0.916667				0.2	0.692377	0.333333	0.666667	0.333333	0.142857	0.5				0.75	0.666667	0.285714	0.833333
CFSA13SA041.L350_DMS34337-V	R	animal food	2013	CC9	0.692377		0.333333	0.5	0.5		0.55	0.642857	0.333333	0.4	0.333333	1		0.333333	0.148148				0.272727	0.666667	0.5	0.25	0.75		0.375	0.625	0.916667				0.2	0.692377	0.333333	0.6	0.333333	0.142857	0.375				0.75	0.666667	0.285714	0.833333
CFSA12SA025.L350_DMS34253-V	R	animal food	2012	CC9	0.692377		0.333333	0.5	0.5		0.55	0.642857	0.333333	0.4	0.333333	1		0.333333	0.111111	0.166667			0.181818	0.666667	0.5	0.25	0.666667		0.375	0.625	0.916667				0.2	0.692377	0.333333	0.6	0.333333	0.142857	0.375				0.666667	0.666667	0.285714	0.833333
CFSA13SA028.L350_DMS34324-V	R	animal food	2013	CC9	0.692377		0.333333	0.5	0.5		0.55	0.642857	0.333333	0.4	0.333333	1		0.333333	0.111111				0.181818	0.666667	0.5	0.25	0.666667		0.375	0.625	0.916667				0.2	0.692377	0.333333	0.6	0.333333	0.142857	0.5			0.2	0.666667	0.666667	0.285714	0.833333
CFSA12SA058.L350_DMS34285-V	R	animal food	2012	CC9	0.692377		0.311111	0.75	0.5		0.6	0.642857	0.333333	0.4	0.333333	1		0.333333	0.111111				0.181818	0.666667	0.5	0.25	0.833333		0.375	0.625	0.916667				0.2	0.692377	0.333333	0.6	0.333333	0.142857	0.375				0.75	0.666667	0.285714	0.833333
CFSA12SA027.L350_DMS34255-V	R	animal food	2012	CC9	0.692377		0.333333	0.75	0.5		0.6	0.642857	0.333333	0.4	0.333333	1		0.333333	0.111111				0.272727	0.666667	0.5	0.25	0.916667		0.375	0.625	0.916667				0.2	0.692377	0.333333	0.6	0.333333	0.142857	0.375				0.75	0.666667	0.285714	0.833333
CFSA12SA051.L350_DMS34279-V	R	animal food	2012	CC9	0.692377		0.333333	0.75	0.5		0.6	0.642857	0.333333	0.4	0.333333	1		0.333333	0.111111				0.272727	0.666667	0.5	0.25	0.833333		0.375	0.625	0.916667				0.2	0.692377	0.333333	0.6	0.333333	0.142857	0.375				0.75	0.666667	0.285714	0.833333
CFSA12SA047.L350_DMS34275-V	R	animal food	2012	CC9	0.692377		0.333333	0.75	0.5		0.6	0.642857	0.333333	0.4	0.333333	1		0.333333	0.111111				0.272727	0.666667	0.5	0.25	0.75		0.375	0.625	0.916667				0.2	0.692377	0.333333	0.6	0.333333	0.142857	0.375				0.75	0.666667	0.285714	0.833333
CFSA12SA046.L350_DMS34274-V	R	animal food	2012	CC9	0.692377		0.333333	0.5	0.5		0.55	0.642857	0.333333	0.4	0.333333	1		0.333333	0.111111				0.272727	0.666667	0.5		0.75		0.375	0.625	0.916667				0.2	0.692377	0.333333	0.6	0.333333	0.142857	0.375				0.75	0.666667	0.285714	0.833333
CFSA12SA045.L350_DMS34273-V	R	animal food	2012	CC9	0.692377		0.333333	0.5	0.5		0.55	0.642857	0.333333	0.4	0.333333	1		0.333333	0.111111				0.272727	0.666667	0.5		0.75		0.375	0.625	0.916667				0.2	0.692377	0.333333	0.6	0.333333	0.142857	0.375				0.75	0.666667	0.285714	0.833333
CFSA12SA048.L350_DMS34276-V	R	animal food	2012	CC9	0.692377		0.333333	0.5	0.5		0.55	0.642857	0.333333	0.4	0.333333	1		0.333333	0.111111				0.272727	0.666667	0.5		0.75		0.375	0.625	0.916667				0.2	0.692377	0.333333	0.6	0.333333	0.142857	0.375				0.75	0.666667	0.285714	0.833333
CFSA12SA017.L350_DMS34242-V	R	animal food	2012	CC9	0.692377		0.333333	0.5	0.5		0.6	0.642857	0.166667	0.4	0.333333	1		0.333333	0.111111				0.272727	0.666667	0.5		0.666667		0.375	0.625	0.916667				0.2	0.692377	0.333333	0.6	0.333333	0.142857	0.375			0.2	0.75	0.666667	0.285714	0.833333
CFSA15SA090.L350_DMS07392	R	animal food	2015	CC9	0.692377		0.333333	0.5	0.5		0.6	0.642857	0.166667	0.4	0.333333	1		0.333333	0.111111				0.272727	0.666667	0.5		0.833333		0.375	0.625	0.916667				0.2	0.692377	0.333333	0.6	0.333333	0.142857	0.375				0.75	0.666667	0.285714	0.833333
CFSA13SA014.L350_DMS34311-V	R	animal food	2013	CC9	0.692377		0.333333	0.5	0.5		0.6	0.642857	0.333333	0.4	0.333333	1		0.333333	0.111111				0.272727	0.666667	0.5	0.25	0.666667		0.375	0.625	0.833333				0.2	0.692377	0.333333	0.666667	0.333333	0.142857	0.375				0.75	0.666667	0.285714	0.833333
CFSA12SA036.L350_DMS34264-V	R	animal food	2012	CC9	0.692377		0.333333	0.75	0.5		0.55	0.642857	0.333333	0.4	0.333333	1		0.333333	0.111111				0.181818	0.666667	0.5		0.75		0.375	0.625	0.916667				0.2	0.692377	0.333333	0.6	0.333333	0.142857	0.375				0.666667	0.666667	0.285714	0.833333
CFSA12SA037.L350_DMS34265-V	R	animal food	2012	CC9	0.692377		0.333333	0.75	0.5		0.6	0.642857	0.333333	0.4	0.333333	1		0.333333	0.111111				0.272727	0.666667	0.5		0.75		0.375	0.625	0.916667				0.2	0.692377	0.333333	0.6	0.333333	0.142857	0.375				0.75	0.666667	0.285714	0.833333
CFSA13SA026.L350_DMS34322-V	R	animal food	2013	CC9	0.615385		0.333333	0.5	0.5		0.5	0.571429	0.5	0.4	0.333333	1		0.333333	0.148148				0.181818	0.583333	0.25	0.25	0.75		0.375	0.5	0.916667				0.2	0.615385	0.333333	0.466667	0.333333	0.142857	0.375				0.666667	0.666667	0.285714	0.833333
CFSA12SA056.L350_BDMS190796457-1A	R	animal food	2012	CC9	0.692377		0.333333	0.75	0.5		0.65	0.642857	0.333333	0.4	0.333333	1		0.333333	0.111111				0.272727	0.666667	0.5	0.25	0.583333		0.375	0.625	0.75				0.2	0.692377	0.333333	0.6	0.333333	0.142857	0.375				0.75	0.666667	0.285714	0.833333
CFSA12SA044.L350_DMS34272-V	R	animal food	2012	CC9	0.692377		0.311111	0.75	0.5		0.65	0.642857	0.333333	0.4	0.333333	1		0.333333	0.111111				0.272727	0.666667	0.5	0.25	0.75		0.375	0.625	0.666667				0.2	0.692377	0.333333	0.6	0.333333	0.142857	0.375				0.75	0.666667	0.285714	0.833333
CFSA12SA054.L350_DMS34282-V	R	animal food	2012	CC9	0.538462		0.333333	0.75	0.5		0.55	0.571429	0.333333	0.4	0.333333	1		0.333333	0.111111				0.181818	0.5	0.5	0.25	0.75		0.375	0.625	0.75				0.2	0.615385	0.333333	0.6	0.333333		0.375				0.666667	0.666667	0.285714	0.833333
CFSA12SA055.L350_DMS34283-V	R	animal food	2012	CC9	0.692377		0.333333	0.75	0.5		0.65	0.642857	0.333333	0.4	0.333333	1		0.333333	0.111111				0.272727	0.666667	0.5	0.25	0.75		0.375	0.625	0.75				0.2	0.692377	0.333333	0.6	0.333333	0.142857	0.375				0.75	0.666667	0.285714	0.833333
CFSA12SA043.L350_DMS34271-V	R	animal food	2012	CC9	0.692377		0.333333	0.75	0.5		0.55	0.642857	0.333333	0.4	0.333333	1		0.333333	0.111111				0.272727	0.666667	0.5	0.25	0.75		0.375	0.625	0.75				0.2	0.692377	0.333333	0.6	0.333333	0.142857	0.375				0.75	0.666667	0.285714	0.833333
CFSA12SA013.L350_DMS34238-V	R	animal food	2012	CC9	0.692377		0.333333	0.75	0.5		0.65	0.642857	0.333333	0.4	0.333333	1		0.333333	0.111111				0.272727	0.666667	0.5	0.25	0.666667		0.375	0.625	0.75				0.2	0.692377	0.333333	0.6	0.333333	0.142857	0.375				0.75	0.666667	0.285714	0.833333
CFSA12SA019.L350_DMS34244-V	R	animal food	2012	CC9	0.692377		0.333333	0.75	0.5		0.65	0.642857	0.333333	0.4	0.333333	1		0.333333	0.111111				0.272727	0.666667	0.5	0.25	0.666667		0.375	0.625	0.75				0.2	0.692377	0.333333	0.6	0.333333	0.142857	0.375				0.75	0.666667	0.285714	0.833333
CFSA15SA066.L350_DMS07376	R	non-animal food	2015	CC9	0.692377		0.333333	0.5	0.416667		0.6	0.642857	0.166667	0.4	0.333333	1		0.333333	0.111111				0.272727	0.666667	0.5		0.75		0.375	0.625	0.916667				0.2	0.692377	0.333333	0.6	0.333333	0.142857	0.375				0.75	0.666667	0.285714	0.833333
CFSA12SA065.L350_DMS34291-V	R	non-animal food	2012	CC9	0.692377		0.311111	0.75	0.416667		0.55	0.642857	0.333333	0.4	0.333333	1		0.333333	0.111111				0.272727	0.666667	0.5	0.25	0.75		0.375	0.625	0.916667				0.2	0.692377	0.333333	0.6	0.333333	0.142857	0.25				0.75	0.666667	0.285714	0.833333
CFSA12SA066.L350_DMS34292-V	R	animal food	2012	CC9	0.692377		0.311111	0.75	0.416667		0.55	0.642857	0.333333	0.4	0.333333	1		0.333333	0.111111				0.272727	0.666667	0.5	0.25	0.75		0.375	0.625	0.916667				0.2	0.692377	0.333333	0.6	0.333333	0.142857	0.25				0.75	0.666667	0.285714	0.833333
CFSA12SA012.L350_DMS34237-V	R	animal food	2012	CC9	0.692377		0.333333	0.5	0.5		0.55	0.642857	0.333333	0.4	0.333333	1		0.333333	0.111111				0.272727	0.666667	0.5	0.25	0.75		0.375	0.625	0.833333				0.2	0.692377	0.333333	0.6	0.333333	0.142857	0.375			0.2	0.75	0.666667	0.285714	0.833333
CFSA12SA067.L350_DMS34293-V	R	animal food	2012	CC9	0.692377		0.333333	0.75	0.5		0.55	0.642857	0.333333	0.4	0.333333	1		0.333333	0.111111				0.181818	0.666667	0.5	0.25	0.666667		0.375	0.625	0.916667				0.2	0.692377	0.333333	0.6	0.333333	0.142857	0.375				0.666667	0.666667	0.285714	0.833333
CFSA12SA068.L350_DMS34294-V	R	non-animal food	2012	CC9	0.692377		0.333333	0.5	0.5		0.6	0.642857	0.333333	0.4	0.333333	1		0.333333	0.111111				0.272727	0.666667	0.5	0.25	0.666667		0.375	0.625	0.916667				0.2	0.692377	0.333333	0.6	0.333333	0.142857	0.375				0.75	0.666667	0.285714	0.833333
CFSA15SA050.L350_DMS07363	R	animal food	2015	CC59	0.769238		0.888889	0.5	0.75		0.95		0.666667	1	0.166667			1	1				1	0.833333	0.75	0.75	0.333333	0.833333	0.75	0.125	0.833333	1	1			0.769238	0.666667	0.866667	1	0.142857	0.125				1	1	1	0.333333
CFSA15SA058.L350_DMS07371	R	animal food	2015	CC59	0.769238		0.911111	0.5	0.75		0.95		0.666667	1	0.166667			0.8	0.777778				1	0.833333	0.75	0.75	0.333333	0.833333	0.75		0.833333	1	0.777778			0.769238	0.666667	0.866667	1	0.142857	0.125				1	1	1	0.333333
CFSA.SA036.L350_DMS29508-V	R	human	2017	CC59			0.866667	0.5	0.75		0.95		0.5	1	0.166667			0.333333	0.259259				1		0.75	0.75	0.166667	0.5	0.875		0.833333	1	0.259259			0.769238	0.666667	0.933333	1		0.125				1	0.666667	1	0.583333
CFSA.SA043.L350_DMS29515-V	R	human	2017	CC59	0.769238		0.866667	0.5	0.75		0.95		0.5	1	0.166667			0.333333	0.259259				1	0.833333	0.75	0.75	0.166667	0.5	0.875		0.833333	1	0.259259			0.769238	0.666667	0.933333	1		0.125				1	0.666667	1	0.583333
CFSA.SA050.L350_DMS29522-V	R	human	2017	CC59			0.866667	0.5	0.75		0.95		0.5	1	0.166667			0.366667	0.296296				1		0.75	0.75	0.166667	0.5	0.875		0.833333	1	0.296296			0.769238	0.666667	0.933333	1		0.125				1	0.666667	1	0.583333
CLSA03.L350_DMS07449	S	human	2015	CC59	0.769238		0.911111	0.75	0.833333		0.95		0.5	1	0.166667			0.366667	0.333333				1	0.833333	0.75	1	0.25	0.5	0.875		0.666667	0.666667	0.296296			0.769238	0.666667	0.8	1		0.125				1	0.666667	1	0.583333
CFSA16SA054.L350_FDMS170385118-1A	S	non-animal food	2016	CC59	0.769238		0.888889	0.75	0.833333		0.95		0.5	1	0.166667			0.366667	0.333333				1	0.833333	0.75	0.75	0.25	0.5	0.75	0.125	0.666667	1	0.296296			0.769238	0.666667	0.733333	1		0.125				1	0.666667	1	0.583333
CFSA16SA048.L350_FDMS170366695-1A	R	non-animal food	2016	CC59	0.769238		0.888889	0.75	0.833333		0.95		0.5	1	0.166667			0.333333	0.296296				1	0.833333	0.75	0.75	0.25	0.5	0.75	0.125	0.666667	1	0.259259			0.769238	0.666667	0.8	1		0.125				1	0.666667	1	0.583333
CFSA17SA061.L350_DMS33056-V	S	non-animal food	2017	CC59	0.769238		0.888889	0.75	0.833333		0.95		0.5	1	0.166667			0.4	0.373737				1	0.833333	0.75	0.75	0.25	0.5	0.75	0.125	0.666667	1	0.333333	0.166667		0.769238	0.666667	0.8	1		0.125				1	0.666667	1	0.583333
CFSA12SA003.L350_DMS34228-V	R	non-animal food	2012	CC59	0.769238		0.911111	0.75	0.833333		0.95		0.5	1	0.166667			0.466667	0.444444				1	0.833333	0.75	0.75	0.25	0.5	0.75	0.125	0.75	1	0.474747	0.166667			0.666667	0.8	1		0.125				1	0.666667	1	0.583333
CFSA14SA016.L350_DMS34415-V	R	animal food	2014	CC59			0.955556	0.75	0.916667		0.95		0.666667	1	0.166667			0.333333	0.296296				1		0.75	0.75	0.5	0.833333	0.75		0.666667	1	0.259259			0.769238	0.666667	0.866667	1		0.125				1	0.666667	1	0.333333
CFSA14SA013.L350_DMS34412-V	R	non-animal food	2014	CC59	0.769238		0.955556	0.75	0.916667		0.95		0.666667	1	0.166667			0.333333	0.296296				1	0.833333	0.75	0.75	0.5	0.833333	0.75	0.125	0.666667	1	0.259259			0.769238	0.666667	0.866667	1		0.125				1	0.666667	1	0.333333
CFSA14SA018.L350_DMS34417-V	R	animal food	2014	CC59	0.769238		0.955556	0.75	0.916667		0.95		0.666667	1	0.166667			0.333333	0.296296				1	0.833333	0.75	0.75	0.5	0.833333	0.75	0.125	0.666667	1	0.259259			0.769238	0.666667	0.866667	1		0.125				1	0.666667	1	0.333333
CFSA12SA070.L350_DMS34296-V	R	animal food	2012	CC59	0.769238		0.933333	0.75	0.833333		0.95		0.666667	1	0.166667			0.366667	0.333333				1	0.833333	0.75	0.75	0.416667	0.833333	0.75	0.125	0.666667	1	0.296296			0.769238	0.666667	0.866667	1		0.125				1	0.666667	1	0.333333
CFSA12SA071.L350_DMS34297-V	R	non-animal food	2012	CC59	0.769238		0.933333	0.75	0.833333		0.95		0.666667	1	0.166667			0.366667	0.333333				1	0.833333	0.75	0.75	0.416667	0.833333	0.75	0.125	0.666667	1	0.296296			0.769238	0.666667	0.866667	1		0.125				1	0.666667	1	0.333333
CFSA17SA065.L350_DMS33060-V	S	non-animal food	2017	CC59	0.769238		0.977778	0.5	0.75		0.95		0.666667	1	0.166667			0.333333	0.259259				1	0.833333	0.75	0.75	0.166667	0.833333	0.75	0.125	0.833333	1	0.259259			0.769238	0.666667	0.866667	1	0.142857	0.125				1	1	1	0.25
CFSA15SA064.L350_DMS07045	S	animal food	2015	CC59	0.769238		0.911111	0.5	0.75		0.9		0.666667	1	0.166667			0.3	0.111111				1	0.833333	0.75	0.75	0.166667	0.833333	0.75		0.833333	1	0.296296				0.666667	0.6	0.666667	0.142857	0.125				0.916667	1	1	0.333333
CFSA.SA031.L350_DMS29503-V	R	human	2017	CC59	0.769238		0.8	0.5	0.75		0.85		0.833333	1	0.166667			0.333333	0.259259				1	0.833333	0.75	0.75	0.166667	0.833333	0.75	0.125	0.833333	1	0.259259			0.769238	0.666667	0.8	1	0.142857	0.125				1	1	1	0.333333
CFSA.SA015.L350_DMS29487-V	R	human	2017	CC59	0.769238		0.8	0.5	0.75		0.85		0.833333	1	0.166667			0.333333	0.259259				1	0.833333	0.75	0.75	0.166667	0.833333	0.75	0.125	0.833333	1	0.259259			0.769238	0.666667	0.8	1	0.142857	0.125				1	1	1	0.333333
CFSA.SA023.L350_DMS29495-V	R	human	2017	CC59	0.769238		0.8	0.5	0.75		0.85		0.833333	1	0.166667			0.333333	0.259259				1	0.833333	0.75	0.75	0.166667	0.833333	0.75		0.833333	1	0.259259			0.769238	0.666667	0.8	1	0.142857	0.125				1	1	1	0.333333
CFSA.SA044.L350_DMS29516-V	R	human	2017	CC59	0.769238		0.8	0.5	0.75		0.85		0.833333	1	0.166667			0.333333	0.259259				1	0.833333	0.75	0.75	0.166667	0.833333	0.75		0.833333	1	0.259259			0.769238	0.666667	0.8	1	0.142857	0.125				1	1	1	0.333333
CFSA14SA008.L350_DMS34407-V	R	non-animal food	2014	CC59	0.769238		0.933333	0.75	1		0.9		0.833333	1	0.166667			0.366667	0.333333				0.818182	0.833333	0.75	0.75	0.416667	0.833333	0.75	0.125	0.833333	1	0.296296			0.769238	0.666667	0.8	1	0.142857	0.125				1	1	1	0.333333
11A223.L350_BDMS190616944-1a	R	non-animal food	2011	CC59			0.977778	0.75	0.916667		0.95		0.666667	1	0.166667			0.333333	0.333333				1		0.75	0.75	0.333333	0.833333	0.875		0.666667	1	0.296296				0.666667	0.866667	1	0.142857	0.125				1	1	1	0.583333
18A87.L350_BDMS190616971-1a	R	animal food	2018	CC59	0.769238		0.977778	0.75	0.916667		0.9		0.666667	1	0.166667			0.333333	0.333333				1	0.833333	0.75	0.75	0.416667	0.833333	0.75		0.666667	1	0.296296			0.769238	0.666667	0.8	1	0.142857	0.125				1	1	1	0.583333
18A88.L350_BDMS190616972-1a	R	animal food	2018	CC59	0.769238		0.977778	0.75	0.916667		0.9		0.666667	1	0.166667			0.333333	0.333333				1	0.833333	0.75	0.75	0.416667	0.833333	0.75	0.125	0.666667	1	0.296296			0.769238	0.666667	0.8	1	0.142857	0.125				1	1	1	0.583333
CFSA17SA105.L350_DMS33105-V	S	non-animal food	2017	CC59	0.769238		1	0.75	0.916667		0.9		0.666667	1	0.166667			0.333333	0.333333				1	0.833333	0.75	0.75	0.416667	0.833333	0.75	0.125	0.666667	1	0.296296			0.769238	0.666667	0.933333	1	0.142857	0.125				1	1	1	0.583333
CFSA17SA106.L350_DMS33106-V	S	animal food	2017	CC59	0.769238		0.955556	0.75	0.916667		0.9		0.666667	1	0.166667			0.333333	0.333333				1	0.833333	0.75	0.75	0.416667	0.833333	0.75	0.125	0.666667	1	0.296296			0.769238	0.666667	0.933333	1	0.142857	0.125				1	1	1	0.583333
CFSA16SA012.L350_DMS34454-V	R	non-animal food	2016	CC59	0.769238		0.933333	1	0.916667		0.85		0.833333	1	0.166667			0.333333	0.333333				1	0.833333	0.75	0.75	0.333333	0.833333	0.75	0.125	0.166667	1	0.296296			0.769238	0.666667	0.866667	1	0.142857	0.125				0.916667	1	1	0.583333
CFSA13SA016.L350_DMS34313-V	R	animal food	2013	CC59	0.769238		0.977778	0.75	0.916667		0.9		0.666667	1	0.166667			0.333333	0.333333				1	0.833333	0.75	0.75	0.416667	0.833333	0.75		0.666667	1	0.296296			0.769238	0.666667	0.866667	1	0.142857	0.125				1	1	1	0.583333
CFSA14SA034.L350_DMS34433-V	R	animal food	2014	CC59	0.769238		0.933333	0.75	0.916667		0.9		0.666667	1	0.166667			0.366667	0.333333				1	0.833333	0.75	0.75	0.416667	0.833333	0.75		0.75	1	0.333333			0.769238	0.666667	0.866667	1	0.142857	0.125				0.916667	1	1	0.583333
CFSA17SA075.L350_DMS33076-V	R	animal food	2017	CC59	0.769238		0.955556	0.75	1		0.95		0.666667	1	0.166667			0.333333	0.296296				1	0.833333	0.75	1	0.5	0.833333	0.875	0.125	0.916667	1	0.259259			0.769238	0.666667	0.933333	1	0.142857	0.125				1	1	1	0.166667
CFSA16SA006.L350_DMS34448-V	R	animal food	2016	CC59	0.769238		0.977778	0.75	1		0.95		0.833333	1	0.166667			0.333333	0.333333				1	0.833333	0.75	0.75	0.416667	0.833333	0.75		0.25	1	0.296296			0.769238	0.666667	0.533333	1	0.142857	0.125				1	1	1	0.333333
CFSA13SA027.L350_DMS34323-V	S	animal food	2013	CC59	0.769238		0.933333	0.5	0.833333		0.95		0.666667	1	0.166667			0.333333	0.259259				1	0.833333	0.75	0.75	0.333333	0.833333	0.75	0.125	0.833333	1	0.259259			0.769238	0.666667	0.866667	1	0.142857	0.125				1	1	1	0.333333
CFSA15SA057.L350_DMS07370	S	animal food	2015	CC59	0.769238		0.866667	0.5	0.833333		0.9		0.666667	1	0.166667			0.366667	0.333333				1	0.833333	0.75	0.75	0.333333	0.666667	0.75	0.125	0.833333	1	0.296296		0.2	0.769238	0.666667	0.866667	1		0.125				1	1	1	0.333333
CFSA16SA008.L350_DMS34450-V	S	animal food	2016	CC59	0.769238		0.888889	0.75	0.916667		0.9		0.666667	1	0.166667			0.4	0.373737				1	0.833333	0.75	0.75	0.416667	0.833333	0.75	0.125	0.666667	1	0.333333	0.166667		0.769238	0.666667	0.866667	1	0.142857	0.125				1	1	1	0.25
CFSA17SA086.L350_DMS33087-V	R	animal food	2017	CC59	0.769238		0.933333	0.75	0.916667		0.95		0.666667	1	0.166667			0.366667	0.333333				1	0.833333	0.75	0.75	0.416667	0.833333	0.75	0.125	0.666667	1	0.296296			0.769238	0.666667	0.866667	1	0.142857	0.125				1	1	1	0.583333
CFSA17SA088.L350_DMS33034-V	R	non-animal food	2017	CC59	0.769238		0.933333	0.75	0.916667		0.95		0.666667	1	0.166667			0.366667	0.333333				1	0.833333	0.75	0.75	0.416667	0.833333	0.75	0.125	0.666667	1	0.296296			0.769238	0.666667	0.866667	1	0.142857	0.125				1	1	1	0.583333
CFSA14SA027.L350_DMS34426-V	S	non-animal food	2014	CC59	0.769238		0.888889	0.75	0.916667		0.95		0.666667	1	0.166667			0.4	0.373737				1	0.833333	0.75	0.75	0.416667	0.833333	0.75	0.125	0.666667	1	0.333333			0.769238	0.666667	0.866667	1	0.142857	0.125				1	1	1	0.25
CFSA14SA039.L350_DMS34438-V	S	non-animal food	2014	CC59	0.769238		0.911111	0.75	0.916667		0.95		0.666667	1	0.166667			0.4	0.373737				1	0.833333	0.75	0.75	0.416667	0.833333	0.75	0.125	0.666667	1	0.333333			0.769238	0.666667	0.866667	1	0.142857	0.125				1	1	1	0.25
CFSA16SA017.L350_DMS34459-V	S	animal food	2016	CC59	0.769238		0.977778	0.75	0.916667		1		0.666667	1	0.166667			0.433333	0.474747				1	0.833333	0.75	0.75	0.416667	0.833333	0.75	0.125	0.666667	1	0.373737			0.769238	0.666667	0.866667	1	0.142857	0.125				1	1	1	0.583333
CFSA16SA015.L350_DMS34457-V	R	non-animal food	2016	CC59	0.769238		0.977778	0.75	0.916667		1		0.666667	1	0.166667			0.433333	0.474747				1	0.833333	0.75	0.75	0.416667	0.833333	0.75	0.125	0.666667	1	0.373737			0.769238	0.666667	0.866667	1	0.142857	0.125				1	1	1	0.583333
CFSA15SA113.L350_DMS07228	S	animal food	2015	CC59	0.769238		0.977778	0.75	0.916667		1		0.666667	1	0.166667			0.366667	0.333333				1	0.833333	0.75	0.75	0.416667	0.833333	0.75		0.666667	1	0.296296			0.769238	0.666667	0.866667	1	0.142857	0.125				1	1	1	0.583333
18A193.L350_BDMS190616950-1a	R	animal food	2018	CC59			0.955556	0.75	0.916667		0.95		0.666667	1	0.166667			0.366667	0.333333				1		0.75	0.75	0.416667	0.833333	0.75		0.666667	1	0.296296			0.769238	0.666667	0.866667	1	0.142857	0.125				1	1	1	0.583333
CFSA13SA010.L350_DMS34307-V	R	animal food	2013	CC59	0.769238		0.955556	0.75	0.916667		0.95		0.833333	1	0.166667			0.333333	0.259259				1	0.833333	0.75	0.75	0.416667	1	0.375		0.583333	1	0.259259			0.769238	0.666667	0.866667	0.666667	0.142857					1	1	1	0.333333
CFSA17SA089.L350_DMS33089-V	R	animal food	2017	CC59			0.822222	0.5	1		0.95		0.833333	1	0.166667			0.333333	0.296296				1		0.75	0.75	0.333333	0.833333	0.75		0.833333	1	0.259259			0.769238	0.666667	0.866667	1	0.142857	0.125				1	1	1	0.333333
CFSA14SA025.L350_DMS34424-V	R	non-animal food	2014	CC59	0.769238		0.977778	0.75	1		0.95		0.666667	1	0.166667			0.266667	0.259259				1	0.833333	0.75	1	0.416667	0.833333	0.75	0.125	0.25	1	0.222222			0.769238	0.666667	0.666667	1	0.142857	0.125				1	1	1	0.333333
CFSA14SA024.L350_DMS34423-V	R	non-animal food	2014	CC59	0.769238		0.977778	0.75	1		0.95		0.666667	1	0.166667			0.266667	0.259259				1	0.833333	0.75	1	0.416667	0.833333	0.75	0.125	0.25	1	0.222222			0.769238	0.666667	0.666667	1	0.142857	0.125				1	1	1	0.333333
CFSA14SA026.L350_DMS34425-V	R	non-animal food	2014	CC59	0.769238		0.977778	0.75	1		0.95		0.666667	1	0.166667			0.266667	0.259259				1	0.833333	0.75	1	0.416667	0.833333	0.75	0.125	0.25	1	0.222222			0.769238	0.666667	0.666667	1	0.142857	0.125				1	1	1	0.333333
CFSA15SA033.L350_DMS07046	R	animal food	2015	CC59	0.769238		0.844444	0.75	1		0.85		0.833333	1	0.166667			0.233333	0.148148				0.818182	0.833333	0.75	0.75	0.416667	0.833333	0.75		0.25	1	0.259259				0.666667	0.733333	1	0.142857	0.125				0.833333	1	1	0.333333
CFSA15SA112.L350_DMS07227	S	animal food	2015	CC59	0.769238		0.911111	0.75	0.916667		0.95		0.833333	1	0.166667			0.333333	0.296296				1	0.833333	0.75	1	0.5	1	0.75		0.75	1	0.259259			0.769238	0.666667	0.866667	1	0.142857	0.125				0.916667	1	1	0.333333
CFSA16SA052.L350_FDMS170058616-1A	R	non-animal food	2016	CC59	0.769238		0.911111	0.75	0.916667		0.95		0.833333	1	0.166667			0.333333	0.296296				1	0.833333	0.75	0.75	0.416667	0.833333	0.75	0.125	0.75	1	0.259259			0.769238	0.666667	0.8	1	0.142857	0.125				0.916667	1	1	0.333333
CFSA16SA047.L350_BDMS190796459-1A	R	non-animal food	2016	CC59	0.769238		0.933333	0.75	0.916667		0.95		0.833333	1	0.166667			0.333333	0.296296				1	0.833333	0.75	0.75	0.333333	0.833333	0.75	0.125	0.666667	1	0.259259			0.769238	0.666667	0.8	1	0.142857	0.125				0.916667	1	1	0.333333
CFSA14SA023.L350_DMS34422-V	R	non-animal food	2014	CC59	0.769238		0.911111	0.75	0.916667		0.95		0.833333	1	0.166667			0.333333	0.296296				1	0.833333	0.75	0.75	0.416667	0.833333	0.75	0.125	0.75	1	0.259259			0.769238	0.666667	0.866667	1	0.142857	0.125				0.916667	1	1	0.333333
10A605.L350_BDMS190616919-1a	R	animal food	2010	CC59	0.769238		0.955556	0.75	0.916667		0.95		0.666667	1	0.166667			0.333333	0.259259				1	0.833333	0.75	0.75	0.583333	1	0.75		0.75	1	0.259259			0.769238	0.666667	0.866667	1	0.142857	0.125				1	1	1	0.333333
CFSA17SA107.L350_DMS33107-V	S	animal food	2017	CC59	0.769238		0.955556	0.75	1		0.95		1	1	0.166667			0.366667	0.333333	0.166667			1	0.833333	0.75	0.75	0.416667	0.833333	0.75	0.125	0.583333	1	0.296296			0.769238	0.666667	0.866667	1	0.142857	0.125				1	1	0.857143	0.333333
CFSA12SA059.L350_BDMS190796461-1A	R	animal food	2012	CC59	0.769238		0.933333	0.75	0.916667		0.95		0.833333	1	0.166667			0.333333	0.296296				1	0.833333	0.75	0.75	0.333333	0.833333	0.75	0.125	0.833333	1	0.259259			0.769238	0.666667	0.866667	1	0.142857	0.125				1	1	1	0.333333
CFSA15SA029.L350_DMS07351	R	animal food	2015	CC59	0.769238		0.933333	0.75	0.916667		0.95		0.833333	1	0.166667			0.3	0.296296				1	0.833333	0.75	0.75	0.333333	0.833333	0.75	0.125	0.25	1	0.259259			0.769238	0.666667	0.733333	1	0.142857	0.125				1	1	1	0.333333
CFSA16SA022.L350_DMS34464-V	R	non-animal food	2016	CC59	0.769238		0.933333	0.75	0.916667		0.95		0.833333	1	0.166667			0.3	0.296296				1	0.833333	0.75	0.75	0.333333	0.833333	0.75		0.25	1	0.259259			0.769238	0.666667	0.733333	1	0.142857	0.125				1	1	1	0.333333
CFSA15SA030.L350_DMS07352	R	animal food	2015	CC59	0.769238		0.933333	0.75	1		0.95		0.833333	1	0.166667			0.3	0.296296				1	0.833333	0.75	0.75	0.333333	0.833333	0.75		0.25	1	0.259259			0.769238	0.666667	0.733333	1	0.142857	0.125				1	1	1	0.333333
CFSA15SA094.L350_DMS07770	R	animal food	2015	CC59	0.769238		0.933333	0.75	1		0.95		0.833333	1	0.166667			0.3	0.296296				1	0.833333	0.75	0.75	0.333333	0.833333	0.75	0.125	0.25	1	0.259259			0.769238	0.666667	0.733333	1	0.142857	0.125				1	1	1	0.333333
CFSA16SA030.L350_DMS34472-V	R	non-animal food	2016	CC59	0.769238		0.933333	0.75	1		0.95		0.833333	1	0.166667			0.3	0.296296				1	0.833333	0.75	0.75	0.416667	0.833333	0.75		0.25	1	0.259259			0.769238	0.666667	0.733333	1	0.142857	0.125				1	1	1	0.333333
11A731.L350_BDMS190616939-1a	R	animal food	2011	CC59	0.769238		0.933333	0.75	1		0.95		0.833333	1	0.166667			0.3	0.296296				1	0.833333	0.75	0.75	0.416667	0.833333	0.75		0.25	1	0.259259			0.769238	0.666667	0.733333	1	0.142857	0.125				1	1	1	0.333333
CFSA16SA025.L350_DMS34467-V	R	non-animal food	2016	CC59	0.769238		0.933333	0.75	1		0.9		0.833333	1	0.166667			0.333333	0.333333				1	0.833333	0.75	0.75	0.416667	0.833333	0.75	0.125	0.25	1	0.296296			0.769238	0.666667	0.733333	1	0.142857	0.125				1	1	1	0.333333
CFSA15SA034.L350_DMS07355	S	animal food	2015	CC59	0.769238		0.955556	0.75	1		0.95		0.833333	1	0.166667			0.3	0.296296				1	0.833333	0.75	0.75	0.333333	0.833333	0.75		0.25	1	0.259259			0.769238	0.666667	0.733333	1	0.142857	0.125				1	1	1	0.333333
CFSA15SA032.L350_DMS07354	S	animal food	2015	CC59	0.769238		0.955556	0.75	1		0.95		0.833333	1	0.166667			0.3	0.296296				1	0.833333	0.75	0.75	0.416667	0.833333	0.75		0.25	1	0.259259			0.769238	0.666667	0.733333	1	0.142857	0.125				1	1	1	0.333333
CFSA15SA031.L350_DMS07353	S	animal food	2015	CC59	0.769238		0.933333	0.75	1		0.95		0.833333	1	0.166667			0.3	0.296296				1	0.833333	0.75	0.75	0.416667	0.833333	0.75		0.25	1	0.259259			0.769238	0.666667	0.733333	1	0.142857	0.125				1	1	1	0.333333
CFSA16SA029.L350_DMS34471-V	R	non-animal food	2016	CC59	0.769238		0.933333	0.75	1		0.95		0.833333	1	0.166667			0.3	0.296296				1	0.833333	0.75	0.75	0.416667	0.833333	0.75		0.25	1	0.259259			0.769238	0.666667	0.733333	1	0.142857	0.125				1	1	1	0.333333
CFSA16SA019.L350_DMS34461-V	R	non-animal food	2016	CC59	0.769238		0.933333	0.75	1		0.95		0.833333	1	0.166667			0.3	0.296296				1	0.833333	0.75	0.75	0.416667	0.833333	0.75	0.125	0.25	1	0.259259			0.769238	0.666667	0.733333	1	0.142857	0.125				1	1	1	0.333333
CFSA16SA020.L350_DMS34462-V	R	non-animal food	2016	CC59	0.769238		0.933333	0.75	1		0.95		0.833333	1	0.166667			0.3	0.296296				1	0.833333	0.75	0.75	0.416667	0.833333	0.75	0.125	0.25	1	0.259259			0.769238	0.666667	0.733333	1	0.142857	0.125				1	1	1	0.333333
CFSA16SA018.L350_DMS34460-V	R	non-animal food	2016	CC59	0.769238		0.933333	0.75	1		0.95		0.833333	1	0.166667			0.3	0.296296				1	0.833333	0.75	0.75	0.416667	0.833333	0.75	0.125	0.25	1	0.259259				0.666667	0.733333	1	0.142857	0.125				1	1	1	0.333333
CFSA16SA023.L350_DMS34465-V	R	non-animal food	2016	CC59	0.769238		0.933333	0.75	1		0.95		0.833333	1	0.166667			0.3	0.296296				1	0.833333	0.75	0.75	0.416667	0.833333	0.75	0.125	0.25	1	0.259259			0.769238	0.666667	0.733333	1	0.142857	0.125				1	1	1	0.333333
CFSA16SA024.L350_DMS34466-V	R	non-animal food	2016	CC59	0.769238		0.933333	0.75	1		0.95		0.833333	1	0.166667			0.3	0.296296				1	0.833333	0.75	0.75	0.416667	0.833333	0.75	0.125	0.25	1	0.259259			0.769238	0.666667	0.733333	1	0.142857	0.125				1	1	1	0.333333
CFSA16SA026.L350_DMS34468-V	R	non-animal food	2016	CC59	0.769238		0.933333	0.75	1		0.95		0.833333	1	0.166667			0.3	0.296296				1	0.833333	0.75	0.75	0.416667	0.833333	0.75	0.125	0.25	1	0.259259			0.769238	0.666667	0.733333	1	0.142857	0.125				1	1	1	0.333333
CFSA16SA021.L350_DMS34463-V	R	non-animal food	2016	CC59	0.769238		0.933333	0.75	1		0.95		0.833333	1	0.166667			0.3	0.296296				1	0.833333	0.75	0.75	0.416667	0.833333	0.75	0.125	0.25	1	0.259259			0.769238	0.666667	0.733333	1	0.142857	0.125				1	1	1	0.333333
CFSA17SA003.L350_DMS32944-V	R	non-animal food	2017	CC59	0.769238		0.933333	0.75	1		0.95		0.833333	1	0.166667			0.3	0.296296				1	0.833333	0.75	0.75	0.416667	0.833333	0.75	0.125	0.25	1	0.259259			0.769238	0.666667	0.733333	1	0.142857	0.125				1	1	1	0.333333
CFSA16SA027.L350_DMS34469-V	S	non-animal food	2016	CC59	0.769238		0.933333	0.75	1		0.95		0.833333	1	0.166667			0.3	0.296296				1	0.833333	0.75	0.75	0.416667	0.833333	0.75	0.125	0.25	1	0.259259			0.769238	0.666667	0.733333	1	0.142857	0.125				1	1	1	0.333333
CFSA16SA028.L350_DMS34470-V	R	animal food	2016	CC59	0.769238		0.933333	0.75	1		0.95		0.833333	1	0.166667			0.3	0.296296				1	0.833333	0.75	0.75	0.416667	0.833333	0.75	0.125	0.25	1	0.259259			0.769238	0.666667	0.733333	1	0.142857	0.125				1	1	1	0.333333
11A914.L350_BDMS190616932-1a	R	animal food	2011	CC59	0.769238		0.955556	0.75	1		0.95		0.666667	1	0.166667			0.366667	0.333333				1	0.833333	0.75	0.75	0.416667	0.833333	0.75	0.125	0.75	1	0.296296			0.769238	0.666667	0.866667	1	0.142857	0.125				1	1	1	0.333333
18A69.L350_BDMS190616970-1a	R	non-animal food	2018	CC59	0.769238		0.933333	0.75	1		0.95		0.833333	1	0.166667			0.366667	0.333333				1	0.833333	0.75	0.75	0.5	0.833333	0.875		0.583333	1	0.296296		0.2	0.769238	0.666667	0.866667	1	0.142857	0.125				1	1	1	0.333333
11A265.L350_BDMS190616941-1a	R	animal food	2011	CC59	0.769238		0.955556	0.75	1		0.95		0.833333	1	0.166667			0.366667	0.333333				1	0.833333	0.75	0.75	0.416667	0.833333	0.75		0.75	1	0.296296			0.769238	0.666667	0.866667	1	0.142857	0.125				1	1	1	0.333333
11A266.L350_BDMS190616942-1a	R	animal food	2011	CC59	0.769238		0.955556	0.75	1		0.95		0.833333	1	0.166667			0.366667	0.333333				1	0.833333	0.75	0.75	0.5	0.833333	0.75	0.125	0.833333	1	0.296296			0.769238	0.666667	0.866667	1	0.142857	0.125				1	1	1	0.333333
CFSA16SA009.L350_DMS34451-V	R	animal food	2016	CC59	0.769238		0.911111	0.75	1		0.95		0.833333	1	0.166667			0.333333	0.296296				1	0.833333	0.75	0.75	0.5	0.833333	0.75	0.125	0.833333	1	0.259259			0.769238	0.666667	0.866667	1	0.142857	0.125				1	1	1	0.333333
CFSA13SA022.L350_DMS34319-V	R	animal food	2013	CC59	0.769238		0.933333	0.75	1		0.95		0.833333	1	0.166667			0.333333	0.296296				1	0.833333	0.75	0.75	0.5	0.833333	0.75		0.833333	1	0.259259			0.769238	0.666667	0.866667	1	0.142857	0.125				1	1	1	0.333333
CFSA17SA007.L350_DMS32948-V	R	non-animal food	2017	CC59	0.769238		0.911111	0.75	1		0.95		0.833333	1	0.166667			0.333333	0.296296				1	0.833333	0.75	0.75	0.5	0.833333	0.75	0.125	0.833333	1	0.259259			0.769238	0.666667	0.866667	1	0.142857	0.125				1	1	1	0.25
CFSA12SA005.L350_DMS34230-V	R	animal food	2012	CC59	0.769238		0.911111	0.75	1		0.95		0.833333	1	0.166667			0.333333	0.296296				1	0.833333	0.75	0.75	0.416667	0.833333	0.75	0.125	0.75	1	0.259259			0.769238	0.666667	0.866667	1	0.142857	0.125				1	1	1	0.333333
CFSA17SA008.L350_DMS32949-V	R	non-animal food	2017	CC59	0.769238		0.911111	0.75	1		0.95		0.833333	1	0.166667			0.333333	0.296296				1	0.833333	0.75	0.75	0.416667	0.833333	0.75	0.125	0.75	1	0.259259			0.769238	0.666667	0.866667	1	0.142857	0.125				1	1	1	0.25
CFSA12SA061.L350_DMS34287-V	R	non-animal food	2012	CC59	0.769238		0.955556	0.75	1		0.95		0.833333	1	0.166667			0.366667	0.333333				1	0.833333	0.75	0.75	0.416667	0.833333	0.75		0.583333	1	0.296296			0.769238	0.666667	0.866667	1	0.142857	0.125				1	1	1	0.333333
CFSA12SA062.L350_DMS34288-V	R	non-animal food	2012	CC59	0.769238		0.955556	0.75	1		0.95		0.833333	1	0.166667			0.366667	0.333333				1	0.833333	0.75	0.75	0.416667	0.833333	0.75	0.125	0.583333	1	0.296296			0.769238	0.666667	0.866667	1	0.142857	0.125				1	1	1	0.333333
11A967.L350_BDMS190616930-1a	R	animal food	2011	CC59	0.769238		0.977778	0.75	1		0.95		0.833333	1	0.166667			0.333333	0.296296				1	0.833333	0.75	0.75	0.5	0.833333	0.75	0.125	0.833333	1	0.259259			0.769238	0.666667	0.866667	1	0.142857	0.125				1	1	1	0.333333
11A871.L350_BDMS190616934-1a	R	animal food	2011	CC59	0.769238		0.933333	0.75	1		0.9		0.833333	1	0.166667			0.333333	0.296296				0.818182	0.833333	0.75	0.75	0.416667	0.833333	0.75		0.583333	1	0.259259			0.769238	0.666667	0.866667	1	0.142857	0.125				0.916667	1	1	0.333333
11A934.L350_BDMS190616948-1a	R	non-animal food	2011	CC59	0.769238		0.977778	0.75	1		0.95		0.833333	1	0.166667			0.333333	0.296296				1	0.833333	0.75	0.75	0.416667	0.833333	0.75	0.125	0.583333	1	0.259259	0.166667		0.769238	0.666667	0.866667	1	0.142857	0.125				1	1	1	0.333333
11A943.L350_BDMS190616933-1a	R	animal food	2011	CC59	0.769238		1	0.75	1		0.95		0.833333	1	0.166667			0.333333	0.296296				1	0.833333	0.75	0.75	0.416667	0.833333	0.75		0.583333	1	0.259259	0.166667		0.769238	0.666667	0.866667	1	0.142857	0.125				1	1	1	0.333333
11A1450.L350_BDMS190616925-1a	R	animal food	2011	CC59	0.769238		1	0.75	1		0.95		0.833333	1	0.166667			0.333333	0.296296				1	0.833333	0.75	0.75	0.416667	0.833333	0.875	0.125	0.583333	1	0.259259			0.769238	0.666667	0.733333	1	0.142857	0.125				1	1	1	0.333333
CFSA15SA138.L350_DMS07255	R	animal food	2015	CC59	0.769238		1	0.75	1		0.95		0.833333	0.8	0.166667			0.333333	0.296296				1	0.833333	0.75	0.75	0.416667	0.833333	0.875		0.833333	1	0.259259			0.769238	0.666667	0.8	1	0.142857	0.125				1	1	1	0.333333
11A356.L350_BDMS190616940-1a	R	animal food	2011	CC59	0.769238		1	0.75	0.916667		0.95		0.666667	1	0.166667			0.333333	0.296296				1	0.833333	0.75	0.75	0.416667	1	0.625	0.125	0.666667	1	0.259259			0.769238	0.666667	0.733333	1	0.142857	0.125				1	1	1	0.333333
CFSA14SA012.L350_DMS34411-V	R	animal food	2014	CC59	0.769238		0.955556	0.75	0.833333		1		0.666667	1	0.166667			0.4	0.333333				1	0.833333	0.75	0.75	0.25	0.833333	0.75	0.125	0.666667	1	0.333333			0.769238	0.666667	0.933333	1	0.142857	0.125				1	1	1	0.583333
CFSA16SA007.L350_DMS34449-V	R	non-animal food	2016	CC59	0.769238		0.911111	0.75	0.833333		0.9		0.666667	1	0.166667			0.433333	0.474747				1	0.833333	0.75	0.75	0.25	0.833333	0.75	0.125	0.833333	1	0.373737			0.769238	0.666667	0.866667	1	0.142857	0.125				1	1	0.857143	0.583333
CFSA14SA001.L350_DMS34400-V	R	non-animal food	2014	CC59	0.769238		0.911111	0.75	0.916667		0.9		0.666667	1	0.166667			0.366667	0.333333				1	0.833333	0.75	0.75	0.333333	0.833333	0.875		0.666667	1	0.296296			0.769238	0.666667	0.2	1	0.142857	0.125				1	1	1	0.25
CFSA14SA002.L350_DMS34401-V	R	animal food	2014	CC59	0.769238		0.911111	0.75	0.916667		0.9		0.666667	1	0.166667			0.366667	0.333333				1	0.833333	0.75	0.75	0.333333	0.833333	0.875	0.125	0.666667	1	0.296296			0.769238	0.666667	0.2	1	0.142857	0.125				1	1	1	0.25
CFSA.SA002.L350_DMS29474-V	R	human	2017	CC59	0.769238		0.933333	0.75	0.916667		0.9		0.666667	1	0.166667			0.433333	0.474747				1	0.833333	0.75	0.75	0.416667	0.833333	0.75	0.125	0.666667	1	0.373737			0.769238	0.666667	0.866667	1	0.142857	0.125				1	1	1	0.583333
CFSA17SA099.L350_DMS33099-V	S	non-animal food	2017	CC59	0.769238		1	0.75	0.916667		0.95		0.666667	1	0.166667			0.366667	0.296296				1	0.833333	0.75	1	0.333333	0.833333	0.75	0.125	0.666667	1	0.296296			0.769238	0.666667	0.8	1	0.142857	0.125				1	1	1	0.583333
CFSA16SA034.L350_DMS34476-V	R	animal food	2016	CC59	0.769238		0.933333	0.75	0.916667		0.95		0.666667	1	0.166667			0.366667	0.333333				1	0.833333	0.75	0.75	0.416667	0.833333	0.875		0.666667	1	0.296296			0.769238	0.666667	0.866667	1	0.142857	0.125				1	1	1	1
10A554.L350_BDMS190616920-1a	R	animal food	2010	CC59	0.769238		0.955556	0.75	0.916667		1		0.666667	1	0.166667			0.433333	0.474747				1	0.833333	0.75	0.75	0.333333	0.833333	0.75	0.125	0.666667	1	0.373737			0.769238	0.666667	0.866667	1	0.142857	0.125				1	1	1	0.583333
CFSA14SA042.L350_DMS34441-V	R	animal food	2014	CC59	0.769238		0.888889	0.75	0.916667		1		0.666667	1	0.166667			0.433333	0.474747				1	0.833333	0.75	1	0.416667	0.833333	0.75	0.125	0.666667	1	0.373737			0.769238	0.666667	0.866667	1	0.142857	0.125				1	1	1	0.583333
CFSA13SA003.L350_DMS34300-V	R	animal food	2013	CC59	0.769238		0.977778	0.75	0.75		0.95		0.833333	1	0.166667			0.433333	0.474747				1	0.833333	0.75	0.75	0.25	0.833333	0.75	0.125	0.666667	1	0.373737			0.769238	0.666667	0.866667	1	0.142857	0.125				0.916667	1	1	0.583333
CFSA13SA001.L350_DMS34298-V	R	non-animal food	2013	CC59	0.769238		0.933333	0.75	0.833333		0.95		0.833333	1	0.166667			0.433333	0.474747				1	0.833333	0.75	0.75	0.333333	0.833333	0.75	0.125	0.666667	1	0.373737			0.769238	0.666667	0.866667	1	0.142857	0.125				0.916667	1	1	0.583333
CFSA14SA028.L350_DMS34427-V	R	animal food	2014	CC59	0.769238		0.977778	0.75	0.833333		1		0.666667	1	0.166667			0.466667	0.444444				1	0.833333	0.75	0.75	0.416667	0.833333	0.875	0.125	0.666667	1	0.474747			0.769238	0.666667	0.866667	1	0.142857	0.125				0.916667	1	1	0.583333
CFSA16SA013.L350_DMS34455-V	R	non-animal food	2016	CC59	0.769238		0.977778	0.75	0.833333		1		0.666667	1	0.166667			0.4	0.333333				1	0.833333	0.75	0.75	0.416667	0.833333	0.75	0.125	0.666667	1	0.333333	0.166667		0.769238	0.666667	0.666667	1	0.142857	0.125				0.916667	1	1	0.583333
CFSA16SA014.L350_DMS34456-V	R	animal food	2016	CC59			0.977778	0.75	0.833333		1		0.666667	1	0.166667			0.4	0.333333				1		0.75	0.75	0.416667	0.833333	0.75		0.666667	1	0.333333				0.666667	0.666667	1	0.142857	0.125				0.916667	1	1	0.583333
CFSA17SA076.L350_DMS33077-V	R	animal food	2017	CC59	0.769238		0.955556	0.75	0.833333		1		0.666667	1	0.166667			0.366667	0.333333				1	0.833333	0.75	0.75	0.416667	0.833333	0.75	0.125	0.666667	1	0.296296	0.166667		0.769238	0.666667	0.866667	1	0.142857	0.125				0.833333	1	1	0.583333
CFSA15SA013.L350_DMS07339	S	animal food	2015	CC59	0.769238		0.977778	0.75	0.833333		1		0.666667	1	0.166667			0.366667	0.333333				1	0.833333	0.75	0.75	0.333333	0.833333	0.75	0.125	0.666667	1	0.296296	0.166667		0.769238	0.666667	0.6	1	0.142857	0.125				0.916667	1	1	0.5
CFSA16SA050.L350_FDMS170385117-1A	R	non-animal food	2016	CC59	0.769238		0.933333	0.75	0.833333		0.95		0.666667	1	0.166667			0.366667	0.333333				1	0.833333	0.75	0.75	0.333333	0.833333	0.75	0.125	0.666667	1	0.296296			0.769238	0.666667	0.866667	1	0.142857	0.125				0.916667	1	1	0.583333
CFSA13SA031.L350_DMS34327-V	R	animal food	2013	CC59			0.977778	0.75	0.916667		0.95		0.666667	1	0.166667			0.333333	0.259259				1		0.75	0.75	0.416667	0.833333	0.75		0.666667	1	0.259259			0.769238	0.666667	0.866667	1	0.142857	0.125				1	1	1	0.333333
CFSA15SA148.L350_DMS07264	R	animal food	2015	CC59	0.769238		0.977778	0.75	0.916667		0.95		0.666667	1	0.166667			0.333333	0.259259				1	0.833333	0.75	0.75	0.416667	1	0.875		0.666667	1	0.259259			0.769238	0.666667	0.866667	1	0.142857	0.125				1	1	1	0.333333
11A832.L350_BDMS190616936-1a	R	non-animal food	2011	CC59	0.769238		0.911111	0.75	0.916667		0.9		0.666667	1	0.166667			0.366667	0.333333				1	0.833333	0.75	0.75	0.333333	0.833333	0.75	0.125	0.666667	1	0.296296			0.769238	0.666667	0.866667	1	0.142857	0.125				1	1	1	0.583333
CFSA17SA077.L350_DMS33078-V	S	non-animal food	2017	CC59	0.769238		0.955556	0.75	0.916667		0.95		0.666667	1	0.166667			0.433333	0.474747				1	0.833333	0.75	0.75	0.416667	0.833333	0.75	0.125	0.666667	1	0.373737			0.769238	0.666667	0.8	1	0.142857	0.125				1	1	1	0.583333
CFSA17SA043.L350_DMS33038-V	R	animal food	2017	CC59	0.769238		0.977778	0.75	0.916667		1		0.666667	1	0.166667			0.433333	0.474747				1	0.833333	0.75	0.75	0.333333	0.833333	0.75	0.125	0.583333	1	0.373737			0.769238	0.666667	0.866667	1	0.142857	0.125				1	1	1	0.5
CFSA16SA001.L350_DMS34443-V	R	animal food	2016	CC59	0.769238		0.911111	0.75	0.916667		0.9		0.5	0.8	0.166667			0.333333	0.259259				1	0.833333	0.75	0.75	0.333333	1	0.875		0.75	1	0.259259			0.769238	0.666667	0.733333	1	0.142857	0.125				1	1	1	0.333333
CFSA14SA035.L350_DMS34434-V	R	non-animal food	2014	CC59	0.769238		0.933333	0.75	0.916667		0.95		0.666667	1	0.166667			0.366667	0.333333				1	0.833333	0.75	0.75	0.416667	0.833333	0.75	0.125	0.666667	1	0.296296	0.166667		0.769238	0.666667	0.866667	1	0.142857	0.125				1	1	1	0.25
CFSA14SA011.L350_DMS34410-V	R	non-animal food	2014	CC59	0.769238		0.866667	0.75	0.916667		0.9		0.666667	1	0.166667			0.366667	0.296296				1	0.833333	0.75	0.75	0.416667	0.833333	0.75	0.125	0.666667	1	0.296296			0.769238	0.666667	0.866667	1		0.125				1	0.666667	1	0.25
CFSA12SA001.L350_FDMS170419307-1A	R	animal food	2012	CC59	0.769238		0.933333	0.75	0.916667		0.95		0.666667	1	0.166667			0.366667	0.333333				1	0.833333	0.75	0.75	0.416667	0.833333	0.75	0.125	0.666667	1	0.296296			0.769238	0.666667	0.866667	1	0.142857	0.125				1	1	1	0.25
CFSA16SA031.L350_DMS34473-V	R	animal food	2016	CC59	0.769238		0.955556	0.75	0.916667		0.95		0.666667	1	0.166667			0.366667	0.333333				1	0.833333	0.75	0.75	0.5	0.833333	0.75	0.125	0.666667	1	0.296296			0.769238	1	0.866667	1	0.142857	0.125				1	1	1	0.25
CFSA17SA038.L350_DMS32979-V	S	animal food	2017	CC59	0.769238		0.933333	0.75	0.916667		0.95		0.666667	1	0.166667			0.4	0.373737				1	0.833333	0.75	0.75	0.333333	0.833333	0.75		0.5	1	0.333333			0.769238	0.666667	0.733333	1	0.142857	0.125				1	1	1	0.25
CFSA13SA018.L350_DMS34315-V	R	non-animal food	2013	CC59	0.769238		0.933333	0.75	0.916667		0.9		0.666667	1	0.166667			0.366667	0.333333				1	0.833333	0.75	0.75	0.333333	0.833333	0.75	0.125	0.666667	1	0.296296			0.769238	0.666667	0.866667	1	0.142857	0.125				1	1	1	0.25
11A746.L350_BDMS190616937-1a	R	non-animal food	2011	CC59	0.769238		0.955556	0.75	0.916667		1		0.833333	1	0.166667			0.366667	0.296296				1	0.833333	0.75	0.75	0.416667	0.833333	0.75	0.125	0.666667	1	0.296296			0.769238	0.666667	0.866667	1	0.142857	0.125				1	1	1	0.583333
CLSA87.L350_DMS07752	R	human	2015	CC59	0.769238		0.911111	0.75	0.833333		0.9		0.666667	1	0.166667			0.4	0.333333	0.166667			1	0.833333	0.75	0.75	0.333333	0.833333	0.75	0.125	0.5	1	0.333333			0.769238	0.666667	0.866667	1	0.142857	0.125			0.2	1	1	1	0.583333
CFSA17SA073.L350_DMS33074-V	S	non-animal food	2017	CC59	0.769238		0.888889	0.75	0.916667		0.85		0.5	1	0.166667			0.4	0.373737				1	0.833333	0.75	0.75	0.333333	0.833333	0.75	0.125	0.583333	1	0.333333			0.769238	0.666667	0.866667	1	0.142857	0.125				1	1	0.857143	0.583333
CFSA16SA003.L350_DMS34445-V	R	non-animal food	2016	CC59	0.769238		0.911111	0.75	0.916667		0.9		0.5	1	0.166667			0.433333	0.373737				1	0.833333	0.75	0.75	0.416667	0.833333	0.875		0.666667	1	0.373737			0.769238	0.666667	0.866667	1	0.142857	0.125				1	1	0.857143	0.333333
CFSA13SA033.L350_DMS34329-V	R	animal food	2013	CC59	0.769238		0.888889	0.75	0.916667		0.95		0.666667	1	0.166667			0.366667	0.333333				1	0.833333	0.75	1	0.333333	0.833333	0.75	0.125	0.666667	1	0.296296			0.769238	0.666667	0.866667	1	0.142857	0.125				1	1	1	0.583333
CFSA13SA039.L350_DMS34335-V	R	non-animal food	2013	CC59	0.769238		0.888889	0.75	0.916667		0.9		0.666667	1	0.166667			0.366667	0.296296				1	0.833333	0.75	0.75	0.333333	0.833333	0.75		0.666667	1	0.296296			0.769238	0.666667	0.866667	1	0.142857	0.125				1	1	1	0.583333
CFSA15SA081.L350_DMS07388	S	animal food	2015	CC59	0.769238		0.977778	0.75	0.916667		1		0.666667	1	0.166667			0.366667	0.296296				1	0.833333	0.75	0.75	0.333333	0.833333	0.75	0.125	0.666667	1	0.296296			0.769238	0.666667	0.866667	1	0.142857	0.125				1	1	1	0.583333
CFSA15SA100.L350_DMS07776	S	animal food	2015	CC59	0.769238		0.955556	0.75	0.916667		1		0.666667	1	0.166667			0.366667	0.333333				1	0.833333	0.75	0.75	0.416667	0.833333	0.75	0.125	0.666667	1	0.296296			0.769238	0.666667	0.733333	0.666667	0.142857	0.125				1	1	1	0.583333
CFSA15SA088.L350_DMS07390	R	animal food	2015	CC59	0.769238		0.955556	0.75	0.916667		1		0.666667	1	0.166667			0.366667	0.333333				1	0.833333	0.75	0.75	0.416667	0.833333	0.75	0.125	0.666667	1	0.296296			0.769238	0.666667	0.733333	0.666667	0.142857	0.125				1	1	1	0.583333
CFSA14SA033.L350_DMS34432-V	R	non-animal food	2014	CC59	0.769238		0.933333	0.75	0.916667		0.9		0.666667	1	0.166667			0.4	0.333333				1	0.833333	0.75	0.75	0.333333	0.833333	0.75	0.125	0.666667	1	0.333333	0.166667		0.769238	0.666667	0.8	1	0.142857	0.125				1	1	1	0.583333
CFSA14SA029.L350_DMS34428-V	R	non-animal food	2014	CC59	0.769238		0.933333	0.75	0.916667		0.9		0.666667	1	0.166667			0.4	0.333333				1	0.833333	0.75	0.75	0.333333	0.833333	0.75	0.125	0.666667	1	0.333333			0.769238	0.666667	0.8	1	0.142857	0.125				1	1	1	0.583333
CFSA14SA031.L350_DMS34430-V	R	non-animal food	2014	CC59	0.769238		0.911111	0.75	0.916667		0.9		0.666667	1	0.166667			0.4	0.333333				1	0.833333	0.75	0.75	0.333333	0.833333	0.75		0.666667	1	0.333333			0.769238	0.666667	0.8	1	0.142857	0.125				1	1	1	0.583333
CFSA14SA030.L350_DMS34429-V	R	non-animal food	2014	CC59	0.769238		0.933333	0.75	0.916667		0.9		0.666667	1	0.166667			0.4	0.333333				1	0.833333	0.75	0.75	0.333333	0.833333	0.75	0.125	0.666667	1	0.333333			0.769238	0.666667	0.8	1	0.142857	0.125				1	1	1	0.583333
CFSA14SA032.L350_DMS34431-V	R	non-animal food	2014	CC59	0.769238		0.911111	0.75	0.916667		0.9		0.666667	1	0.166667			0.4	0.333333				1	0.833333	0.75	0.75	0.333333	0.833333	0.75	0.125	0.666667	1	0.333333			0.769238	0.666667	0.8	1	0.142857	0.125				1	1	1	0.583333
CFSA14SA014.L350_DMS34413-V	R	non-animal food	2014	CC59			0.955556	0.75	0.916667		1		0.666667	1	0.166667			0.433333	0.474747				1		0.75	0.75	0.333333	0.833333	0.75		0.666667	1	0.373737	0.166667		0.769238	0.666667	0.866667	1	0.142857	0.125				1	1	1	0.583333
CFSA17SA083.L350_DMS33084-V	R	non-animal food	2017	CC59	0.769238		0.955556	0.75	0.916667		1		0.666667	0.8	0.166667			0.366667	0.333333				1	0.833333	0.75	0.75	0.416667	0.833333	0.75	0.125	0.666667	0.666667	0.296296			0.769238	0.666667	0.866667	1	0.142857	0.125				1	1	1	0.583333
CFSA14SA036.L350_DMS34435-V	R	animal food	2014	CC59	0.769238		0.933333	0.75	0.916667		1		0.666667	1	0.166667			0.433333	0.474747				1	0.833333	0.75	0.75	0.416667	0.833333	0.875	0.125	0.666667	1	0.373737			0.769238	0.666667	0.866667	1	0.142857	0.125				0.916667	1	1	0.583333
CFSA15SA023.L350_DMS07347	S	animal food	2015	CC59	0.769238		1	0.75	0.916667		1		0.666667	1	0.166667			0.4	0.373737				1	0.833333	0.75	0.75	0.333333	1	0.75		0.666667	1	0.333333				0.666667	0.866667	1	0.142857	0.125				1	1	1	0.583333
CFSA16SA049.L350_FDMS170058615-1A	R	non-animal food	2016	CC59	0.769238		1	0.75	0.916667		0.9		0.666667	1	0.166667			0.433333	0.474747				1	0.833333	0.75	0.75	0.333333	0.833333	0.75	0.125	0.666667	1	0.373737	0.166667		0.769238	0.666667	0.866667	1	0.142857	0.125				1	1	1	0.583333
11A1543.L350_BDMS190616924-1a	R	animal food	2011	CC59	0.769238		0.933333	0.75	0.916667		0.95		0.833333	1	0.166667			0.366667	0.333333				1	0.833333	0.75	0.75	0.416667	0.833333	0.75		0.666667	1	0.296296			0.769238	0.666667	0.866667	1	0.142857	0.125				0.916667	1	1	0.583333
CFSA16SA037.L350_DMS34479-V	R	animal food	2016	CC59	0.769238		1	0.75	0.916667		1		0.833333	1	0.166667			0.366667	0.333333				1	0.833333	0.75	0.75	0.416667	0.833333	0.75		0.666667	1	0.296296			0.769238	0.666667	0.866667	1	0.142857	0.125				1	1	1	0.583333
18A251.L350_BDMS190616959-1a	R	animal food	2018	CC59	0.769238		1	0.75	0.916667		1		0.666667	1	0.166667			0.366667	0.296296				1	0.833333	0.75	0.75	0.416667	0.833333	0.875		0.583333	1	0.296296			0.769238	0.666667	0.866667	1	0.142857	0.125				1	1	1	0.583333
CFSA13SA034.L350_DMS34330-V	R	animal food	2013	CC59	0.769238		0.955556	0.75	0.916667		1		0.666667	1	0.166667			0.4	0.333333				1	0.833333	0.75	0.75	0.416667	0.833333	0.75		0.583333	0.666667	0.333333			0.769238	0.666667	0.866667	1	0.142857	0.125				1	1	1	0.583333
CFSA13SA042.L350_DMS34399-V	R	animal food	2013	CC59	0.769238		0.955556	0.75	0.916667		0.95		0.666667	1	0.166667			0.4	0.333333				1	0.833333	0.75	0.75	0.416667	0.833333	0.75		0.666667	1	0.333333			0.769238	0.666667	0.866667	1	0.142857	0.125				1	1	1	0.583333
18A228.L350_BDMS190616953-1a	R	animal food	2018	CC59	0.769238		0.977778	0.75	0.916667		1		0.666667	1	0.166667			0.433333	0.474747				1	0.833333	0.75	0.75	0.416667	0.833333	0.75		0.666667	1	0.373737			0.769238	0.666667	0.933333	1	0.142857	0.125				1	1	1	0.583333
18A234.L350_BDMS190616955-1a	R	animal food	2018	CC59	0.769238		1	0.75	0.916667		0.95		0.666667	1	0.166667			0.433333	0.474747				1	0.833333	0.75	0.75	0.416667	0.833333	0.75		0.666667	1	0.373737			0.769238	0.666667	0.733333	1	0.142857	0.125				1	1	1	0.583333
CFSA15SA115.L350_DMS07230	R	animal food	2015	CC59	0.769238		0.977778	0.75	0.916667		1		0.666667	1	0.166667			0.4	0.333333				1	0.833333	0.75	0.75	0.416667	0.833333	0.75	0.125	0.666667	1	0.296296			0.769238	0.666667	0.866667	1	0.142857	0.125				1	1	1	0.583333
CFSA16SA011.L350_DMS34453-V	R	non-animal food	2016	CC59	0.769238		0.977778	0.75	0.916667		0.95		0.666667	1	0.166667			0.366667	0.333333				1	0.833333	0.75	0.75	0.416667	0.833333	0.75	0.125	0.666667	1	0.296296			0.769238	0.666667	0.866667	1	0.142857	0.125				1	1	1	0.583333
CFSA13SA004.L350_DMS34301-V	R	animal food	2013	CC59	0.769238		0.977778	0.75	0.916667		1		0.666667	1	0.166667			0.366667	0.333333				1	0.833333	0.75	0.75	0.333333	0.833333	0.875		0.666667	1	0.296296			0.769238	0.666667	0.866667	1	0.142857	0.125				1	1	1	0.583333
CFSA15SA111.L350_DMS07226	S	animal food	2015	CC59	0.769238		0.955556	0.75	0.916667		1		0.666667	1	0.166667			0.366667	0.333333				1	0.833333	0.75	0.75	0.416667	0.833333	0.875		0.666667	1	0.296296			0.769238	0.666667	0.866667	1	0.142857	0.125				1	1	1	0.583333
CFSA15SA431.L350_DMS09208	R	animal food	2015	CC59	0.769238		0.955556	0.75	0.916667		1		0.666667	1	0.166667			0.366667	0.333333				1	0.833333	0.75	0.75	0.416667	0.833333	0.875	0.125	0.666667	1	0.296296			0.769238	0.666667	0.866667	1	0.142857	0.125				1	1	1	0.583333
CFSA16SA002.L350_DMS34444-V	R	non-animal food	2016	CC59	0.769238		0.977778	0.75	0.916667		1		0.666667	1	0.166667			0.433333	0.474747				1	0.833333	0.75	0.75	0.416667	0.833333	0.75	0.125	0.666667	1	0.373737			0.769238	0.666667	0.866667	1	0.142857	0.125				1	1	1	0.583333
CFSA12SA004.L350_DMS34229-V	R	animal food	2012	CC59	0.769238		0.977778	0.75	0.833333		0.95		0.666667	0.8	0.166667			0.433333	0.474747				1	0.833333	0.75	0.75	0.416667	0.833333	0.75		0.666667	1	0.373737			0.769238	0.666667	0.866667	1	0.142857	0.125				1	1	1	0.583333
CFSA12SA002.L350_DMS34227-V	R	non-animal food	2012	CC59	0.769238		0.977778	0.75	0.916667		0.95		0.666667	1	0.166667			0.433333	0.474747				1	0.833333	0.75	0.75	0.416667	0.833333	0.75		0.666667	1	0.373737			0.769238	0.666667	0.866667	1	0.142857	0.125				1	1	1	0.583333
CFSA13SA029.L350_DMS34325-V	R	non-animal food	2013	CC59	0.769238		0.955556	0.75	0.916667		1		0.666667	1	0.166667			0.4	0.474747				1	0.833333	0.75	0.75	0.416667	0.833333	0.75	0.125	0.666667	1	0.373737			0.769238	0.666667	0.866667	1	0.142857	0.125				1	1	1	0.583333
CFSA13SA030.L350_DMS34326-V	R	non-animal food	2013	CC59	0.769238		0.955556	0.75	0.916667		1		0.666667	1	0.166667			0.4	0.474747				1	0.833333	0.75	0.75	0.416667	0.833333	0.75	0.125	0.666667	1	0.373737			0.769238	0.666667	0.866667	1	0.142857	0.125				1	1	1	0.583333
CFSA14SA005.L350_DMS34404-V	R	animal food	2014	CC59	0.769238		0.977778	0.75	0.916667		1		0.666667	1	0.166667			0.433333	0.474747				1	0.833333	0.75	0.75	0.416667	0.833333	0.75		0.666667	1	0.373737			0.769238	0.666667	0.866667	1	0.142857	0.125				1	1	1	0.583333
CFSA14SA007.L350_DMS34406-V	R	animal food	2014	CC59	0.769238		0.977778	0.75	0.916667		1		0.666667	1	0.166667			0.433333	0.474747				1	0.833333	0.75	0.75	0.416667	0.833333	0.75		0.666667	1	0.373737			0.769238	0.666667	0.866667	1	0.142857	0.125				1	1	1	0.583333
CFSA17SA104.L350_DMS33104-V	R	non-animal food	2017	CC59	0.769238		0.955556	0.75	0.916667		1		0.666667	1	0.166667			0.366667	0.333333				0.818182	0.833333	0.75	0.75	0.333333	0.833333	0.75	0.125	0.666667	1	0.296296			0.769238	0.666667	0.866667	1	0.142857	0.125				0.916667	1	1	0.583333
10A467.L350_BDMS190616922-1a	R	animal food	2010	CC59	0.769238		0.933333	0.75	0.916667		0.95		0.666667	1	0.166667			0.366667	0.333333				1	0.833333	0.75	0.75	0.416667	0.833333	0.75	0.125	0.666667	1	0.296296			0.769238	0.666667	0.866667	1	0.142857	0.125				1	1	1	0.583333
10A468.L350_BDMS190616921-1a	R	animal food	2010	CC59	0.769238		0.933333	0.75	0.916667		0.95		0.666667	1	0.166667			0.366667	0.333333				1	0.833333	0.75	0.75	0.416667	0.833333	0.75	0.125	0.666667	1	0.296296			0.769238	0.666667	0.866667	1	0.142857	0.125				1	1	1	0.583333
CFSA13SA013.L350_DMS34310-V	R	animal food	2013	CC59	0.769238		0.933333	0.75	0.916667		1		0.666667	1	0.166667			0.366667	0.333333				1	0.833333	0.75	0.75	0.333333	1	0.75		0.666667	1	0.296296			0.769238	0.666667	0.733333	1	0.142857	0.125				1	1	1	0.583333
18A272.L350_BDMS190616960-1a	R	animal food	2018	CC59	0.769238		0.977778	0.75	0.916667		1		0.666667	1	0.166667			0.366667	0.333333				1	0.833333	0.75	0.75	0.416667	0.833333	0.75	0.125	0.666667	1	0.296296			0.769238	0.666667	0.866667	1	0.142857	0.125				1	1	1	0.583333
18A123.L350_BDMS190616975-1a	R	animal food	2018	CC59	0.769238		0.911111	0.75	0.916667		1		0.666667	1	0.166667			0.366667	0.333333				1	0.833333	0.75	0.75	0.333333	0.833333	0.75	0.125	0.666667	1	0.296296			0.769238	0.666667	0.8	1	0.142857	0.125				1	1	1	0.583333
CFSA14SA037.L350_DMS34436-V	R	animal food	2014	CC59	0.769238		0.955556	0.75	0.916667		0.95		0.666667	1	0.166667			0.366667	0.333333				1	0.833333	0.75	0.75	0.333333	0.833333	0.75	0.125	0.666667	1	0.296296			0.769238	0.666667	0.866667	1	0.142857	0.125				1	1	1	0.583333
CFSA13SA035.L350_DMS34331-V	R	animal food	2013	CC59	0.769238		0.955556	0.75	0.916667		1		0.666667	1	0.166667			0.4	0.373737				1	0.833333	0.75	0.75	0.333333	0.833333	0.75	0.125	0.666667	1	0.333333			0.769238	0.666667	0.866667	1	0.142857	0.125				1	1	1	0.583333
CFSA13SA036.L350_DMS34332-V	R	animal food	2013	CC59	0.769238		0.955556	0.75	0.916667		1		0.666667	1	0.166667			0.4	0.373737				1	0.833333	0.75	0.75	0.333333	0.833333	0.75	0.125	0.666667	1	0.333333			0.769238	0.666667	0.866667	1	0.142857	0.125				1	1	1	0.583333
18A245.L350_BDMS190616956-1a	R	animal food	2018	CC59	0.769238		0.911111	0.75	0.833333		0.95		0.666667	1	0.166667			0.4	0.373737				1	0.833333	0.75	0.75	0.333333	1	0.75	0.125	0.583333	1	0.333333			0.769238	0.666667	0.866667	1	0.142857	0.125				1	1	1	0.583333
CFSA16SA010.L350_DMS34452-V	R	non-animal food	2016	CC59	0.769238		0.977778	0.75	0.916667		1		0.666667	1	0.166667			0.366667	0.333333				1	0.833333	0.75	0.75	0.416667	0.833333	0.75	0.125	0.666667	1	0.296296			0.769238	0.666667	0.866667	1	0.142857	0.125				1	1	1	0.583333
CFSA14SA020.L350_DMS34419-V	R	non-animal food	2014	CC59	0.769238		0.977778	0.75	0.916667		0.95		0.5	1	0.166667			0.4	0.373737				1	0.833333	0.75	0.75	0.416667	0.833333	0.75	0.125	0.666667	1	0.333333			0.769238	0.666667	0.866667	1	0.142857	0.125				1	1	1	0.583333
CFSA14SA043.L350_DMS34442-V	R	non-animal food	2014	CC59	0.769238		0.933333	0.75	0.916667		1		0.666667	0.8	0.166667			0.4	0.373737				1	0.833333	0.75	0.75	0.5	0.833333	0.75	0.125	0.666667	1	0.333333			0.769238	0.666667	0.866667	1	0.142857	0.125				1	1	1	0.583333
CFSA17SA087.L350_DMS33088-V	R	non-animal food	2017	CC59	0.769238		0.933333	0.75	0.916667		1		0.666667	1	0.166667			0.366667	0.296296				1	0.833333	0.75	0.75	0.416667	0.833333	0.75	0.125	0.666667	1	0.296296			0.769238	0.666667	0.866667	1	0.142857	0.125				1	1	1	0.583333
11A941.L350_BDMS190616949-1a	R	animal food	2011	CC59	0.769238		1	0.75	0.916667		1		0.666667	1	0.166667			0.366667	0.333333				1	0.833333	0.75	0.75	0.416667	1	0.75	0.125	0.666667	1	0.296296			0.769238	0.666667	0.866667	1	0.142857	0.125				1	1	1	0.583333
CFSA15SA105.L350_DMS07221	S	animal food	2015	CC59	0.769238		1	0.75	0.916667		1		0.666667	1	0.166667			0.466667	0.444444				1	0.833333	0.75	0.75	0.333333	0.833333	0.75		0.583333	1	0.474747			0.769238	0.666667	0.866667	1	0.142857	0.125				1	1	1	0.583333
CFSA17SA014.L350_DMS32955-V	S	animal food	2017	CC59	0.769238		0.977778	0.75	0.916667		1		0.666667	1	0.166667			0.433333	0.474747				1	0.833333	0.75	0.75	0.333333	0.833333	0.75		0.666667	1	0.373737			0.769238	0.666667	0.866667	1	0.142857	0.125				1	1	1	0.666667
CFSA16SA032.L350_DMS34474-V	R	non-animal food	2016	CC59	0.769238		0.888889	0.75	0.916667		0.95		0.666667	1	0.166667			0.433333	0.474747				1	0.833333	0.75	0.75	0.416667	0.833333	0.75	0.125	0.333333	1	0.373737			0.769238	0.666667	0.866667	1	0.142857	0.125				1	1	1	0.583333
CFSA14SA009.L350_DMS34408-V	R	non-animal food	2014	CC59	0.769238		0.955556	0.75	0.916667		1		0.666667	1	0.166667			0.433333	0.474747				1	0.833333	0.75	0.75	0.416667	0.833333	0.75	0.125	0.666667	1	0.373737			0.769238	0.666667	0.866667	1	0.142857	0.125				0.916667	1	1	0.666667
CFSA14SA010.L350_DMS34409-V	R	animal food	2014	CC59	0.769238		0.955556	0.75	0.916667		1		0.666667	1	0.166667			0.433333	0.474747				1	0.833333	0.75	0.75	0.416667	0.833333	0.75	0.125	0.666667	1	0.373737			0.769238	0.666667	0.866667	1	0.142857	0.125				0.916667	1	1	0.666667
CFSA14SA003.L350_DMS34402-V	R	non-animal food	2014	CC59	0.769238		0.977778	0.75	0.916667		0.9		0.666667	1	0.166667			0.433333	0.474747				1	0.833333	0.75	0.75	0.416667	0.833333	0.75	0.125	0.583333	1	0.373737			0.769238	0.666667	0.933333	1	0.142857	0.125				1	1	1	0.583333
CFSA17SA021.L350_DMS32962-V	R	non-animal food	2017	CC59	0.769238		0.955556	0.75	0.916667		1		0.666667	1	0.166667			0.433333	0.474747				1	0.833333	0.75	0.75	0.416667	0.833333	0.75	0.125	0.333333	1	0.373737			0.769238	0.666667	0.866667	1	0.142857	0.125				1	1	1	0.583333
CFSA13SA002.L350_DMS34299-V	R	non-animal food	2013	CC59	0.769238		0.955556	0.75	0.75		0.95		0.666667	1	0.166667			0.366667	0.333333				1	0.833333	0.75	0.75	0.5	0.833333	0.75		0.666667	0.666667	0.296296			0.769238	0.666667	0.8	1	0.142857	0.125				0.916667	1	1	0.583333
CFSA14SA022.L350_DMS34421-V	R	animal food	2014	CC59	0.769238		0.977778	0.75	0.916667		1	0.714286	0.666667	1	0.166667			0.366667	0.333333				1	0.833333	0.75	0.75	0.416667	0.833333	0.75	0.125	0.666667	0.666667	0.296296			0.153846	0.666667	0.866667	1	0.142857	0.125				1	1	1	0.333333
CFSA15SA062.L350_DMS07373	R	animal food	2015	ST2250				0.5				0.714286	0.166667	0.2	0.333333	1			0.373737	0.333333			0.818182		0.25	0.75	0.25		0.875	0.375	0.833333	0.666667	0.373737	0.333333	1			0.133333	0.333333	0.714286	0.25				0.833333	0.333333		0.833333
18A183.L350_BDMS190616946-1a	S	animal food	2018	ST1223	0.153846		0.177778	1	0.25		0.3	0.214286	0.5		0.5	0.181818			0.111111	0.333333			0.454545	0.833333	0.25	1	0.25		1	0.5	0.666667	0.666667	0.373737	0.833333	1	0.153846	0.333333		0.333333	0.285714	0.25				0.833333	0.333333	0.571429	0.833333
CFSA17SA018.L350_DMS32959-V	R	animal food	2017	ST1223	0.237692		0.177778	0.75	0.833333		0.3	0.285714	0.333333		0.5	0.181818			0.747475	0.5			0.454545	0.166667	0.25	0.75	0.166667		0.875	0.5	0.833333	0.666667	0.373737	1	1	0.237692	0.333333		0.333333	0.285714	0.375				0.833333	0.333333	0.571429	0.833333
CFSA17SA053.L350_DMS33048-V	R	animal food	2017	ST1223	0.153846		0.2	0.75	0.833333		0.3	0.214286	0.333333		0.5	0.181818			0.747475	0.333333			0.454545	0.833333	0.25	0.5			0.75	0.5	0.833333	0.666667	0.373737	0.833333	1	0.153846	0.333333		0.333333	0.285714	0.5				0.833333	0.333333	0.571429	0.833333
CFSA17SA054.L350_DMS33049-V	R	animal food	2017	ST1223	0.237692		0.2	0.75	0.833333		0.3	0.285714	0.333333		0.5	0.181818			0.747475	0.333333			0.454545	0.166667	0.25	0.5			0.75	0.5	0.833333	0.666667	0.373737	0.833333	1	0.237692	0.333333		0.333333	0.285714	0.5				0.833333	0.333333	0.571429	0.833333
CFSA12SA049.L350_DMS34277-V	R	animal food	2012	CC9	0.692377		0.333333	0.5	0.5		0.6	0.642857	0.333333	0.4	0.333333	1		0.333333	0.111111				0.272727	0.666667	0.5	0.25	0.416667		0.375	0.625	0.166667				0.2	0.692377	0.333333	0.8	0.333333	0.142857	0.125				0.75	0.666667	0.285714	0.833333
CFSA12SA052.L350_DMS34280-V	R	animal food	2012	CC9	0.692377		0.333333	0.5	0.5		0.6	0.642857	0.166667	0.4	0.333333	1		0.333333	0.111111				0.272727	0.666667	0.5		0.833333		0.375	0.625	0.916667				0.2	0.692377	0.333333	0.533333	0.333333	0.142857	0.25				0.75	0.666667	0.285714	0.833333
CFSA15SA068.L350_DMS07377	S	animal food	2015	CC9	0.692377		0.333333	0.5	0.5		0.6	0.642857	0.333333	0.2	0.333333	1		0.333333	0.111111				0.181818	0.666667	0.5	0.25	0.75		0.375	0.625	0.75				0.4	0.692377	0.333333	0.6	0.333333	0.142857	0.25				0.75	0.666667	0.285714	0.833333
CFSA15SA069.L350_DMS07378	S	animal food	2015	CC9	0.692377		0.333333	0.5	0.5		0.6	0.642857	0.333333	0.2	0.333333	1		0.333333	0.111111				0.181818	0.666667	0.5	0.25	0.75		0.375	0.625	0.75				0.4	0.692377	0.333333	0.6	0.333333	0.142857	0.25				0.75	0.666667	0.285714	0.833333
CFSA15SA008.L350_DMS07759	R	animal food	2015	CC9	0.692377		0.333333	0.5	0.5		0.6	0.642857	0.333333	0.2	0.333333	1		0.333333	0.111111				0.181818	0.666667	0.5	0.25	0.75		0.375	0.625	0.75				0.4	0.692377	0.333333	0.6	0.333333	0.142857	0.25				0.75	0.666667	0.285714	0.833333
CFSA12SA021.L350_DMS34246-V	R	animal food	2012	CC9	0.615385		0.333333	0.5	0.5		0.6	0.571429	0.333333	0.4	0.333333	1		0.333333	0.111111				0.272727	0.583333	0.5	0.25	0.666667		0.375	0.625	0.166667				0.2	0.615385	0.333333	0.6	0.333333	0.142857	0.25				0.75	0.666667	0.285714	0.833333
CFSA12SA069.L350_DMS34295-V	R	animal food	2012	CC9	0.692377		0.333333	0.5	0.5		0.55	0.642857	0.333333	0.4	0.333333	1		0.333333	0.111111				0.181818	0.666667	0.5	0.25	0.666667		0.375	0.625	0.166667				0.2	0.692377	0.333333	0.6	0.333333	0.142857	0.25				0.666667	0.666667	0.285714	0.833333
CFSA.SA003.L350_DMS29475-V	S	human	2017	ST944	0.376924		0.444444	0.5	0.5		0.55	0.214286	0.333333	0.6	1	1		0.666667	0.747475		0.166667		1	0.333333	0.25	0.5	0.166667	0.166667	0.5	0.25	0.833333	0.333333		0.166667		0.237692	0.333333	0.666667	0.333333	0.428571	0.125			0.2	0.416667	0.666667	0.285714	0.833333
CFSA15SA153.L350_DMS07833	R	animal food	2015	ST121	0.153846		0.688889	0.5	0.5		0.8	0.714286	0.333333	0.2	0.5	0.727273		0.666667	0.747475	0.5			0.363636	0.833333	0.25	0.5	0.833333		0.5	0.125	0.833333		0.373737			0.769238		0.133333	0.333333	0.285714	0.375			0.2	0.583333	1	0.428571	0.833333
CLSA78.L350_DMS07743	S	human	2015	ST121	0.153846		0.844444	0.25	0.5		0.85	0.714286	0.166667	0.4	0.5	0.727273		0.666667	0.111111	0.5			0.363636		0.25	0.25	0.833333		0.375	0.125	0.833333		0.373737			0.769238		0.133333	0.333333	0.285714	0.25			0.2	0.583333	1	0.428571	0.833333
CLSA81.L350_DMS07746	S	human	2015	ST121	0.153846		0.844444	0.25	0.5		0.85	0.714286	0.166667	0.4	0.5	1		0.666667	0.111111	0.5			0.363636		0.25	0.25	0.833333		0.375	0.125	0.833333		0.373737			0.769238		0.133333	0.333333	0.285714	0.25			0.2	0.583333	1	0.428571	0.833333
CFSA12SA060.L350_DMS34286-V	R	animal food	2012	ST10	0.769238	0.2	0.444444	0.5	0.666667		0.3	0.142857	0.833333	0.4	0.166667	0.181818		0.1	0.111111				0.545455		0.25	0.25	0.25	0.166667	0.125	0.375	0.75		0.111111	0.333333	0.2	0.153846		0.4	0.666667	0.857143	0.625			0.8	0.416667	0.333333	0.571429	0.833333
CFSA15SA116.L350_DMS07231	R	animal food	2015	ST3689	0.153846		0.511111	0.25	0.5		0.3	0.142857	0.166667	0.2		0.727273		0.166667	0.111111	0.166667			0.181818	0.833333	0.25	0.5	0.833333		0.125	0.5	0.166667	0.666667	0.111111	0.333333	0.2	0.153846	0.666667	1	0.666667	0.714286	0.5			0.8	0.166667	0.666667	0.428571	0.416667
CLSA05.L350_DMS07450	S	human	2015	ST20	0.538462	1	0.355556	0.25	0.5	1	0.45	0.5	0.333333	0.2	0.166667	0.181818	1	0.333333	0.747475		1	1	0.454545	0.583333	0.25	0.25	0.25		0.5	0.875				0.166667	0.4	0.461538		0.333333		0.142857	0.5	1		0.4	0.5	0.333333	0.142857	0.166667	1
CLSA06.L350_DMS07451	S	human	2015	ST20	0.538462	1	0.355556	0.25	0.5	0.75	0.45	0.5	0.333333	0.2	0.166667	0.181818	0.875	0.333333	0.747475		1	0.875	0.454545	0.583333	0.25	0.25	0.25		0.5	0.875				0.166667	0.4	0.538462				0.142857	0.5	0.875		0.4	0.5	0.333333	0.142857	0.166667	0.875
CLSA04.L350_DMS07819	S	human	2015	ST20	0.615385	1	0.355556	0.25	0.5	0.375	0.45	0.571429	0.333333	0.2	0.166667	0.181818	0.375	0.333333	0.747475		1	0.375	0.454545	0.666667	0.25	0.25	0.25		0.5	0.875				0.166667	0.4	0.615385		0.666667		0.142857	0.5	0.375		0.4	0.5	0.333333	0.142857	0.166667	0.375
CLSA07.L350_DMS07452	S	human	2015	ST20	0.692377	0.6	0.377778	0.25	0.5	0.375	0.45	0.642857	0.333333	0.2	0.166667	0.181818	0.375	0.333333	0.747475		0.5	0.375	0.454545	0.75	0.25	0.25	0.25		0.5	1				0.333333	0.4	0.615385				0.142857	0.5	0.375		0.4	0.5	0.333333	0.142857	0.166667	0.375
CLSA11.L350_DMS07455	S	human	2015	ST20	0.692377	0.4	0.355556	0.25	0.5	0.375	0.45	0.642857	0.333333	0.2	0.166667	0.181818	0.375	0.333333	0.747475		0.5	0.375	0.454545	0.75	0.25	0.25	0.25		0.5	0.875				0.166667	0.4	0.692377		0.666667		0.142857	0.5	0.375		0.4	0.5	0.333333	0.142857	0.166667	0.375
CLSA01.L350_DMS07447	S	human	2015	ST20	0.538462	0.6	0.355556	0.25	0.5	0.375	0.45	0.5	0.333333	0.2	0.166667	0.181818	0.375	0.333333	0.747475		0.5	0.375	0.454545	0.583333	0.25	0.25	0.25		0.5	0.875				0.166667	0.4	0.538462		0.333333		0.142857	0.5	0.375		0.4	0.5	0.333333	0.142857	0.166667	0.375
CLSA18.L350_DMS07474	S	human	2015	ST20	0.538462	0.4	0.377778	0.25	0.5	0.375	0.45	0.5	0.333333	0.2	0.166667	0.181818	0.375	0.333333	0.747475		0.5	0.375	0.454545	0.583333	0.25	0.25	0.25		0.5	0.875				0.166667	0.4	0.538462		0.666667		0.142857	0.5	0.375		0.4	0.5	0.333333	0.142857	0.166667	0.375
CLSA13.L350_DMS07470	S	human	2015	ST20	0.538462	0.4	0.377778	0.25	0.5	0.375	0.45	0.571429	0.333333	0.2	0.166667	0.181818	0.375	0.333333	0.747475		0.5	0.375	0.363636	0.583333	0.25	0.25	0.25		0.5	0.875					0.4	0.538462		0.666667		0.142857	0.5	0.375		0.4	0.5	0.333333	0.142857	0.166667	0.375
CLSA17.L350_DMS07473	S	human	2015	ST20	0.538462	0.4	0.377778	0.25	0.5	0.375	0.45	0.5	0.333333	0.2	0.166667	0.181818	0.375	0.333333	0.747475		0.5	0.375	0.454545	0.583333	0.25	0.25	0.25		0.5	0.875				0.166667	0.4	0.461538		0.666667		0.142857	0.5	0.375		0.4	0.5	0.333333	0.142857	0.166667	0.375
CLSA10.L350_DMS07454	S	human	2015	ST20	0.615385	0.6	0.377778	0.25	0.5	0.375	0.45	0.571429	0.333333	0.2	0.166667	0.181818	0.375	0.333333	0.747475		0.5	0.375	0.454545	0.666667	0.25	0.25	0.25		0.5	0.875				0.166667	0.4	0.615385		0.333333		0.142857	0.5	0.375		0.4	0.5	0.333333	0.142857	0.166667	0.375
CLSA16.L350_DMS07472	S	human	2015	ST20	0.615385	0.4	0.377778	0.25	0.5	0.5	0.45	0.571429	0.333333	0.2	0.166667	0.181818	0.5	0.333333	0.747475		0.5	0.5	0.454545	0.666667	0.25	0.25	0.25		0.5	0.875				0.166667	0.4	0.615385		0.666667		0.142857	0.5	0.5		0.4	0.5	0.333333	0.142857	0.166667	0.5
CLSA02.L350_DMS07448	S	human	2015	ST20	0.538462	1	0.377778	0.25	0.5	0.375	0.45	0.5	0.333333	0.2	0.166667	0.181818	0.375	0.333333	0.747475		1	0.375	0.363636	0.583333	0.25	0.25	0.25		0.5	0.875				0.166667	0.4	0.461538		0.333333		0.142857	0.5	0.375		0.4	0.5	0.333333	0.142857	0.166667	0.375
CLSA08.L350_DMS07453	S	human	2015	ST20	0.615385	1	0.355556	0.25	0.5	0.375	0.45	0.571429	0.333333	0.2	0.166667	0.181818	0.375	0.333333	0.747475		1	0.375	0.454545	0.666667	0.25	0.25	0.25		0.5	0.875				0.166667	0.4	0.538462		0.666667		0.142857	0.5	0.375		0.4	0.5	0.333333	0.142857	0.166667	0.375
CLSA14.L350_DMS07798	S	human	2015	ST20	0.615385	0.8	0.377778	0.25	0.5	0.375	0.45	0.571429	0.333333	0.2	0.166667	0.181818	0.375	0.333333	0.747475		0.833333	0.375	0.454545	0.666667	0.25	0.25	0.25		0.5	0.875				0.166667	0.4	0.615385		0.666667		0.142857	0.5	0.375		0.4	0.5	0.333333	0.142857	0.166667	0.375
CLSA12.L350_DMS07456	S	human	2015	ST20	0.538462	1	0.355556	0.25	0.5	0.375	0.45	0.5	0.333333	0.2	0.166667	0.181818	0.375	0.333333	0.747475		1	0.375	0.454545	0.583333	0.25	0.25	0.25		0.25	0.875				0.166667	0.4	0.538462		0.666667		0.142857	0.5	0.375		0.4	0.5	0.333333	0.142857	0.166667	0.375
CLSA15.L350_DMS07471	S	human	2015	ST20	0.538462	0.8	0.355556	0.25	0.5	0.375	0.45	0.5	0.333333	0.2	0.166667	0.181818	0.375	0.333333	0.747475		0.833333	0.375	0.454545	0.583333	0.25	0.25	0.25		0.5	0.75				0.166667	0.4	0.461538		0.666667		0.142857	0.5	0.375		0.4	0.5	0.333333	0.142857	0.166667	0.375
CFSA.SA038.L350_DMS29510-V	S	human	2017	ST45	0.153846		0.244444	0.25	0.5		0.35	0.142857		0.2	0.333333			0.666667	0.747475	0.166667			1	0.166667	0.25		0.833333		0.375	0.375	0.833333	0.333333		0.333333	0.4	0.153846	0.333333	0.2		0.428571	0.5					0.333333	0.571429	0.25
CFSA14SA040.L350_DMS34439-V	S	animal food	2014	ST45	0.153846		0.266667	0.5	0.583333		0.3	0.142857		0.2	0.333333			0.666667	0.747475	0.166667				0.166667	0.25		0.166667		0.375	0.375	0.666667	0.333333		0.333333	0.4	0.153846	0.333333	0.533333		0.857143	0.5					0.333333	0.571429	0.25
CFSA16SA005.L350_DMS34447-V	S	animal food	2016	ST45	0.153846		0.311111	0.5	0.583333		0.35	0.142857		0.2	0.333333			0.666667	0.747475	0.166667			1	0.166667	0.25		0.166667		0.375	0.375	0.666667	0.333333		0.333333	0.4	0.153846	0.333333	0.4		0.857143	0.5					0.333333	0.571429	0.25
18A236.L350_BDMS190616957-1a	S	non-animal food	2018	ST45	0.153846		0.288889	0.5	0.583333		0.3	0.142857		0.2	0.333333			0.666667	0.747475	0.166667				0.166667	0.25		0.166667		0.375	0.375	0.666667	0.333333		0.333333	0.4	0.153846	0.333333	0.533333		0.857143	0.375					0.333333	0.571429	0.25
CFSA16SA051.L350_FDMS170419306-1A	R	animal food	2016	ST45	0.153846		0.266667	0.5	0.583333		0.3	0.142857		0.2	0.333333			0.666667	0.747475	0.166667				0.166667	0.25		0.166667		0.375	0.375	0.666667	0.333333		0.333333	0.4	0.153846	0.333333	0.533333		1	0.375					0.333333	0.571429	0.25
CFSA14SA041.L350_DMS34440-V	S	animal food	2014	ST45	0.153846		0.355556	0.5	0.583333		0.4	0.142857		0.2	0.333333			0.666667	0.747475	0.166667			0.181818	0.166667	0.25		0.166667		0.375	0.375	0.666667	0.333333		0.333333	0.4	0.153846	0.333333	0.533333		0.857143	0.5				0.833333	0.333333	0.571429	0.25
CFSA17SA042.L350_DMS33037-V	S	non-animal food	2017	ST45	0.153846		0.355556	0.5	0.583333		0.35	0.142857		0.2	0.333333			0.666667	0.747475	0.166667			1	0.166667	0.25		0.166667		0.375	0.375	0.666667	0.333333		0.333333	0.4	0.153846	0.333333	0.533333		1	0.5				0.833333	0.333333	0.571429	0.333333
CFSA.SA046.L350_DMS29518-V	S	human	2017	ST22	0.615385		0.2	0.5	0.5		0.3	0.571429	0.5	0.6	0.666667	0.272727		0.133333	0.373737	0.166667			1	0.583333	0.25	0.25	0.833333	0.833333	0.125	0.375	0.833333	0.333333	0.111111	0.833333	0.4	0.615385		0.533333		0.428571	0.375				0.333333	0.333333	0.285714
CFSA.SA016.L350_DMS29488-V	S	human	2017	ST22	0.692377		0.2	0.5	0.5		0.3	0.642857	0.5	0.6	0.666667	0.272727		0.133333	0.373737	0.166667			1	0.666667	0.25	0.25	0.833333	0.666667	0.125	0.5	0.833333	0.333333	0.111111	0.833333	0.4	0.692377		0.6		0.428571	0.375				0.333333	0.333333	0.285714
CFSA.SA025.L350_DMS29497-V	S	human	2017	ST22	0.692377		0.2	0.5	0.5		0.3	0.642857	0.5	0.6	0.666667	0.272727		0.133333	0.373737	0.166667			1	0.666667	0.25	0.25	0.833333	0.666667	0.125	0.5	0.833333	0.333333	0.111111	0.833333	0.4	0.692377		0.6		0.428571	0.375				0.333333	0.333333	0.285714
CFSA.SA024.L350_DMS29496-V	S	human	2017	ST22	0.615385		0.133333	0.25	0.5		0.3	0.571429	0.333333	0.6	0.833333	0.272727		0.1	0.373737	0.333333			1	0.583333	0.25		0.833333	0.666667	0.125	0.375	0.833333	0.333333	0.747475	0.666667	0.4	0.692377		0.533333		0.571429	0.375				0.333333	0.333333	0.285714
CFSA15SA043.L350_DMS07048	R	animal food	2015	ST22	0.692377		0.155556	0.25	0.5		0.3	0.642857	0.5	0.6	0.666667	0.272727		0.1		0.166667			1	0.666667	0.25		0.833333	0.5	0.125	0.5	0.833333	0.333333	0.747475	0.833333	0.4	0.692377		0.533333		0.428571	0.375				0.333333	0.333333	0.285714
CFSA15SA129.L350_DMS07247	R	animal food	2015	ST22	0.692377		0.155556	0.25	0.5		0.3	0.642857	0.5	0.6	0.666667	0.272727		0.1	0.373737	0.166667			1	0.666667	0.25		0.833333	0.833333	0.125	0.5	0.833333	0.333333	0.747475	0.833333	0.4	0.692377		0.6		0.571429	0.375				0.333333	0.333333	0.285714
CFSA17SA096.L350_DMS33096-V	S	non-animal food	2017	ST30	0.461538		0.333333	0.25	0.5		0.4	0.428571	0.333333	0.4	0.333333	0.545455		0.666667	0.747475				0.454545	0.416667	0.5	0.25	0.833333		0.375	0.375	0.833333	0.333333	0.373737	0.333333	0.2	0.461538		0.333333	0.333333	0.428571	0.75			1	0.5	0.333333	0.142857	0.833333
CFSA.SA001.L350_DMS29473-V	S	human	2017	ST30	0.461538		0.333333	0.25	0.5		0.4	0.428571	0.166667	0.4	0.333333	0.545455		0.666667	0.111111				0.454545	0.416667	0.5		0.833333		0.375	0.25	0.833333	0.333333	0.373737	0.5	0.2	0.461538		0.333333	0.333333	0.428571	0.75			1	0.5	0.333333	0.142857	0.833333
CFSA17SA084.L350_DMS33085-V	S	non-animal food	2017	ST30	0.461538		0.333333	0.25	0.5		0.4	0.428571	0.166667	0.4	0.333333	0.545455		0.666667	0.747475				0.454545	0.416667	0.5		0.833333		0.375	0.25	0.833333	0.333333	0.373737	0.333333	0.2	0.461538		0.333333	0.333333	0.428571	0.75			1	0.5	0.333333	0.142857	0.833333
CFSA17SA085.L350_DMS33086-V	S	non-animal food	2017	ST30	0.461538		0.333333	0.25	0.5		0.4	0.428571	0.166667	0.4	0.333333	0.545455		0.666667	0.747475				0.454545	0.416667	0.5		0.833333		0.375	0.25	0.833333	0.333333	0.373737	0.333333	0.2	0.461538		0.333333	0.333333	0.428571	0.75			1	0.5	0.333333	0.142857	0.833333
CFSA15SA004.L350_DMS07331	R	animal food	2015	CC398	0.384615		0.4	0.25	0.5		0.45	0.285714	0.166667	0.2	0.666667	0.272727		0.1					0.181818	0.333333	0.25	0.25	0.666667		0.125	0.375	0.833333		0.373737	0.5	0.2	0.376924		0.533333	0.333333	0.714286	0.375				0.416667	0.333333	0.285714
CFSA15SA005.L350_DMS07332	R	animal food	2015	CC398	0.384615		0.4	0.25	0.5		0.45	0.285714	0.166667	0.2	0.666667	0.272727		0.1					0.181818	0.333333	0.25	0.25	0.666667		0.125	0.375	0.833333		0.373737	0.5	0.2	0.376924		0.533333	0.333333	0.714286	0.375				0.416667	0.333333	0.285714
CFSA15SA110.L350_DMS07225	S	animal food	2015	CC398	0.384615		0.4	0.25	0.5		0.5	0.285714	0.333333	0.6	0.666667	0.272727		0.1	0.373737	0.166667			0.181818	0.333333	0.25	0.25	0.5		0.125	0.375	0.833333		0.373737	0.5	0.4	0.376924		0.466667	0.333333	0.714286	0.375			0.2	0.416667	0.333333	0.285714	0.833333
CFSA15SA079.L350_DMS07386	R	animal food	2015	CC398	0.384615		0.377778	0.25	0.5		0.5	0.285714	0.333333	0.6	0.666667	0.272727		0.1		0.166667			0.181818	0.333333	0.25	0.25	0.5			0.375	0.833333		0.373737	0.5	0.2	0.376924		0.533333	0.333333	0.714286	0.375				0.416667	0.333333	0.285714	0.833333
CFSA15SA060.L350_DMS07372	S	animal food	2015	CC398	0.384615		0.4	0.25	0.5		0.5	0.285714	0.333333	0.6	0.666667	0.272727		0.1		0.166667			0.181818	0.333333	0.25		0.5			0.375	0.833333		0.373737	0.5	0.2	0.376924		0.533333	0.333333	0.714286	0.375			0.2	0.416667	0.333333	0.285714	0.833333
CFSA15SA053.L350_DMS07366	R	animal food	2015	CC398	0.384615		0.377778	0.25	0.416667		0.5	0.285714	0.333333	0.6	0.666667	0.272727		0.1		0.166667			0.181818	0.333333	0.25		0.5			0.375	0.833333		0.373737	0.5	0.2	0.376924		0.533333	0.333333	0.714286	0.375			0.2	0.416667	0.333333	0.285714	0.833333
18A202.L350_BDMS190616951-1a	S	animal food	2018	CC398	0.376924		0.377778	0.5	0.5		0.5	0.214286	0.166667	0.4	0.666667	0.272727		0.1	0.373737				0.181818	0.25	0.25		0.333333			0.25	0.5		0.373737	0.5	0.2	0.237692			0.333333	0.714286	0.375				0.416667	0.333333	0.285714	0.833333
CFSA16SA053.L350_FDMS170058617-1A	S	non-animal food	2016	CC398	0.384615		0.377778	0.5	0.5		0.5	0.285714	0.166667	0.4	0.666667	0.272727		0.1	0.373737				0.181818	0.333333	0.25		0.333333			0.375	0.666667		0.373737	0.5	0.2	0.376924			0.333333	0.714286	0.375				0.416667	0.333333	0.285714	0.833333
18A201.L350_BDMS190616952-1a	S	animal food	2018	CC398	0.384615		0.377778	0.5	0.5		0.5	0.285714	0.166667	0.4	0.666667	0.272727		0.1	0.373737				0.181818	0.333333	0.25		0.333333			0.375	0.5		0.373737	0.5	0.2	0.376924			0.333333	0.714286	0.375				0.416667	0.333333	0.285714	0.833333
18A140.L350_BDMS190616977-1a	S	animal food	2018	CC398	0.384615		0.377778	0.5	0.5		0.5	0.285714	0.166667	0.4	0.666667	0.272727		0.1	0.373737				0.181818	0.333333	0.25		0.333333			0.375	0.666667		0.373737	0.5	0.2	0.376924			0.333333	0.714286	0.375				0.416667	0.333333	0.285714	0.833333
18A141.L350_BDMS190616976-1a	S	non-animal food	2018	CC398	0.384615		0.377778	0.5	0.5		0.5	0.285714	0.166667	0.4	0.666667	0.272727		0.1	0.373737				0.181818	0.333333	0.25		0.333333			0.375	0.666667		0.373737	0.5	0.2	0.376924			0.333333	0.714286	0.375				0.416667	0.333333	0.285714	0.833333
CFSA17SA082.L350_DMS33083-V	S	non-animal food	2017	CC398	0.384615		0.377778	0.5	0.5		0.5	0.285714	0.166667	0.4	0.666667	0.272727		0.1	0.373737				0.181818	0.333333	0.25		0.333333			0.375	0.666667		0.373737	0.5	0.2	0.376924			0.333333	0.714286	0.375				0.416667	0.333333	0.285714	0.833333
18A169.L350_BDMS190616978-1a	S	animal food	2018	CC398	0.384615		0.377778	0.5	0.5		0.5	0.285714	0.166667	0.4	0.666667	0.272727		0.1	0.373737				0.181818	0.333333	0.25		0.333333			0.375	0.666667		0.373737	0.5	0.2	0.376924			0.333333	0.714286	0.375				0.416667	0.333333	0.285714	0.833333
11A1502.L350_BDMS190616926-1a	S	animal food	2011	CC398	0.384615		0.377778	0.5	0.5		0.5	0.285714	0.166667	0.4	0.666667	0.272727		0.1	0.373737				0.181818	0.333333	0.25		0.333333			0.375	0.666667		0.373737	0.5	0.2	0.376924			0.333333	0.714286	0.375				0.416667	0.333333	0.285714	0.833333
CFSA12SA008.L350_DMS34233-V	R	animal food	2012	CC398	0.384615		0.377778	0.5	0.5		0.5	0.285714	0.166667	0.4	0.666667	0.272727		0.1	0.373737				0.181818	0.333333	0.25		0.333333			0.375	0.666667		0.373737	0.5	0.2	0.376924			0.333333	0.714286	0.375				0.416667	0.333333	0.285714	0.833333
CFSA17SA098.L350_DMS33098-V	S	non-animal food	2017	CC398	0.384615		0.377778	0.5	0.5		0.5	0.285714	0.166667	0.4	0.666667	0.272727		0.1	0.373737				0.181818	0.333333	0.25		0.333333			0.375	0.666667		0.373737	0.5	0.2	0.376924			0.333333	0.714286	0.375				0.416667	0.333333	0.285714	0.833333
18A203.L350_BDMS190616954-1a	R	animal food	2018	CC398	0.384615		0.355556	0.5	0.5		0.5	0.285714	0.166667	0.4	0.666667	0.272727		0.1	0.373737				0.181818	0.333333	0.25		0.333333			0.375	0.666667		0.373737	0.5	0.2	0.376924			0.333333	0.714286	0.375				0.416667	0.333333	0.285714	0.833333
CFSA12SA007.L350_DMS34232-V	R	animal food	2012	CC398	0.384615		0.377778	0.5	0.5		0.5	0.285714	0.166667	0.4	0.666667	0.272727		0.1	0.373737				0.181818	0.333333	0.25		0.333333			0.375	0.666667		0.373737	0.5	0.2	0.376924			0.333333	0.714286	0.375				0.416667	0.333333	0.285714	0.833333
11A1165.L350_BDMS190616927-1a	S	animal food	2011	CC398	0.384615		0.377778	0.5	0.5		0.5	0.285714	0.166667	0.4	0.666667	0.272727		0.1	0.373737				0.181818	0.333333	0.25		0.333333			0.375	0.666667		0.373737	0.5	0.2	0.376924			0.333333	0.714286	0.375				0.416667	0.333333	0.285714	0.833333
11A96.L350_BDMS190616945-1a	S	non-animal food	2011	CC398	0.384615		0.4	0.5	0.5		0.5	0.285714	0.166667	0.4	0.666667	0.272727		0.1	0.373737				0.181818	0.333333	0.25		0.333333			0.375	0.666667		0.373737	0.5	0.2	0.376924			0.333333	0.714286	0.375				0.416667	0.333333	0.285714	0.833333
11A1505.L350_BDMS190616923-1a	R	animal food	2011	CC398	0.384615		0.377778	0.75	0.583333		0.45	0.285714	0.333333	0.4	0.666667	0.272727		0.1		0.166667			0.181818	0.333333	0.25	0.25	0.5			0.375	0.75		0.373737	0.5	0.2	0.376924		0.333333	0.333333	0.714286	0.375				0.416667	0.333333	0.285714	0.833333
18A192.L350_BDMS190616947-1a	R	non-animal food	2018	CC398	0.384615		0.377778	0.5	0.583333		0.5	0.285714	0.5	0.4	0.666667	0.272727		0.1	0.373737	0.166667			0.181818	0.333333	0.25	0.25	0.5			0.375	0.75		0.373737	0.5	0.2	0.376924		0.466667	0.333333	0.714286	0.5				0.416667	0.333333	0.285714	0.833333
CFSA17SA097.L350_DMS33097-V	S	non-animal food	2017	CC398	0.384615		0.311111	0.25	0.333333		0.5	0.285714	0.166667	0.6	0.666667	0.272727		0.1	0.373737				0.181818	0.333333	0.25		0.25			0.375	0.833333		0.373737	0.5	0.2	0.376924		0.533333	0.333333	0.714286	0.375				0.416667	0.333333	0.285714	0.833333
CFSA15SA073.L350_DMS07381	S	animal food	2015	CC398	0.384615		0.311111	0.25	0.5		0.5	0.285714	0.166667	0.6	0.666667	0.272727		0.1					0.181818	0.333333	0.25		0.166667			0.375	0.833333		0.373737	0.5	0.2	0.376924		0.4	0.333333	0.714286	0.375				0.416667	0.333333	0.285714	0.833333
CFSA15SA119.L350_DMS07234	S	animal food	2015	CC398	0.384615		0.377778	0.25	0.416667		0.5	0.285714	0.166667	0.2	0.666667	0.272727		0.1	0.373737				0.181818	0.333333	0.25		0.166667			0.375	0.833333		0.373737	0.5	0.2	0.376924		0.533333	0.333333	0.857143	0.375				0.416667	0.333333	0.285714	0.833333
CLSA58.L350_DMS07783	R	human	2015	CC398	0.384615		0.333333	0.25	0.416667		0.45	0.285714	0.166667	0.4	0.666667	0.272727		0.1	0.373737				0.181818	0.333333	0.25		0.166667			0.375	0.833333		0.373737	0.5	0.2	0.376924		0.533333	0.333333	0.714286	0.375				0.416667	0.333333	0.285714	0.833333
CLSA33.L350_DMS07492	R	human	2015	CC398	0.384615		0.333333	0.25	0.416667		0.45	0.285714	0.166667	0.4	0.666667	0.272727		0.1	0.373737				0.181818	0.333333	0.25		0.166667			0.375	0.833333		0.373737	0.5	0.2	0.376924		0.533333	0.333333	0.714286	0.375				0.416667	0.333333	0.285714	0.833333
CLSA59.L350_DMS07784	R	human	2015	CC398	0.384615		0.333333	0.25	0.416667		0.45	0.285714	0.166667	0.4	0.666667	0.272727		0.1	0.373737				0.181818	0.333333	0.25		0.166667			0.375	0.833333		0.373737	0.5	0.2	0.376924		0.533333	0.333333	0.714286	0.375				0.416667	0.333333	0.285714	0.833333
CFSA15SA080.L350_DMS07387	R	animal food	2015	CC398	0.384615		0.355556	0.25	0.416667		0.5	0.285714	0.166667	0.4	0.666667	0.272727		0.666667	0.373737				0.181818	0.333333	0.25		0.166667			0.375	0.833333			0.5	0.2	0.376924		0.533333	0.333333	0.714286	0.375				0.416667	0.333333	0.285714	0.833333
CFSA16SA033.L350_DMS34475-V	R	non-animal food	2016	CC398	0.384615		0.355556	0.25	0.416667		0.5	0.285714	0.166667	0.4	0.666667	0.272727		0.1	0.373737				0.181818	0.333333	0.25		0.166667			0.375	0.833333		0.373737	0.5	0.2	0.376924		0.533333	0.333333	0.714286	0.375				0.416667	0.333333	0.285714	0.833333
CFSA.SA045.L350_DMS29517-V	S	human	2017	CC398	0.384615		0.4	0.25	0.416667		0.5	0.285714	0.166667	0.4	0.666667	0.272727		0.1		0.166667			0.181818	0.333333	0.25		0.166667			0.375	0.833333		0.373737	0.5	0.2	0.376924		0.266667	0.333333	0.714286	0.5				0.416667	0.333333	0.285714	0.833333
CFSA.SA010.L350_DMS29482-V	S	human	2017	CC398	0.384615		0.377778	0.25	0.416667		0.5	0.285714	0.166667	0.4	0.666667	0.272727		0.1		0.166667			0.181818	0.333333			0.166667			0.375	0.833333		0.373737	0.5	0.2	0.376924		0.266667	0.333333	0.714286	0.5				0.416667	0.333333	0.285714	0.833333
CFSA.SA026.L350_DMS29498-V	S	human	2017	CC398	0.384615		0.377778	0.25	0.416667		0.5	0.285714	0.166667	0.4	0.666667	0.272727		0.1		0.166667			0.181818	0.333333			0.166667			0.375	0.833333		0.373737	0.5	0.2	0.376924		0.266667	0.333333	0.714286	0.5				0.416667	0.333333	0.285714	0.833333
CFSA.SA017.L350_DMS29489-V	S	human	2017	CC398	0.384615		0.4	0.25	0.416667		0.5	0.285714	0.166667	0.4	0.666667	0.272727		0.1		0.166667			0.181818	0.333333			0.166667			0.375	0.833333		0.373737	0.5	0.2	0.376924		0.266667	0.333333	0.714286	0.5				0.416667	0.333333	0.285714	0.833333
CFSA.SA032.L350_DMS29504-V	S	human	2017	CC398	0.384615		0.4	0.25	0.416667		0.5	0.285714	0.166667	0.4	0.666667	0.272727		0.1		0.166667			0.181818	0.333333	0.25		0.166667			0.375	0.833333		0.373737	0.5	0.2	0.376924		0.266667	0.333333	0.714286	0.5				0.416667	0.333333	0.285714	0.833333
CFSA.SA041.L350_DMS29513-V	S	human	2017	CC398	0.384615		0.377778	0.25	0.416667		0.5	0.285714	0.166667	0.4	0.666667	0.272727		0.1		0.166667			0.181818	0.333333	0.25		0.166667			0.375	0.833333		0.373737	0.5	0.2	0.376924		0.266667	0.333333	0.714286	0.5				0.416667	0.333333	0.285714	0.833333
CLSA72.L350_DMS07796	S	human	2015	CC398	0.384615		0.333333	0.25	0.333333		0.5	0.285714	0.166667	0.4	0.666667	0.272727		0.1	0.373737				0.181818	0.333333	0.25		0.333333			0.375	0.833333		0.373737	0.5	0.2	0.376924		0.533333	0.333333	0.714286	0.25				0.416667	0.333333	0.285714	0.833333
CLSA77.L350_DMS07742	R	human	2015	CC398	0.384615		0.333333	0.5	0.416667		0.45	0.285714	0.166667	0.4	0.666667	0.272727		0.1	0.373737				0.181818	0.333333	0.25	0.25	0.166667		0.25	0.375	0.833333		0.373737	0.5	0.2	0.376924		0.533333	0.333333	0.714286	0.375				0.416667	0.333333	0.285714	0.833333
CLSA50.L350_DMS07822	S	human	2015	CC398	0.384615		0.4	0.25	0.416667		0.45	0.285714	0.166667	0.4	0.666667	0.272727		0.1	0.373737				1	0.333333	0.25		0.166667			0.375	0.833333		0.373737	0.5	0.2	0.376924			0.333333	0.714286	0.375				0.416667	0.333333	0.285714	0.833333
CFSA.SA007.L350_DMS29479-V	S	human	2017	CC398	0.384615		0.377778	0.25	0.416667		0.5	0.285714	0.166667	0.4	0.666667	0.272727		0.1	0.373737				0.181818	0.333333	0.25		0.166667			0.375	0.833333		0.373737	0.5	0.2	0.376924		0.333333	0.333333	0.714286	0.375				0.416667	0.333333	0.285714	0.833333
CFSA.SA004.L350_DMS29476-V	S	human	2017	CC398	0.384615		0.377778	0.25	0.416667		0.5	0.285714	0.166667	0.4	0.666667	0.272727		0.1	0.373737				0.181818	0.333333	0.25		0.166667			0.375	0.833333		0.373737	0.5	0.2	0.376924		0.333333	0.333333	0.714286	0.375				0.416667	0.333333	0.285714	0.833333
CFSA.SA039.L350_DMS29511-V	S	human	2017	CC398	0.384615		0.377778	0.25	0.416667		0.5	0.285714	0.166667	0.4	0.666667	0.272727		0.1	0.373737				0.181818	0.333333	0.25		0.166667			0.375	0.833333		0.373737	0.5	0.2	0.376924		0.333333	0.333333	0.714286	0.375				0.416667	0.333333	0.285714	0.833333
CFSA.SA014.L350_DMS29486-V	S	human	2017	CC398	0.384615		0.377778	0.25	0.416667		0.5	0.285714	0.166667	0.2	0.666667	0.272727		0.1	0.373737				0.181818	0.333333	0.25		0.166667			0.375	0.833333		0.373737	0.5	0.2	0.376924		0.533333	0.333333	0.714286	0.375				0.416667	0.333333	0.285714	0.833333
CFSA.SA020.L350_DMS29492-V	S	human	2017	CC398	0.384615		0.377778	0.25	0.416667		0.5	0.285714	0.166667	0.2	0.666667	0.272727		0.1	0.373737				0.181818	0.333333	0.25		0.166667			0.375	0.833333		0.373737	0.5	0.2	0.376924		0.533333	0.333333	0.714286	0.375				0.416667	0.333333	0.285714	0.833333
CFSA.SA029.L350_DMS29501-V	S	human	2017	CC398	0.384615		0.377778	0.25	0.416667		0.5	0.285714	0.166667	0.2	0.666667	0.272727		0.1	0.373737				0.181818	0.333333	0.25		0.166667			0.375	0.833333		0.373737	0.5	0.2	0.376924		0.533333	0.333333	0.714286	0.375				0.416667	0.333333	0.285714	0.833333
CFSA17SA046.L350_DMS33041-V	S	non-animal food	2017	CC398	0.384615		0.288889	0.25	0.333333		0.45	0.285714	0.166667	0.6	0.666667	0.272727		0.1	0.373737				0.181818	0.333333	0.25		0.166667			0.375	0.833333		0.373737	0.5	0.2	0.376924		0.533333	0.333333	0.714286	0.375				0.416667	0.333333	0.285714	0.833333
CFSA17SA045.L350_DMS33040-V	R	animal food	2017	CC398	0.384615		0.288889	0.25	0.333333		0.45	0.285714	0.166667	0.6	0.666667	0.272727		0.1	0.373737				0.181818	0.333333	0.25		0.166667			0.375	0.833333		0.373737	0.5	0.2	0.376924		0.533333	0.333333	0.714286	0.375				0.416667	0.333333	0.285714	0.833333
CLSA80.L350_DMS07745	S	human	2015	CC1	0.153846		0.488889		0.583333		0.55	0.142857	0.333333	0.4	0.333333	0.181818		0.666667	0.747475	0.5			0.454545	0.166667	0.5		0.75		0.125		0.833333		0.373737	0.166667	0.4	0.769238	0.333333	0.466667	0.666667		1			0.6	0.583333		0.285714	0.833333
11A123.L350_BDMS190616943-1a	S	animal food	2011	CC630	0.615385		0.6	0.5	0.5		0.6	0.642857	0.166667	0.4	0.333333	0.181818		0.333333	0.148148	0.166667			0.363636	0.666667	1	0.25	0.333333	0.5	0.375	0.625	0.5			0.333333	0.2	0.692377	0.333333	0.4	0.666667	0.857143	0.25			0.2	0.833333	0.666667		0.833333
CFSA12SA006.L350_DMS34231-V	R	non-animal food	2012	CC630	0.538462		0.555556	0.5	0.5		0.6	0.642857	0.333333	0.4	0.333333	1		0.333333	0.148148	0.166667			0.363636	0.583333	1	0.25	0.333333	0.5	0.375	0.5	0.5			0.166667	0.2	0.769238	0.333333	0.4	0.666667	0.857143	0.25			0.2	0.833333	0.666667		0.833333
CLSA27.L350_DMS07821	R	human	2015	CC630	0.692377		0.6	0.5	0.5		0.6	0.714286	0.333333	0.6	0.333333	0.181818		0.333333	0.185185	0.166667			0.454545	0.75	0.75	0.5	0.166667	0.833333	0.375	0.625	0.666667			0.166667	0.2	0.692377	0.333333	0.4	0.666667	0.857143	0.25			0.2	0.75	0.666667		0.833333
CLSA53.L350_DMS07778	R	human	2015	CC630	0.615385		0.622222	0.5	0.5		0.6	0.642857	0.333333	0.6	0.333333	0.181818		0.333333	0.185185	0.166667			0.454545	0.666667	0.75	0.5	0.166667	0.666667	0.375	0.5	1			0.166667	0.2	0.615385	0.333333	0.4	0.666667	0.857143	0.25			0.2	0.75	0.666667		0.833333
[truncated: 315 more rows]
[truncated: 1,955 more columns]

## Sheet: ERY
ID	class	Source	Year	CC	kmer 1	kmer 2	kmer 3	kmer 4	kmer 5	kmer 6	kmer 7	kmer 8	kmer 9	kmer 10	kmer 11	kmer 12	kmer 13	kmer 14	kmer 15	kmer 16	kmer 17	kmer 18	kmer 19	kmer 20	kmer 21	kmer 22	kmer 23	kmer 24	kmer 25	kmer 26	kmer 27	kmer 28	kmer 29	kmer 30	kmer 31	kmer 32	kmer 33	kmer 34	kmer 35	kmer 36	kmer 37	kmer 38	kmer 39	kmer 40	kmer 41	kmer 42	kmer 43	kmer 44	kmer 45
[truncated: 667 more rows]
[truncated: 1,955 more columns]

[truncated: 4 more sheets: GEN, PEN, SXT, TET]
