# Supplementary material for: Whole-Genome Sequencing and Machine Learning Analysis of Staphylococcus aureus from Multiple Heterogeneous Sources in China Reveals Common Genetic Traits of Antimicrobial Resistance
Source: mSystems. 2021 Jun 8;6(3):e01185-20. doi: 10.1128/mSystems.01185-20 (PMC8579812; doi:10.1128/mSystems.01185-20)
Supplement: TABLE S6 [file msystems.01185-20-st006.xlsx]

## Sheet: Sheet1
Supplementary Table 6. Genes associated with antimicrobial resistance phenotypes in the cohort. For each gene, the gene name, description and function together with the number of k-mer hits per gene for each antimicrobial is given.
			Hits to gene from best 2000 features in antibiotic model
Gene Name	Description	Function	CFX	CHL	CIP	CLI	ERY	GEN	OXA	PEN	SXT	TET
lpl2	putative lipoprotein	Virulence	54	0	4	38	60	47	53	0	0	3
IS256	IS256 family transposase IS256	HGT	3	0	201	4	3	7	3	0	4	32
mecA	PBP2a family beta-lactam-resistant peptidoglycan transpeptidase MecA	AMR	98	0	0	17	19	5	100	0	0	0
IS1182	IS1182 family transposase ISSau3	HGT	56	0	2	32	39	6	53	0	0	5
tcaA	Membrane-associated protein TcaA	Resistance	3	0	6	3	2	4	3	0	127	6
rep	Replication initiation protein	HGT	0	126	0	0	0	0	0	0	0	0
repD	Replication initiation protein	HGT	7	68	7	7	9	9	7	0	4	6
Tryptophan decarboxylase	Tryptophan decarboxylase		0	113	0	0	0	1	0	0	0	0
aacA-aphD	Bifunctional AAC/APH	AMR	4	0	28	6	6	27	4	0	3	22
sdrE	Serine-aspartate repeat-containing protein E	Virulence	26	0	0	10	22	9	26	0	0	0
ugpQ	Glycerophosphodiester phosphodiesterase%2C cytoplasmic	SCCmec complex	36	0	0	5	10	1	37	0	0	0
cat		AMR	1	77	0	3	2	1	1	0	0	0
essG	Type VII secretion system protein EsaG	Virulence	13	0	0	21	13	11	19	0	0	0
splF	Serine protease SplF	Virulence	14	0	0	14	30	1	17	0	0	0
map	Protein map	Virulence	14	0	3	13	21	7	14	0	0	0
sbcC	Nuclease SbcCD subunit C		15	0	3	11	13	11	15	0	0	3
ISNCY	ISNCY family transposase ISBli29	HGT	2	0	23	0	0	11	2	0	7	25
ssl7	Staphylococcal superantigen-like 7	Virulence	5	0	22	4	10	7	5	0	4	11
hylB		Virulence	15	0	3	6	16	7	16	0	0	2
hin		SCCmec complex	0	0	36	1	2	5	0	0	0	21
IS6	IS6 family transposase IS1216E	HGT	11	0	11	7	6	6	11	0	1	10
blaR1	Regulatory protein BlaR1	AMR	5	0	13	3	9	17	4	0	0	10
Staphylocoagulase	Staphylocoagulase	Virulence	8	0	3	5	10	17	9	0	0	3
hdfR	HTH-type transcriptional regulator HdfR		12	0	0	13	12	4	13	0	0	0
ebhA	Extracellular matrix-binding protein EbhA		16	0	0	6	15	0	17	0	0	0
IS30	IS30 family transposase ISSau5	HGT	6	0	5	7	5	6	6	0	7	7
copB		AMR	3	0	14	3	3	5	2	0	5	11
maoC		SCCmec complex	20	0	0	2	2	0	19	0	0	0
mco		AMR	3	0	12	2	3	8	3	0	0	10
Serine protease HtrA-like protein	Serine protease HtrA-like protein		7	0	0	7	14	3	7	0	2	0
ISL3	ISL3 family transposase IS1181	HGT	8	0	5	5	4	2	9	0	3	4
xerC	Tyrosine recombinase XerC	HGT	4	0	9	0	4	13	4	0	0	4
addB	ATP-dependent helicase/deoxyribonuclease subunit B		11	0	0	5	7	0	12	0	0	0
splC	Serine protease SplC		7	0	0	6	11	0	10	0	0	0
xerC	Tyrosine recombinase XerC	HGT	4	0	8	3	2	5	4	0	2	6
fnbB	Fibronectin-binding protein B	Virulence	9	0	0	3	8	5	8	0	0	0
essB		Virulence	10	0	0	4	5	3	10	0	0	0
ydeA	putative protease YdeA		7	0	0	8	9	0	7	0	0	0
splE	Serine protease SplE	Virulence	5	0	0	8	12	0	6	0	0	0
bin3	Putative transposon Tn552 DNA-invertase bin3	HGT	0	0	11	1	2	4	1	0	2	10
entE	Enterotoxin type E	Virulence	1	0	10	1	1	5	1	0	2	10
dppE			6	0	1	6	4	6	6	0	0	1
hlgA	Gamma-hemolysin component A	Virulence	6	0	0	6	8	4	6	0	0	0
ssl5	Staphylococcal superantigen-like 5	Virulence	5	0	1	5	8	5	5	0	0	1
der	GTPase Der		8	0	0	5	6	3	8	0	0	0
mqo1			8	0	0	5	7	2	8	0	0	0
topB	DNA topoisomerase 3		6	0	2	3	8	3	6	0	0	2
ebh	Extracellular matrix-binding protein ebh	Virulence	5	0	0	2	11	6	6	0	0	0
leuA			5	0	0	6	4	9	5	0	0	0
isdH	Iron-regulated surface determinant protein H		6	0	0	5	8	3	7	0	0	0
lacB			3	0	7	3	3	3	3	0	1	6
recD2	ATP-dependent RecD-like DNA helicase		8	0	0	5	7	0	8	0	0	0
fnbA	Fibronectin-binding protein A	Virulence	7	0	0	3	4	8	6	0	0	0
lsa(E)	ABC-F type ribosomal protection protein Lsa(E)	AMR	3	0	6	1	1	5	2	0	5	5
IS3	IS3 family transposase ISSau2		3	2	2	5	5	3	5	0	0	2
xerC	Tyrosine recombinase XerC	HGT	2	0	7	2	3	0	1	0	6	6
ydhK	putative protein YdhK		2	0	6	2	1	3	2	0	7	4
Superantigen-like protein 13	Superantigen-like protein 13		5	0	1	4	7	2	5	0	0	2
oppF			7	0	0	3	7	2	7	0	0	0
prmC			5	0	0	2	9	3	7	0	0	0
splE	Serine protease SplE	Virulence	5	0	0	6	8	0	6	0	0	0
blaZ		AMR	2	0	3	3	5	7	2	0	0	3
addA			4	0	0	3	6	6	5	0	0	0
esaA			7	0	0	3	6	0	7	0	0	0
comEC			2	0	9	2	1	2	2	0	1	4
mcrC			1	0	7	1	1	2	1	0	2	8
Putative two-component membrane permease complex subunit SMU	Putative two-component membrane permease complex subunit SMU_747c		1	0	5	2	2	2	2	0	4	4
bbp	Bone sialoprotein-binding protein	Virulence	7	0	0	7	0	0	7	0	0	0
cna	Collagen adhesin	Virulence	5	0	0	5	6	0	5	0	0	0
dnaE	DNA polymerase III subunit alpha		0	0	0	4	9	5	3	0	0	0
xerD	Tyrosine recombinase XerD	HGT	5	0	0	4	7	1	4	0	0	0
aadK			3	0	1	3	4	5	3	0	0	2
ftsK	DNA translocase FtsK		5	0	0	2	6	3	5	0	0	0
lspA	Lipoprotein signal peptidase		2	0	7	1	1	0	2	0	0	8
sarR	HTH-type transcriptional regulator SarR	Virulence	2	0	6	1	1	2	2	0	1	6
essC		Virulence	5	0	0	6	4	0	5	0	0	0
mvaS	Hydroxymethylglutaryl-CoA synthase		3	0	2	3	3	2	3	0	2	2
iscS	Cysteine desulfurase IscS		6	0	0	2	6	0	6	0	0	0
putative leukocidin-like protein 1	putative leukocidin-like protein 1		5	0	0	2	7	1	5	0	0	0
Putative multidrug export ATP-binding/permease protein	Putative multidrug export ATP-binding/permease protein		4	0	0	2	7	3	4	0	0	0
IS1380	IS1380 family transposase ISEnca1	HGT	0	0	6	0	0	2	0	0	7	5
acuC	Acetoin utilization protein AcuC		5	0	0	6	3	0	5	0	0	0
tarK	Teichoic acid ribitol-phosphate polymerase TarK		5	0	0	4	5	1	4	0	0	0
pchA	Salicylate biosynthesis isochorismate synthase		4	0	0	3	6	2	4	0	0	0
pdhC			5	0	0	3	4	1	5	0	0	1
infB	Translation initiation factor IF-2		3	0	0	3	6	3	4	0	0	0
bceB			4	0	0	5	5	0	4	0	0	0
speA	Arginine decarboxylase		4	0	0	4	6	0	4	0	0	0
lagD			5	0	0	4	4	0	5	0	0	0
mupA	mupirocin-resistant isoleucine--tRNA ligase MupA	AMR	3	0	0	4	5	3	3	0	0	0
putative ABC transporter ATP-binding protein	putative ABC transporter ATP-binding protein		4	0	0	3	7	0	4	0	0	0
mutL	DNA mismatch repair protein MutL		4	0	0	3	5	2	4	0	0	0
copA	Copper-exporting P-type ATPase		4	0	0	3	3	4	4	0	0	0
kdpB	Potassium-transporting ATPase ATP-binding subunit		4	0	0	3	5	2	4	0	0	0
ilvB	Acetolactate synthase large subunit		4	0	0	3	5	3	3	0	0	0
mecR1	Methicillin resistance mecR1 protein	AMR	6	0	0	2	2	1	7	0	0	0
apt			0	0	6	1	1	0	1	0	2	7
msbA	Lipid A export ATP-binding/permease protein MsbA		3	0	0	5	5	1	3	0	0	0
dus			4	0	0	4	5	0	4	0	0	0
ysdC	Putative aminopeptidase YsdC		4	0	0	4	5	0	4	0	0	0
Cas10/Csm1	CRISPR system single-strand-specific deoxyribonuclease Cas10/Csm1 (subtype III-A)		2	0	2	3	2	2	2	0	2	2
ydaP			5	0	0	3	4	0	5	0	0	0
xerC	Tyrosine recombinase XerC	HGT	2	0	3	2	3	3	2	0	0	2
entA	Enterotoxin type A		2	0	1	2	4	5	2	0	0	1
grsB	Gramicidin S synthase 2		5	0	0	2	2	2	6	0	0	0
topB	DNA topoisomerase 3		4	0	0	2	4	3	4	0	0	0
cls			2	0	0	2	5	6	2	0	0	0
tycB	Tyrocidine synthase 2		5	0	0	2	4	0	6	0	0	0
bcrA	Bacitracin transport ATP-binding protein BcrA		4	0	0	1	6	2	4	0	0	0
sbcC	Nuclease SbcCD subunit C		2	0	6	0	0	2	2	0	0	5
glpE			4	0	1	0	4	3	4	0	0	1
ssl1		Virulence	2	0	2	3	2	4	2	0	1	0
trmK	tRNA (adenine(22)-N(1))-methyltransferase		2	0	1	3	3	3	2	0	1	1
lnrL	Linearmycin resistance ATP-binding protein LnrL		4	0	0	3	5	0	4	0	0	0
ggt	Glutathione hydrolase proenzyme		4	0	0	3	3	2	4	0	0	0
putative ketoamine kinase	putative ketoamine kinase		2	0	5	2	2	2	2	0	0	1
yorK	Putative SPbeta prophage-derived single-strand DNA-specific exonuclease YorK		2	0	0	2	3	2	3	0	4	0
murG			3	0	0	2	5	3	3	0	0	0
menE			5	0	0	2	4	0	5	0	0	0
clpL			6	0	0	2	2	0	6	0	0	0
rsmB	Ribosomal RNA small subunit methyltransferase B		4	0	0	2	2	4	4	0	0	0
fhuD			3	0	0	2	4	4	3	0	0	0
oppD			3	0	0	1	5	4	3	0	0	0
nrdD	Anaerobic ribonucleoside-triphosphate reductase		5	0	0	4	2	0	4	0	0	0
ykoD	Putative HMP/thiamine import ATP-binding protein YkoD		4	0	0	3	4	0	3	0	1	0
tarM			4	0	0	3	3	1	4	0	0	0
bglK	Beta-glucoside kinase		3	0	0	3	5	1	3	0	0	0
ssp	Extracellular matrix protein-binding protein emp		2	0	1	2	4	3	2	0	0	1
pepA	Cytosol aminopeptidase		4	0	0	2	5	0	4	0	0	0
yciC			4	0	0	2	4	1	4	0	0	0
prkC			4	0	0	2	5	0	4	0	0	0
bacF	Transaminase BacF		4	0	0	2	5	0	4	0	0	0
nikA			3	0	0	2	2	5	3	0	0	0
ypdF	Aminopeptidase YpdF		2	0	0	2	4	4	2	0	0	1
ebhA	Extracellular matrix-binding protein EbhA		2	0	0	1	5	4	3	0	0	0
hin		SCCmec complex	0	0	8	0	1	2	0	0	0	4
yhaP			2	0	0	4	5	1	2	0	0	0
gtfA			4	0	0	3	3	0	4	0	0	0
bcgIB			3	0	0	3	3	2	3	0	0	0
ugtP	Processive diacylglycerol beta-glucosyltransferase		4	0	0	3	3	0	4	0	0	0
rsmA			3	0	0	3	3	2	3	0	0	0
norB	Quinolone resistance protein NorB		3	0	1	2	4	0	3	0	0	1
tarA			2	0	1	2	5	1	2	0	0	1
ywtE	5-amino-6-(5-phospho-D-ribitylamino)uracil phosphatase YwtE		3	0	0	2	4	2	3	0	0	0
ebpS	Elastin-binding protein EbpS		2	0	0	2	3	5	2	0	0	0
dltA			2	0	0	2	3	5	2	0	0	0
lipA			4	0	0	2	4	0	4	0	0	0
leuS			4	0	0	2	3	2	3	0	0	0
argJ	Arginine biosynthesis bifunctional protein ArgJ		3	0	0	2	4	2	3	0	0	0
opuBA			3	0	0	2	4	2	3	0	0	0
entB	Enterotoxin type B		2	0	0	2	3	5	2	0	0	0
yiaC	Peptidyl-lysine N-acetyltransferase YiaC		0	0	6	1	0	0	0	0	1	6
treR			4	0	0	1	5	0	4	0	0	0
Aminodeoxyfutalosine deaminase	Aminodeoxyfutalosine deaminase		0	0	3	0	0	2	0	0	6	3
mutS			3	0	0	0	5	2	4	0	0	0
isdB	Iron-regulated surface determinant protein B		4	0	0	0	3	2	5	0	0	0
gtfA			2	0	0	4	4	1	2	0	0	0
Tn3	Tn3 family transposase		0	0	0	4	9	0	0	0	0	0
COQ5			2	0	1	3	4	0	2	0	0	1
lyrA	Lysostaphin resistance protein A		3	0	0	3	3	1	3	0	0	0
nrdE	Ribonucleoside-diphosphate reductase subunit alpha		3	0	0	3	4	0	3	0	0	0
mutS			3	0	0	3	4	1	2	0	0	0
nhoA	Arylamine N-acetyltransferase / N-hydroxyarylamine O-acetyltransferase		3	0	0	3	3	1	3	0	0	0
serA	D-3-phosphoglycerate dehydrogenase		3	0	0	3	4	0	3	0	0	0
Putative threonylcarbamoyl-AMP synthase	Putative threonylcarbamoyl-AMP synthase		2	0	0	3	5	1	2	0	0	0
mrpA			2	0	0	3	4	2	2	0	0	0
bceB			2	0	0	3	6	0	2	0	0	0
recD2	ATP-dependent RecD-like DNA helicase		2	0	2	2	0	0	0	0	5	2
dnaG	DNA primase		2	0	0	2	7	0	2	0	0	0
ltaS	Lipoteichoic acid synthase		4	0	0	2	3	0	4	0	0	0
putative AAA domain-containing protein	putative AAA domain-containing protein		3	0	0	2	3	2	3	0	0	0
aroB			3	0	0	2	3	2	3	0	0	0
xerC	Tyrosine recombinase XerC	HGT	2	0	0	2	2	4	2	0	1	0
ssl5	Staphylococcal superantigen-like 5	Virulence	3	0	0	2	4	1	3	0	0	0
rlmA	23S rRNA (guanine(745)-N(1))-methyltransferase		0	0	2	1	1	6	1	0	0	2
tet(M)	tetracycline resistance ribosomal protection protein Tet(M)	AMR	0	0	7	0	0	0	0	0	0	6
glcA			0	0	4	0	0	2	0	0	7	0
arsR		AMR	1	1	3	0	1	2	1	0	1	3
pheT			5	0	0	0	3	0	5	0	0	0
spo0J			4	0	0	0	4	1	4	0	0	0
dnaD			3	0	0	0	3	4	3	0	0	0
entS	Enterobactin exporter EntS		3	0	0	4	3	0	2	0	0	0
gtfA			3	0	0	3	3	0	3	0	0	0
aphA			3	0	0	3	3	0	3	0	0	0
cls			2	0	0	3	5	0	2	0	0	0
3-hexulose-6-phosphate synthase	3-hexulose-6-phosphate synthase		3	0	0	3	3	0	3	0	0	0
argC			3	0	0	3	2	1	3	0	0	0
fadN	putative 3-hydroxyacyl-CoA dehydrogenase		2	0	0	3	4	0	3	0	0	0
ghrB	Glyoxylate/hydroxypyruvate reductase B		2	0	0	3	2	3	2	0	0	0
mleS	Malolactic enzyme		2	0	1	2	3	0	3	0	0	1
yjdF	putative protein YjdF		4	0	0	2	2	0	4	0	0	0
trpE	Anthranilate synthase component 1		3	0	0	2	4	0	3	0	0	0
polA			2	0	0	2	4	2	2	0	0	0
bdbD			4	0	0	2	2	0	4	0	0	0
splA	Serine protease SplA		4	0	0	2	2	0	4	0	0	0
ampR	HTH-type transcriptional activator AmpR		4	0	0	2	3	0	3	0	0	0
rutD			3	0	0	2	3	0	3	0	0	1
graS			3	0	0	2	3	1	3	0	0	0
gpsA			3	0	0	2	4	0	3	0	0	0
Dihydrolipoyl dehydrogenase	Dihydrolipoyl dehydrogenase		2	0	0	2	5	1	2	0	0	0
btuF			2	0	0	2	4	2	2	0	0	0
entE	Enterotoxin type E	Virulence	2	0	0	2	4	2	2	0	0	0
xerC	Tyrosine recombinase XerC	HGT	0	0	3	1	1	3	1	0	0	3
msrB	Peptide methionine sulfoxide reductase MsrB		2	0	1	1	2	2	2	0	1	1
dprA			2	0	1	1	0	5	2	0	0	1
dapE			4	0	0	1	4	0	3	0	0	0
araB	Ribulokinase		3	0	0	1	2	3	3	0	0	0
psuK	Pseudouridine kinase		3	0	0	1	4	1	3	0	0	0
gsiA	Glutathione import ATP-binding protein GsiA		4	0	0	1	4	0	3	0	0	0
rpsA	30S ribosomal protein S1		3	0	0	1	3	2	3	0	0	0
ant1		AMR	1	0	5	0	0	0	1	0	5	0
aadK			0	0	4	0	0	5	0	0	0	3
hsdR			1	0	2	0	0	2	0	0	0	7
ydhC	Inner membrane transport protein YdhC		0	0	1	0	1	9	0	0	0	1
infB	Translation initiation factor IF-2		5	0	0	0	2	0	5	0	0	0
graS			4	0	0	0	4	0	4	0	0	0
thyA	Thymidylate synthase		2	0	0	3	3	1	2	0	0	0
putative hydrolase	putative hydrolase		3	0	0	3	1	1	3	0	0	0
lolD	Lipoprotein-releasing system ATP-binding protein LolD		2	0	0	3	3	1	2	0	0	0
scn	Staphylococcal complement inhibitor	Virulence	2	0	1	2	2	2	2	0	0	0
scrB	Sucrose-6-phosphate hydrolase		3	0	0	2	1	1	4	0	0	0
secA1	Protein translocase subunit SecA 1		3	0	0	2	3	0	3	0	0	0
apr			3	0	0	2	3	1	2	0	0	0
sasG	Surface protein G		2	0	0	2	3	2	2	0	0	0
argD			2	0	0	2	3	2	2	0	0	0
putative oxidoreductase	putative oxidoreductase		3	0	0	2	3	0	3	0	0	0
putative peptidase	putative peptidase		3	0	0	2	3	0	3	0	0	0
sigA	RNA polymerase sigma factor SigA		3	0	0	2	2	1	3	0	0	0
fib	Fibrinogen-binding protein		3	0	0	2	3	0	3	0	0	0
gmk			3	0	0	2	2	1	3	0	0	0
fusA			3	0	0	2	3	0	3	0	0	0
arnB			3	0	0	2	2	1	3	0	0	0
ythA	Putative cytochrome bd menaquinol oxidase subunit I		3	0	0	2	3	0	3	0	0	0
traP	Signal transduction protein TRAP		2	0	0	2	4	1	2	0	0	0
isdC	Iron-regulated surface determinant protein C		2	0	0	2	4	1	2	0	0	0
rny			2	0	0	2	2	3	2	0	0	0
nikC			2	0	0	2	3	2	2	0	0	0
csm6			2	0	1	1	4	1	2	0	0	0
arsB			1	0	1	1	3	4	1	0	0	0
ypuA			1	0	0	1	1	6	1	0	1	0
tagE	Poly(glycerol-phosphate) alpha-glucosyltransferase		3	0	0	1	2	2	3	0	0	0
mshA			3	0	0	1	4	1	2	0	0	0
flr	FPRL1 inhibitory protein		2	0	0	1	3	3	2	0	0	0
yclQ			3	0	0	1	3	1	3	0	0	0
ccpN			2	0	0	1	5	0	3	0	0	0
bfmBAB	2-oxoisovalerate dehydrogenase subunit beta		2	0	0	1	3	2	3	0	0	0
purC			2	0	0	1	4	2	2	0	0	0
ftsK	DNA translocase FtsK		1	0	0	1	2	5	2	0	0	0
ssl4	Staphylococcal superantigen-like 4	Virulence	1	0	0	1	2	6	1	0	0	0
dinG			3	0	0	0	3	2	3	0	0	0
swrC			2	0	0	0	4	3	2	0	0	0
IS21	IS21 family transposase IS232		4	0	0	0	3	0	4	0	0	0
modA			4	0	0	0	1	2	4	0	0	0
atl			4	0	0	0	3	0	4	0	0	0
mreC			4	0	0	0	5	0	2	0	0	0
Putative formate dehydrogenase	Putative formate dehydrogenase		3	0	0	0	5	0	3	0	0	0
nhaK			3	0	0	0	2	3	3	0	0	0
mfd			2	0	0	0	3	4	2	0	0	0
topB	DNA topoisomerase 3		3	0	0	3	1	0	3	0	0	0
pglF	UDP-N-acetyl-alpha-D-glucosamine C6 dehydratase		2	0	0	3	3	0	2	0	0	0
cysJ	Sulfite reductase [NADPH] flavoprotein alpha-component		2	0	0	3	3	0	2	0	0	0
pchR	HTH-type transcriptional regulator PchR		0	0	1	2	1	5	1	0	0	0
glcT			4	0	0	2	1	0	3	0	0	0
ywqD	Tyrosine-protein kinase YwqD		3	0	0	2	2	0	3	0	0	0
Acetyltransferase	Acetyltransferase		3	0	0	2	1	0	4	0	0	0
nagB			3	0	0	2	1	1	3	0	0	0
csm5			3	0	0	2	1	1	3	0	0	0
sbnE	L-2%2C3-diaminopropanoate--citrate ligase		3	0	0	2	2	0	3	0	0	0
lysC			3	0	0	2	2	1	2	0	0	0
rhaS	HTH-type transcriptional activator RhaS		2	0	0	2	4	0	2	0	0	0
clpX	ATP-dependent Clp protease ATP-binding subunit ClpX		2	0	0	2	2	2	2	0	0	0
rclA			2	0	0	2	4	0	2	0	0	0
cysE			2	0	0	2	2	2	2	0	0	0
bcgIA			2	0	0	2	2	2	2	0	0	0
nagA	N-acetylglucosamine-6-phosphate deacetylase		2	0	0	2	3	1	2	0	0	0
fmtA	Teichoic acid D-alanine hydrolase		2	0	0	2	3	1	2	0	0	0
pncB2	Nicotinate phosphoribosyltransferase pncB2		2	0	0	2	4	0	2	0	0	0
lysN	2-aminoadipate transaminase		3	0	0	1	1	2	3	0	0	0
bshC	Putative cysteine ligase BshC		4	0	0	1	1	0	4	0	0	0
trmFO			3	0	0	1	2	1	3	0	0	0
opuD			2	0	0	1	0	5	2	0	0	0
orr	Ornithine racemase		2	0	0	1	2	3	2	0	0	0
phoB	Alkaline phosphatase 3		2	0	0	1	3	2	2	0	0	0
yclM	Aspartokinase 3		2	0	0	1	2	3	2	0	0	0
ermC'			1	0	0	1	3	4	1	0	0	0
ssl3	Staphylococcal superantigen-like 3	Virulence	3	1	0	1	3	0	2	0	0	0
scn	Staphylococcal complement inhibitor	Virulence	0	0	3	0	1	1	1	0	1	3
pnbA	Para-nitrobenzyl esterase		3	0	0	0	3	1	3	0	0	0
recD2	ATP-dependent RecD-like DNA helicase		1	0	0	0	4	3	2	0	0	0
polX			3	0	0	0	4	0	3	0	0	0
polC			3	0	0	0	4	0	3	0	0	0
purK			2	0	0	0	3	3	2	0	0	0
pepF1			2	0	0	0	3	3	2	0	0	0
arg			2	0	0	0	3	4	1	0	0	0
mfd			1	0	0	0	4	5	0	0	0	0
metN2			2	0	0	3	2	0	2	0	0	0
azoR			1	0	0	3	4	0	1	0	0	0
ipdC	Indole-3-pyruvate decarboxylase		1	0	1	2	2	0	1	0	1	1
bin3	Putative transposon Tn552 DNA-invertase bin3	HGT	0	2	1	2	3	0	1	0	0	0
pepA	Cytosol aminopeptidase		2	0	0	2	2	1	2	0	0	0
pxpC	5-oxoprolinase subunit C		3	0	0	2	1	0	3	0	0	0
oppF			3	0	0	2	1	1	2	0	0	0
mepA	Multidrug export protein MepA		2	0	0	2	3	0	2	0	0	0
mtnN			2	0	0	2	3	0	2	0	0	0
leuA			2	0	0	2	2	1	2	0	0	0
hemB			2	0	0	2	1	2	2	0	0	0
macB	Macrolide export ATP-binding/permease protein MacB		0	0	0	2	4	2	1	0	0	0
priA			2	0	0	2	2	0	3	0	0	0
Putative surface protein	Putative surface protein		2	0	0	2	3	0	2	0	0	0
coiA			2	0	0	2	3	0	2	0	0	0
uvrA	UvrABC system protein A		2	0	0	2	3	0	2	0	0	0
ktrA			2	0	0	2	3	0	2	0	0	0
guaA			2	0	0	2	3	0	2	0	0	0
pxpA	5-oxoprolinase subunit A		2	0	0	2	3	0	2	0	0	0
icaA	Poly-beta-1%2C6-N-acetyl-D-glucosamine synthase		2	0	0	2	3	0	2	0	0	0
gyrA	DNA gyrase subunit A		2	0	0	2	3	0	2	0	0	0
aroC	Chorismate synthase		2	0	0	2	3	0	2	0	0	0
cntA			1	0	0	2	3	2	1	0	0	0
parC	DNA topoisomerase 4 subunit A		0	0	0	2	5	2	0	0	0	0
nrgA	Ammonium transporter	AMR	2	0	0	2	2	1	2	0	0	0
xerC	Tyrosine recombinase XerC	HGT	2	0	0	2	2	1	2	0	0	0
ssl4	Staphylococcal superantigen-like 4	Virulence	1	0	0	2	2	3	1	0	0	0
sasA		Virulence	0	0	0	2	2	4	1	0	0	0
tet(K)	tetracycline efflux MFS transporter Tet(K)		0	0	2	1	1	2	1	0	0	2
pxpB	5-oxoprolinase subunit B		2	0	0	1	3	1	2	0	0	0
scmP	N-acetylcysteine deacetylase		2	0	0	1	3	1	2	0	0	0
topB	DNA topoisomerase 3		2	0	0	1	1	3	2	0	0	0
tcaA	Membrane-associated protein TcaA		1	0	0	1	3	3	1	0	0	0
clpP			1	0	0	1	0	6	1	0	0	0
hslU	ATP-dependent protease ATPase subunit HslU		3	0	0	1	1	1	3	0	0	0
sbcD	Nuclease SbcCD subunit D		3	0	0	1	2	0	3	0	0	0
ybiT			3	0	0	1	2	0	3	0	0	0
iolG			3	0	0	1	2	0	3	0	0	0
comFA	ComF operon protein 1		3	0	0	1	2	0	3	0	0	0
putative autolysin PH	putative autolysin PH		2	0	0	1	2	2	2	0	0	0
cdaR			2	0	0	1	3	1	2	0	0	0
radA	DNA repair protein RadA		2	0	0	1	3	1	2	0	0	0
bmrA	Multidrug resistance ABC transporter ATP-binding/permease protein BmrA	AMR	2	0	0	1	4	0	2	0	0	0
DegV domain-containing protein	DegV domain-containing protein		0	0	4	0	1	1	0	0	0	3
tcaA	Membrane-associated protein TcaA		2	0	1	0	1	1	2	0	1	1
mdrP	Na(+)%2C Li(+)%2C K(+)/H(+) antiporter		3	0	0	0	3	0	3	0	0	0
ydfJ			3	0	0	0	3	0	3	0	0	0
recF	DNA replication and repair protein RecF		2	0	0	0	2	3	2	0	0	0
ybhR			2	0	0	0	5	0	2	0	0	0
rqcH			3	0	0	0	3	0	3	0	0	0
gcvT			3	0	0	0	3	0	3	0	0	0
nasD	Nitrite reductase [NAD(P)H]		3	0	0	0	3	0	3	0	0	0
relA			2	0	0	0	4	0	3	0	0	0
arlR			2	0	0	0	5	0	2	0	0	0
ssl7	Staphylococcal superantigen-like 7	Virulence	2	0	0	0	5	0	2	0	0	0
yhaP			2	0	0	2	2	0	2	0	0	0
pucK			2	0	0	2	2	0	2	0	0	0
carB			1	0	0	2	5	0	0	0	0	0
Putative prophage phiRv2 integrase	Putative prophage phiRv2 integrase		2	0	0	2	1	0	2	0	1	0
feoB			3	0	0	2	0	0	3	0	0	0
rnhA			3	0	0	2	1	0	2	0	0	0
tipA	HTH-type transcriptional activator TipA		2	0	0	2	2	0	2	0	0	0
ydjF			2	0	0	2	2	0	2	0	0	0
pyrE			2	0	0	2	2	0	2	0	0	0
pdhA			2	0	0	2	1	1	2	0	0	0
ldh1			2	0	0	2	2	0	2	0	0	0
hemE			2	0	0	2	2	0	2	0	0	0
fda			2	0	0	2	2	0	2	0	0	0
ermA1			2	0	0	2	2	0	2	0	0	0
kdpD	Sensor protein KdpD		2	0	0	2	2	0	2	0	0	0
yfmJ	Putative NADP-dependent oxidoreductase YfmJ		2	0	0	2	2	0	2	0	0	0
thiI	putative tRNA sulfurtransferase		2	0	0	2	1	0	2	0	0	1
gltA	Glutamate synthase [NADPH] large chain		2	0	0	2	2	0	2	0	0	0
tilS	tRNA(Ile)-lysidine synthase		2	0	0	2	2	0	2	0	0	0
fba			1	0	0	2	3	1	1	0	0	0
bmrA	Multidrug resistance ABC transporter ATP-binding/permease protein BmrA	AMR	2	0	0	2	2	0	2	0	0	0
nisC	Nisin biosynthesis protein NisC		0	0	1	1	2	2	1	0	0	1
ltaA	putative glycolipid permease LtaA		1	0	1	1	1	1	1	0	1	1
hin		SCCmec complex	1	0	1	1	1	1	1	0	1	1
sasA		Virulence	0	0	1	1	2	4	0	0	0	0
tarF	Teichoic acid glycerol-phosphate transferase		2	0	0	1	1	2	2	0	0	0
dnaG	DNA primase		1	0	0	1	2	1	1	0	1	1
potD			3	0	0	1	1	0	3	0	0	0
betA			3	0	0	1	1	0	3	0	0	0
oppD			2	0	0	1	3	0	2	0	0	0
yhaM	3'-5' exoribonuclease YhaM		2	0	0	1	1	2	2	0	0	0
glpK	Glycerol kinase		2	0	0	1	2	1	2	0	0	0
lysA	Diaminopimelate decarboxylase		2	0	0	1	3	0	2	0	0	0
menD			3	0	0	1	2	0	2	0	0	0
Putative aldehyde dehydrogenase	Putative aldehyde dehydrogenase		2	0	0	1	2	1	2	0	0	0
mtlA	PTS system mannitol-specific EIICB component		2	0	0	1	3	0	2	0	0	0
rnj1			2	0	0	1	3	0	2	0	0	0
glnA			2	0	0	1	2	1	2	0	0	0
mro	Aldose 1-epimerase		2	0	0	1	2	0	2	0	0	1
lacC			2	0	0	1	3	0	2	0	0	0
yhfP	Putative quinone oxidoreductase YhfP		2	0	0	1	1	2	2	0	0	0
zwf	Glucose-6-phosphate 1-dehydrogenase		2	0	0	1	2	1	2	0	0	0
ywlC	Threonylcarbamoyl-AMP synthase		2	0	0	1	1	2	2	0	0	0
gph	Phosphoglycolate phosphatase		1	0	0	1	5	0	1	0	0	0
erm			1	0	0	1	5	0	1	0	0	0
tagH	Teichoic acids export ATP-binding protein TagH		1	0	0	1	2	3	1	0	0	0
apaH		AMR	2	0	0	1	1	0	2	0	2	0
blaI	Penicillinase repressor	AMR	2	0	0	1	1	2	2	0	0	0
xerC	Tyrosine recombinase XerC	HGT	2	0	0	1	1	1	3	0	0	0
tcaA	Membrane-associated protein TcaA		0	1	1	0	0	5	0	0	0	1
smc			3	0	0	0	0	2	3	0	0	0
rep			0	0	0	0	2	6	0	0	0	0
nfo			3	0	0	0	0	2	3	0	0	0
korA	2-oxoglutarate oxidoreductase subunit KorA		3	0	0	0	2	0	3	0	0	0
typA			3	0	0	0	3	0	2	0	0	0
uvrC			2	0	0	0	2	2	2	0	0	0
rpoC			2	0	0	0	0	4	2	0	0	0
gabR			2	0	0	0	2	2	2	0	0	0
cydD			1	0	0	0	3	3	1	0	0	0
rhaR	HTH-type transcriptional activator RhaR		1	0	0	0	5	2	0	0	0	0
recG			1	0	0	0	7	0	0	0	0	0
paiA	Spermidine/spermine N(1)-acetyltransferase		0	0	0	4	1	0	2	0	0	0
essC		Virulence	2	0	0	3	0	0	2	0	0	0
lnrL	Linearmycin resistance ATP-binding protein LnrL		2	0	0	2	1	0	2	0	0	0
ykoD	Putative HMP/thiamine import ATP-binding protein YkoD		2	0	0	2	1	0	2	0	0	0
est			1	0	0	2	2	1	1	0	0	0
scmP	N-acetylcysteine deacetylase		1	0	0	2	2	1	1	0	0	0
mnhE1			2	0	0	2	1	0	2	0	0	0
brnQ			2	0	0	2	1	0	2	0	0	0
fabD			1	0	0	2	1	1	2	0	0	0
atpB	ATP synthase subunit a		1	0	0	2	2	1	1	0	0	0
yehR			1	0	0	2	3	0	1	0	0	0
mltF			1	0	0	2	1	2	1	0	0	0
hin		SCCmec complex	0	0	2	1	1	2	0	0	0	1
arsC			1	0	1	1	1	1	1	0	0	1
xerC	Tyrosine recombinase XerC	HGT	1	0	1	1	2	0	1	0	0	1
qacR	HTH-type transcriptional regulator QacR		1	0	0	1	2	1	1	0	1	0
tcaA	Membrane-associated protein TcaA		1	0	0	1	0	3	1	0	1	0
csm4			2	0	0	1	2	0	2	0	0	0
btuD			2	0	0	1	2	0	2	0	0	0
aadK			2	0	0	1	2	0	2	0	0	0
scrK	Fructokinase		2	0	0	1	2	0	2	0	0	0
fpgS			2	0	0	1	1	2	1	0	0	0
flp	Protein flp		1	0	0	1	2	1	2	0	0	0
rho	Transcription termination factor Rho		1	0	0	1	2	2	1	0	0	0
desR			1	0	0	1	2	1	1	0	1	0
sarT	HTH-type transcriptional regulator SarT		2	0	0	1	2	0	2	0	0	0
Putative cytokinin riboside 5'-monophosphate phosphoribohydrolase	Putative cytokinin riboside 5'-monophosphate phosphoribohydrolase		2	0	0	1	2	0	2	0	0	0
putative oxidoreductase/MSMEI	putative oxidoreductase/MSMEI_2347		2	0	0	1	2	0	2	0	0	0
purD			2	0	0	1	1	1	2	0	0	0
mneS			2	0	0	1	2	0	2	0	0	0
katA			2	0	0	1	2	0	2	0	0	0
hisB			2	0	0	1	2	0	2	0	0	0
hemL1			2	0	0	1	2	0	2	0	0	0
gatA			2	0	0	1	2	0	2	0	0	0
aes			2	0	0	1	0	2	2	0	0	0
aptA	Apulose-4-phosphate transketolase subunit A		2	0	0	1	2	0	2	0	0	0
hemY	Protoporphyrinogen oxidase		2	0	0	1	2	0	2	0	0	0
narH	Respiratory nitrate reductase 1 beta chain		2	0	0	1	2	0	2	0	0	0
gatD	Galactitol 1-phosphate 5-dehydrogenase		2	0	0	1	2	0	2	0	0	0
yvgN	Glyoxal reductase		2	0	0	1	1	1	2	0	0	0
trpD2	Anthranilate phosphoribosyltransferase 2		2	0	0	1	1	1	2	0	0	0
recQ	ATP-dependent DNA helicase RecQ		2	0	0	1	1	1	2	0	0	0
pstS	Phosphate-binding protein PstS		1	0	0	1	4	0	1	0	0	0
purH	Bifunctional purine biosynthesis protein PurH		1	0	0	1	2	2	1	0	0	0
emrB	Multidrug export protein EmrB		1	0	0	1	2	2	1	0	0	0
pnoA			1	0	0	1	3	1	1	0	0	0
MroQ			1	0	0	1	4	0	1	0	0	0
menE			1	0	0	1	3	1	1	0	0	0
crtN			1	0	0	1	1	3	1	0	0	0
accB			1	0	0	1	3	1	1	0	0	0
msmX	Oligosaccharides import ATP-binding protein MsmX		1	0	0	1	2	2	1	0	0	0
rlmCD	23S rRNA (uracil-C(5))-methyltransferase RlmCD		1	0	0	1	3	1	1	0	0	0
kdpB	Potassium-transporting ATPase ATP-binding subunit		1	0	0	1	3	1	1	0	0	0
yutF	Acid sugar phosphatase		1	0	0	1	3	1	1	0	0	0
pepT	Peptidase T		0	0	0	1	1	4	1	0	0	0
Staphylococcal superantigen-like 10	Staphylococcal superantigen-like 10		0	0	0	1	4	2	0	0	0	0
ssl3	Staphylococcal superantigen-like 3	Virulence	2	0	0	1	2	0	2	0	0	0
entE	Enterotoxin type E	Virulence	0	0	0	1	1	5	0	0	0	0
phrA			0	0	2	0	0	4	0	0	0	1
rbn			1	0	0	0	2	2	1	0	1	0
secY	Protein translocase subunit SecY		3	0	0	0	1	0	3	0	0	0
mdrP	Na(+)%2C Li(+)%2C K(+)/H(+) antiporter		3	0	0	0	1	0	3	0	0	0
ycjY			2	0	0	0	2	0	3	0	0	0
hisC			2	0	0	0	2	0	3	0	0	0
norB	Quinolone resistance protein NorB		2	0	0	0	2	1	2	0	0	0
rarD			2	0	0	0	3	0	2	0	0	0
fruA			2	0	0	0	3	0	2	0	0	0
argB	Acetylglutamate kinase		2	0	0	0	3	0	2	0	0	0
ytnP	putative quorum-quenching lactonase YtnP		2	0	0	0	3	0	2	0	0	0
clpC	ATP-dependent Clp protease ATP-binding subunit ClpC		1	0	0	0	4	2	0	0	0	0
NAD-dependent malic enzyme	NAD-dependent malic enzyme		3	0	0	0	0	0	4	0	0	0
hisF	Imidazole glycerol phosphate synthase subunit HisF		3	0	0	0	1	0	3	0	0	0
rlmN			3	0	0	0	2	0	2	0	0	0
nhaK			3	0	0	0	2	0	2	0	0	0
N-acetylmuramoyl-L-alanine amidase domain-containing protein	N-acetylmuramoyl-L-alanine amidase domain-containing protein		2	0	0	0	0	3	2	0	0	0
valS			2	0	0	0	3	0	2	0	0	0
norG			2	0	0	0	2	1	2	0	0	0
guaB			2	0	0	0	2	1	2	0	0	0
alr1			2	0	0	0	3	0	2	0	0	0
adhE			2	0	0	0	3	0	2	0	0	0
acnA			2	0	0	0	0	3	2	0	0	0
csbB	Putative glycosyltransferase CsbB		2	0	0	0	1	2	2	0	0	0
mnaA	UDP-N-acetylglucosamine 2-epimerase		2	0	0	0	2	1	2	0	0	0
putative CtpA-like serine protease	putative CtpA-like serine protease		1	0	0	0	3	2	1	0	0	0
opuCC			1	0	0	2	2	0	1	0	0	0
lexA	LexA repressor		1	0	0	2	1	1	1	0	0	0
comEC			2	0	0	2	0	0	2	0	0	0
ssaA2	Staphylococcal secretory antigen ssaA2		2	0	0	2	0	0	2	0	0	0
moaE			2	0	0	2	0	0	2	0	0	0
ywaC	GTP pyrophosphokinase YwaC		2	0	0	2	0	0	2	0	0	0
spa	Immunoglobulin G-binding protein A		1	0	0	2	1	1	1	0	0	0
trxB			1	0	0	2	2	0	1	0	0	0
femB			1	0	0	2	2	0	1	0	0	0
ywqE	Tyrosine-protein phosphatase YwqE		1	0	0	2	2	0	1	0	0	0
dhaM	PTS-dependent dihydroxyacetone kinase%2C phosphotransferase subunit DhaM		1	0	0	2	2	0	1	0	0	0
pepT	Peptidase T		1	0	0	2	2	0	1	0	0	0
mtlD			0	0	0	2	3	1	0	0	0	0
entC1	Enterotoxin type C-1	Virulence	0	0	2	1	0	1	0	0	0	2
soj	Sporulation initiation inhibitor protein Soj		1	0	1	1	1	0	1	0	0	1
menF			0	0	1	1	0	2	1	0	0	1
soj	Sporulation initiation inhibitor protein Soj		1	0	0	1	1	0	1	0	2	0
tsaB			2	0	0	1	1	0	2	0	0	0
tagU	Polyisoprenyl-teichoic acid--peptidoglycan teichoic acid transferase TagU		2	0	0	1	1	0	2	0	0	0
pyrG			2	0	0	1	1	0	2	0	0	0
nrdI			2	0	0	1	1	0	2	0	0	0
trmR	tRNA 5-hydroxyuridine methyltransferase		2	0	0	1	1	0	2	0	0	0
bglA	Aryl-phospho-beta-D-glucosidase BglA		2	0	0	1	1	0	2	0	0	0
yfnB	Putative HAD-hydrolase YfnB		2	0	0	1	1	0	2	0	0	0
trpA	Tryptophan synthase alpha chain		2	0	0	1	1	0	2	0	0	0
norB	Quinolone resistance protein NorB		2	0	0	1	2	0	1	0	0	0
dapH	2%2C3%2C4%2C5-tetrahydropyridine-2%2C6-dicarboxylate N-acetyltransferase		1	0	0	1	2	0	2	0	0	0
bcgIB			1	0	0	1	2	1	1	0	0	0
ywrO	General stress protein 14		1	0	0	1	2	1	1	0	0	0
bcrA	Bacitracin transport ATP-binding protein BcrA		0	0	0	1	2	1	2	0	0	0
hepT	Heptaprenyl diphosphate synthase component 2		0	0	0	1	1	3	1	0	0	0
rpoE	putative DNA-directed RNA polymerase subunit delta		2	0	0	1	2	0	1	0	0	0
argR	Arginine repressor		2	0	0	1	1	0	2	0	0	0
rplB	50S ribosomal protein L2		2	0	0	1	1	0	2	0	0	0
rplO	50S ribosomal protein L15		2	0	0	1	1	0	2	0	0	0
panC			2	0	0	1	0	1	2	0	0	0
lrpC			2	0	0	1	1	0	2	0	0	0
atpA			2	0	0	1	1	0	2	0	0	0
epsL	putative sugar transferase EpsL		2	0	0	1	1	0	2	0	0	0
rnhC	Ribonuclease HIII		2	0	0	1	1	0	2	0	0	0
glpQ	Glycerophosphodiester phosphodiesterase		2	0	0	1	1	0	2	0	0	0
RBKS			2	0	0	1	2	0	1	0	0	0
cysS			2	0	0	1	1	1	1	0	0	0
Formate dehydrogenase	Formate dehydrogenase		1	0	0	1	2	0	1	0	0	1
rpsH	30S ribosomal protein S8		1	0	0	1	3	0	1	0	0	0
serS			1	0	0	1	1	2	1	0	0	0
rnj2			1	0	0	1	2	1	1	0	0	0
proS			1	0	0	1	2	1	1	0	0	0
murC			1	0	0	1	2	1	1	0	0	0
icd			1	0	0	1	3	0	1	0	0	0
hutH			1	0	0	1	3	0	1	0	0	0
hldD			1	0	0	1	2	1	1	0	0	0
comEA			1	0	0	1	3	0	1	0	0	0
cmk			1	0	0	1	2	1	1	0	0	0
asnS			1	0	0	1	2	1	1	0	0	0
natA	ABC transporter ATP-binding protein NatA		1	0	0	1	2	1	1	0	0	0
luxA	Alkanal monooxygenase alpha chain		1	0	0	1	2	1	1	0	0	0
Monoacylglycerol lipase	Monoacylglycerol lipase		0	0	0	1	2	2	1	0	0	0
hlgB	Gamma-hemolysin component B		0	0	0	1	3	2	0	0	0	0
cadC	Cadmium resistance transcriptional regulatory protein CadC	AMR	1	0	0	1	3	0	1	0	0	0
xerC	Tyrosine recombinase XerC	HGT	1	0	0	1	2	0	1	0	0	1
tarM			0	0	1	0	2	1	0	0	0	2
hisC			2	0	0	0	1	1	2	0	0	0
lspA	Lipoprotein signal peptidase		2	0	0	0	2	0	2	0	0	0
appA	Oligopeptide-binding protein AppA		1	0	0	0	2	2	1	0	0	0
ribBA			3	0	0	0	0	0	3	0	0	0
mutS2			3	0	0	0	0	0	3	0	0	0
gtfB	UDP-N-acetylglucosamine--peptide N-acetylglucosaminyltransferase stabilizing protein GtfB		2	0	0	0	1	0	3	0	0	0
rpsE	30S ribosomal protein S5		2	0	0	0	2	0	2	0	0	0
repB	Replication protein RepB		2	0	0	0	2	0	2	0	0	0
kefB	Glutathione-regulated potassium-efflux system protein KefB		2	0	0	0	2	0	2	0	0	0
walK			2	0	0	0	2	0	2	0	0	0
tpiA			2	0	0	0	2	0	2	0	0	0
tam			2	0	0	0	1	1	2	0	0	0
rocD2			2	0	0	0	2	0	2	0	0	0
pnp			2	0	0	0	2	0	2	0	0	0
manR			2	0	0	0	2	0	2	0	0	0
ccpN			2	0	0	0	2	0	2	0	0	0
xseA	Exodeoxyribonuclease 7 large subunit		2	0	0	0	1	1	2	0	0	0
cysA	Sulfate/thiosulfate import ATP-binding protein CysA		2	0	0	0	2	0	2	0	0	0
arg			2	0	0	0	2	1	1	0	0	0
arnB			2	0	0	0	2	1	1	0	0	0
trpF	N-(5'-phosphoribosyl)anthranilate isomerase		2	0	0	0	1	2	1	0	0	0
recX	Regulatory protein RecX		2	0	0	0	2	2	0	0	0	0
saeS			1	0	0	0	2	1	2	0	0	0
parE			1	0	0	0	3	0	2	0	0	0
putative HTH-type transcriptional regulator	putative HTH-type transcriptional regulator		1	0	0	0	3	1	1	0	0	0
atpH	ATP synthase subunit delta		1	0	0	0	0	4	1	0	0	0
mcsA			1	0	0	0	1	3	1	0	0	0
dnaK	Chaperone protein DnaK		1	0	0	0	2	3	0	0	0	0
uvrB	UvrABC system protein B		0	0	0	0	3	3	0	0	0	0
paiB			0	0	0	3	0	2	0	0	0	0
wbpA	UDP-N-acetyl-D-glucosamine 6-dehydrogenase	Virulence	0	0	1	2	1	0	0	0	0	1
fbp			1	0	0	2	2	0	0	0	0	0
dITP/XTP pyrophosphatase	dITP/XTP pyrophosphatase		0	0	0	2	2	0	1	0	0	0
infC	Translation initiation factor IF-3		0	0	0	2	3	0	0	0	0	0
xerC	Tyrosine recombinase XerC	HGT	0	0	0	2	2	0	1	0	0	0
soj	Sporulation initiation inhibitor protein Soj		0	1	0	1	1	1	0	0	1	0
mleN			2	0	0	1	1	0	1	0	0	0
dauA			2	0	0	1	1	0	1	0	0	0
ccpA	Catabolite control protein A		1	0	0	1	1	1	1	0	0	0
secY	Protein translocase subunit SecY		1	0	0	1	1	1	1	0	0	0
ruvB			1	0	0	1	1	1	1	0	0	0
phnE			1	0	0	1	2	0	1	0	0	0
MENG			1	0	0	1	1	1	1	0	0	0
gntT			1	0	0	1	1	1	1	0	0	0
dgkA	Undecaprenol kinase		1	0	0	1	1	1	1	0	0	0
hdfR	HTH-type transcriptional regulator HdfR		1	0	0	1	3	0	0	0	0	0
isdH	Iron-regulated surface determinant protein H		0	0	0	1	2	0	2	0	0	0
hisG	ATP phosphoribosyltransferase		0	0	0	1	3	0	1	0	0	0
btuD			0	0	0	1	2	2	0	0	0	0
rizA			0	0	0	1	1	3	0	0	0	0
Acid shock protein	Acid shock protein		1	0	0	1	1	1	1	0	0	0
crcB	Putative fluoride ion transporter CrcB		2	0	0	1	0	0	2	0	0	0
dppC			2	0	0	1	0	0	2	0	0	0
yqgN			2	0	0	1	1	0	1	0	0	0
yajO	1-deoxyxylulose-5-phosphate synthase YajO		2	0	0	1	1	0	1	0	0	0
icaR	Biofilm operon icaADBC HTH-type negative transcriptional regulator IcaR		1	0	0	1	1	0	2	0	0	0
yjlD	NADH dehydrogenase-like protein YjlD		1	0	0	1	1	0	2	0	0	0
zeta	Toxin zeta		1	0	0	1	1	1	1	0	0	0
Putative pyridoxal phosphate-dependent acyltransferase	Putative pyridoxal phosphate-dependent acyltransferase		1	0	0	1	1	1	1	0	0	0
Phosphomevalonate kinase	Phosphomevalonate kinase		1	0	0	1	1	1	1	0	0	0
Putative transport protein	Putative transport protein		1	0	0	1	0	2	1	0	0	0
Ferredoxin--NADP reductase	Ferredoxin--NADP reductase		1	0	0	1	1	1	1	0	0	0
efp	Elongation factor P		1	0	0	1	2	0	1	0	0	0
dnaA	Chromosomal replication initiator protein DnaA		1	0	0	1	1	1	1	0	0	0
yfmC			1	0	0	1	1	1	1	0	0	0
ydaG			1	0	0	1	2	0	1	0	0	0
rpoA			1	0	0	1	1	1	1	0	0	0
mvaA			1	0	0	1	2	0	1	0	0	0
mutY			1	0	0	1	1	1	1	0	0	0
mrcA			1	0	0	1	1	1	1	0	0	0
lrgA			1	0	0	1	2	0	1	0	0	0
hprK			1	0	0	1	2	0	1	0	0	0
gltS			1	0	0	1	1	1	1	0	0	0
fur			1	0	0	1	2	0	1	0	0	0
deoC1			1	0	0	1	1	1	1	0	0	0
cntM			1	0	0	1	1	1	1	0	0	0
carA			1	0	0	1	1	1	1	0	0	0
caiA			1	0	0	1	1	1	1	0	0	0
arsA			1	0	0	1	1	1	1	0	0	0
argG			1	0	0	1	1	1	1	0	0	0
accB			1	0	0	1	1	1	1	0	0	0
abgT			1	0	0	1	2	0	1	0	0	0
ydhF	Oxidoreductase YdhF		1	0	0	1	1	1	1	0	0	0
nikE	Nickel import system ATP-binding protein NikE		1	0	0	1	1	1	1	0	0	0
yjbM	GTP pyrophosphokinase YjbM		1	0	0	1	2	0	1	0	0	0
ispE	4-diphosphocytidyl-2-C-methyl-D-erythritol kinase		1	0	0	1	1	1	1	0	0	0
abgB	p-aminobenzoyl-glutamate hydrolase subunit B		1	0	0	1	2	0	1	0	0	0
ysdC	Putative aminopeptidase YsdC		1	0	0	1	1	1	1	0	0	0
hrtA			1	0	0	1	1	1	1	0	0	0
lipA			1	0	0	1	2	0	1	0	0	0
yrrK	Putative pre-16S rRNA nuclease		1	0	0	1	1	1	1	0	0	0
alr1			1	0	0	1	1	1	1	0	0	0
icaB	Poly-beta-1%2C6-N-acetyl-D-glucosamine N-deacetylase		1	0	0	1	2	0	1	0	0	0
wecC	UDP-N-acetyl-D-mannosamine dehydrogenase		1	0	0	1	2	0	1	0	0	0
yxdL			0	0	0	1	1	1	2	0	0	0
msrR	Regulatory protein MsrR		0	0	0	1	2	1	1	0	0	0
cinA	Putative competence-damage inducible protein		0	0	0	1	2	1	1	0	0	0
pdhB	Pyruvate dehydrogenase E1 component subunit beta		0	0	0	1	3	0	1	0	0	0
purD			0	0	0	1	1	3	0	0	0	0
sspB			0	0	0	1	3	1	0	0	0	0
Putative acetyltransferase	Putative acetyltransferase		0	0	0	1	4	0	0	0	0	0
essC		Virulence	2	0	0	1	1	0	1	0	0	0
entD	Enterotoxin type D	Virulence	1	0	0	1	2	0	1	0	0	0
IS1595	IS1595 family transposase ISSsu9	HGT	0	0	3	0	0	0	0	0	0	2
treA	Trehalose-6-phosphate hydrolase		0	0	2	0	1	1	0	0	1	0
sau3AIR			0	0	1	0	0	3	0	0	0	1
nos	Nitric oxide synthase oxygenase		1	0	1	0	1	0	1	0	0	1
IMPDH			0	0	1	0	0	0	0	0	0	4
lutP			0	0	1	0	0	0	0	0	3	1
alsS	Acetolactate synthase		0	0	1	0	1	1	1	0	0	1
xerC	Tyrosine recombinase XerC	HGT	0	0	1	0	0	1	0	0	2	1
vga(A)	ABC-F type ribosomal protection protein Vga(A)		0	0	0	0	1	3	0	0	1	0
tenA			2	0	0	0	1	0	2	0	0	0
ssb			2	0	0	0	1	0	2	0	0	0
arlS			2	0	0	0	1	0	2	0	0	0
sbnA			1	0	0	0	3	0	1	0	0	0
rsgA			1	0	0	0	2	1	1	0	0	0
cca			1	0	0	0	3	0	1	0	0	0
tagU	Polyisoprenyl-teichoic acid--peptidoglycan teichoic acid transferase TagU		1	0	0	0	2	1	1	0	0	0
cobB	NAD-dependent protein deacetylase		1	0	0	0	3	0	1	0	0	0
dnaB			0	0	0	0	2	3	0	0	0	0
mnmG	tRNA uridine 5-carboxymethylaminomethyl modification enzyme MnmG		2	0	0	0	0	0	3	0	0	0
greA	Transcription elongation factor GreA		2	0	0	0	1	0	2	0	0	0
proC			2	0	0	0	0	1	2	0	0	0
atl			2	0	0	0	0	1	2	0	0	0
patA	Peptidoglycan O-acetyltransferase		2	0	0	0	1	0	2	0	0	0
nrtD	Nitrate import ATP-binding protein NrtD		2	0	0	0	0	1	2	0	0	0
hchA			1	0	0	0	1	1	2	0	0	0
coaE			1	0	0	0	2	0	2	0	0	0
bceB			1	0	0	0	2	0	2	0	0	0
asp1	Accessory Sec system protein Asp1		1	0	0	0	0	3	1	0	0	0
putative sensor-like histidine kinase	putative sensor-like histidine kinase		1	0	0	0	2	1	1	0	0	0
gatD	Galactitol 1-phosphate 5-dehydrogenase		1	0	0	0	2	1	1	0	0	0
cocE			1	0	0	0	3	0	1	0	0	0
aroK			1	0	0	0	1	2	1	0	0	0
agrA			1	0	0	0	1	2	1	0	0	0
glcK	Glucokinase		1	0	0	0	3	0	1	0	0	0
kdpD	Sensor protein KdpD		1	0	0	0	2	2	0	0	0	0
farB	Fatty acid resistance protein FarB		0	0	0	0	3	1	1	0	0	0
sspP			0	0	0	0	2	3	0	0	0	0
xerC	Tyrosine recombinase XerC	HGT	0	0	0	0	2	0	0	0	3	0
acuC	Acetoin utilization protein AcuC		0	0	0	2	2	0	0	0	0	0
aroA			2	0	0	1	0	0	1	0	0	0
hdfR	HTH-type transcriptional regulator HdfR		1	0	0	1	1	0	1	0	0	0
ypuA			1	0	0	1	1	0	1	0	0	0
rpe			1	0	0	1	1	0	1	0	0	0
pip			1	0	0	1	1	0	1	0	0	0
pbuE			1	0	0	1	1	0	1	0	0	0
nreB			1	0	0	1	1	0	1	0	0	0
mleN			1	0	0	1	1	0	1	0	0	0
kdpA			1	0	0	1	1	0	1	0	0	0
comGA			1	0	0	1	1	0	1	0	0	0
cas1			1	0	0	1	1	0	1	0	0	0
pcp	Pyrrolidone-carboxylate peptidase		1	0	0	1	1	0	1	0	0	0
bioW	6-carboxyhexanoate--CoA ligase		1	0	0	1	1	0	1	0	0	0
bcr	Bicyclomycin resistance protein		0	0	0	1	1	1	1	0	0	0
dapX	putative N-acetyl-LL-diaminopimelate aminotransferase		0	0	0	1	0	2	1	0	0	0
miaA	tRNA dimethylallyltransferase		0	0	0	1	1	1	1	0	0	0
hisC			0	0	0	1	1	1	1	0	0	0
gcvPB			0	0	0	1	2	1	0	0	0	0
sirB	Sirohydrochlorin ferrochelatase		0	0	0	1	2	1	0	0	0	0
Glucosaminate ammonia-lyase	Glucosaminate ammonia-lyase		1	0	0	1	1	0	1	0	0	0
sarA	Transcriptional regulator SarA		1	0	0	1	1	0	1	0	0	0
pyrP	Uracil permease		1	0	0	1	1	0	1	0	0	0
glnQ	Glutamine transport ATP-binding protein GlnQ		1	0	0	1	1	0	1	0	0	0
entC3	Enterotoxin type C-3		1	0	0	1	1	0	1	0	0	0
nusG	Transcription termination/antitermination protein NusG		1	0	0	1	1	0	1	0	0	0
nusG	Transcription termination/antitermination protein NusG		1	0	0	1	1	0	1	0	0	0
nagP	PTS system N-acetylglucosamine-specific EIICB component		1	0	0	1	1	0	1	0	0	0
hssR	Heme response regulator HssR		1	0	0	1	1	0	1	0	0	0
mntR	HTH-type transcriptional regulator MntR		1	0	0	1	1	0	1	0	0	0
ywqG			1	0	0	1	0	1	1	0	0	0
ythB			1	0	0	1	1	0	1	0	0	0
ybaN			1	0	0	1	1	0	1	0	0	0
tyrS			1	0	0	1	1	0	1	0	0	0
trpC			1	0	0	1	1	0	1	0	0	0
trpC			1	0	0	1	1	0	1	0	0	0
tatC2			1	0	0	1	1	0	1	0	0	0
rlhA			1	0	0	1	1	0	1	0	0	0
rbgA			1	0	0	1	1	0	1	0	0	0
queH			1	0	0	1	1	0	1	0	0	0
pikAV			1	0	0	1	1	0	1	0	0	0
odhB			1	0	0	1	1	0	1	0	0	0
nikA			1	0	0	1	1	0	1	0	0	0
nadK			1	0	0	1	1	0	1	0	0	0
metP			1	0	0	1	1	0	1	0	0	0
malG			1	0	0	1	1	0	1	0	0	0
hldD			1	0	0	1	1	0	1	0	0	0
hchA			1	0	0	1	1	0	1	0	0	0
groS			1	0	0	1	1	0	1	0	0	0
graR			1	0	0	1	1	0	1	0	0	0
glmM			1	0	0	1	1	0	1	0	0	0
galK			1	0	0	1	1	0	1	0	0	0
dus			1	0	0	1	1	0	1	0	0	0
dltD			1	0	0	1	1	0	1	0	0	0
cysL			1	0	0	1	1	0	1	0	0	0
brnQ			1	0	0	1	1	0	1	0	0	0
bceB			1	0	0	1	1	0	1	0	0	0
agrA			1	0	0	1	1	0	1	0	0	0
agrA			1	0	0	1	1	0	1	0	0	0
menC	o-succinylbenzoate synthase		1	0	0	1	1	0	1	0	0	0
prmA	Ribosomal protein L11 methyltransferase		1	0	0	1	0	1	1	0	0	0
metN	Methionine import ATP-binding protein MetN		1	0	0	1	1	0	1	0	0	0
iolS	Aldo-keto reductase IolS		1	0	0	1	1	0	1	0	0	0
Oleate hydratase	Oleate hydratase		1	0	0	1	1	1	0	0	0	0
ezrA	Septation ring formation regulator EzrA		0	0	0	1	2	0	1	0	0	0
tet(38)	tetracycline efflux MFS transporter Tet(38)		0	0	0	1	2	0	1	0	0	0
yciC			0	0	0	1	1	1	1	0	0	0
recO			0	0	0	1	2	0	1	0	0	0
ybiV	Sugar phosphatase YbiV		0	0	0	1	1	1	1	0	0	0
gph	Phosphoglycolate phosphatase		0	0	0	1	2	0	1	0	0	0
suhB	Inositol-1-monophosphatase		0	0	0	1	1	1	1	0	0	0
nikD	Nickel import system ATP-binding protein NikD		0	0	0	1	2	0	1	0	0	0
rsmG	Ribosomal RNA small subunit methyltransferase G		0	0	0	1	2	0	1	0	0	0
pdxK	Pyridoxine kinase		0	0	0	1	1	1	1	0	0	0
pdxK	Pyridoxine kinase		0	0	0	1	1	1	1	0	0	0
rnhB	Ribonuclease HII		0	0	0	1	1	1	1	0	0	0
crtP	4%2C4'-diaponeurosporene oxygenase		0	0	0	1	2	1	0	0	0	0
truB			0	0	0	1	1	2	0	0	0	0
ytpP	Thioredoxin-like protein YtpP		0	0	0	1	2	1	0	0	0	0
ywiB			0	0	0	1	0	3	0	0	0	0
xerD	Tyrosine recombinase XerD	HGT	1	0	0	1	2	0	0	0	0	0
map	Protein map	Virulence	1	0	0	1	1	0	1	0	0	0
nagC			0	0	1	0	0	3	0	0	0	0
tnpR			1	0	1	0	0	1	1	0	0	0
putative leukocidin-like protein 2	putative leukocidin-like protein 2		0	0	1	0	0	2	0	0	0	1
lytO			0	0	0	0	1	2	0	0	1	0
hsdR			2	0	0	0	0	0	2	0	0	0
narT			2	0	0	0	0	1	1	0	0	0
tsaE			1	0	0	0	2	0	1	0	0	0
dapH	2%2C3%2C4%2C5-tetrahydropyridine-2%2C6-dicarboxylate N-acetyltransferase		1	0	0	0	1	1	1	0	0	0
cdr			1	0	0	0	0	2	1	0	0	0
btuD			1	0	0	0	2	0	1	0	0	0
prmC			1	0	0	0	2	0	1	0	0	0
ybaK	Cys-tRNA(Pro)/Cys-tRNA(Cys) deacylase YbaK		1	0	0	0	1	1	1	0	0	0
pnbA	Para-nitrobenzyl esterase		1	0	0	0	2	0	1	0	0	0
lnrL	Linearmycin resistance ATP-binding protein LnrL		1	0	0	0	1	1	1	0	0	0
yfkN			0	0	0	0	1	2	1	0	0	0
lnrL	Linearmycin resistance ATP-binding protein LnrL		0	0	0	0	2	2	0	0	0	0
dapH	2%2C3%2C4%2C5-tetrahydropyridine-2%2C6-dicarboxylate N-acetyltransferase		0	0	0	0	3	1	0	0	0	0
merA			0	0	0	0	1	0	0	0	3	0
lacR	Lactose phosphotransferase system repressor		2	0	0	0	0	0	2	0	0	0
rpsR	30S ribosomal protein S18		2	0	0	0	0	0	2	0	0	0
tarI2			2	0	0	0	0	0	2	0	0	0
hlyB			2	0	0	0	0	0	2	0	0	0
srtA	Sortase A		2	0	0	0	0	0	2	0	0	0
Int-Tn	Transposase from transposon Tn916		2	0	0	0	1	0	1	0	0	0
rnz	Ribonuclease Z		1	0	0	0	1	0	2	0	0	0
Nucleotide-binding protein	Nucleotide-binding protein		1	0	0	0	2	0	1	0	0	0
putative acetyl-CoA acyltransferase	putative acetyl-CoA acyltransferase		1	0	0	0	2	0	1	0	0	0
putative amino-acid ABC transporter-binding protein	putative amino-acid ABC transporter-binding protein		1	0	0	0	2	0	1	0	0	0
rplY	50S ribosomal protein L25		1	0	0	0	1	1	1	0	0	0
NADH dehydrogenase-like protein	NADH dehydrogenase-like protein		1	0	0	0	1	1	1	0	0	0
frr	Ribosome-recycling factor		1	0	0	0	1	1	1	0	0	0
pheA	Bifunctional chorismate mutase/prephenate dehydratase		1	0	0	0	1	1	1	0	0	0
ydcV	Inner membrane ABC transporter permease protein YdcV		1	0	0	0	1	1	1	0	0	0
yfhA			1	0	0	0	0	2	1	0	0	0
trmD			1	0	0	0	1	1	1	0	0	0
tdcB			1	0	0	0	1	1	1	0	0	0
pknD			1	0	0	0	1	1	1	0	0	0
panB			1	0	0	0	1	1	1	0	0	0
oppC			1	0	0	0	1	1	1	0	0	0
nusA			1	0	0	0	1	1	1	0	0	0
degA			1	0	0	0	1	1	1	0	0	0
coaBC			1	0	0	0	2	0	1	0	0	0
atl			1	0	0	0	0	2	1	0	0	0
aldA			1	0	0	0	2	0	1	0	0	0
yclP	Petrobactin import ATP-binding protein YclP		1	0	0	0	1	1	1	0	0	0
srtB	Sortase B		1	0	0	0	2	0	1	0	0	0
gdpP	Cyclic-di-AMP phosphodiesterase GdpP		1	0	0	0	2	0	1	0	0	0
moaA	GTP 3'%2C8-cyclase		1	0	0	0	1	1	1	0	0	0
tcyC	L-cystine import ATP-binding protein TcyC		1	0	0	0	1	1	1	0	0	0
nisB	Nisin biosynthesis protein NisB		1	0	0	0	0	3	0	0	0	0
pbpH			1	0	0	0	3	0	0	0	0	0
miaB			1	0	0	0	1	2	0	0	0	0
apxIB			1	0	0	0	3	0	0	0	0	0
alaS			1	0	0	0	3	0	0	0	0	0
narG	Respiratory nitrate reductase 1 alpha chain		1	0	0	0	3	0	0	0	0	0
secA			0	0	0	0	2	0	2	0	0	0
IS200/IS605	IS200/IS605 family transposase ISLhe65		0	0	0	0	0	3	1	0	0	0
IS110	IS110 family transposase ISSep2		0	0	0	0	3	0	1	0	0	0
GTP cyclohydrolase 1 type 2	GTP cyclohydrolase 1 type 2		0	0	0	0	2	1	1	0	0	0
sdrM	Multidrug efflux pump SdrM		0	0	0	0	2	1	1	0	0	0
isdA	Iron-regulated surface determinant protein A		0	0	0	0	0	3	1	0	0	0
murA1			0	0	0	0	3	0	1	0	0	0
fhuD			0	0	0	0	1	2	1	0	0	0
fdhD			0	0	0	0	1	2	1	0	0	0
tarB	Teichoic acid glycerol-phosphate primase		0	0	0	0	0	4	0	0	0	0
arcC2			0	0	0	0	1	3	0	0	0	0
pycA			0	0	0	0	2	2	0	0	0	0
mnhA1			0	0	0	0	2	2	0	0	0	0
ghrB	Glyoxylate/hydroxypyruvate reductase B		0	0	0	0	2	2	0	0	0	0
mdtD	Putative multidrug resistance protein MdtD	AMR	1	0	0	0	3	0	0	0	0	0
hssS			0	0	0	2	1	0	0	0	0	0
purM			1	0	0	1	0	0	1	0	0	0
lexA	LexA repressor		1	0	0	1	0	0	1	0	0	0
dinG			1	0	0	1	0	0	1	0	0	0
panE	2-dehydropantoate 2-reductase		1	0	0	1	0	0	1	0	0	0
nrdE	Ribonucleoside-diphosphate reductase subunit alpha		0	0	0	1	0	0	1	0	0	1
csm2	CRISPR system Cms protein Csm2		0	0	0	1	1	1	0	0	0	0
yknY	putative ABC transporter ATP-binding protein YknY		0	0	0	1	1	1	0	0	0	0
putative uridylyltransferase	putative uridylyltransferase		1	0	0	1	0	0	1	0	0	0
ctsR	Transcriptional regulator CtsR		1	0	0	1	0	0	1	0	0	0
putP	Sodium/proline symporter		1	0	0	1	0	0	1	0	0	0
putP	Sodium/proline symporter		1	0	0	1	0	0	1	0	0	0
wbjC			1	0	0	1	0	0	1	0	0	0
smpB			1	0	0	1	0	0	1	0	0	0
metQ			1	0	0	1	0	0	1	0	0	0
prtR			1	0	0	1	0	0	1	0	0	0
czcD			1	0	0	1	0	0	1	0	0	0
aroD			1	0	0	1	0	0	1	0	0	0
arcC1			1	0	0	1	0	0	1	0	0	0
ackA			1	0	0	1	0	0	1	0	0	0
efeN	putative deferrochelatase/peroxidase EfeN		1	0	0	1	0	0	1	0	0	0
aldH1	4%2C4'-diaponeurosporen-aldehyde dehydrogenase		1	0	0	1	0	0	1	0	0	0
murB	UDP-N-acetylenolpyruvoylglucosamine reductase		1	0	0	1	1	0	0	0	0	0
ftsY	Signal recognition particle receptor FtsY		0	0	0	1	1	0	1	0	0	0
ychF			0	0	0	1	1	0	1	0	0	0
ung			0	0	0	1	1	0	1	0	0	0
narX			0	0	0	1	1	0	1	0	0	0
rluD	Ribosomal large subunit pseudouridine synthase D		0	0	0	1	1	0	1	0	0	0
frdB	Fumarate reductase iron-sulfur subunit		0	0	0	1	1	0	1	0	0	0
tagO	putative undecaprenyl-phosphate N-acetylglucosaminyl 1-phosphate transferase		0	0	0	1	1	0	1	0	0	0
dapL	LL-diaminopimelate aminotransferase		0	0	0	1	1	0	1	0	0	0
mnaA	UDP-N-acetylglucosamine 2-epimerase		0	0	0	1	1	0	1	0	0	0
plsY	Glycerol-3-phosphate acyltransferase		0	0	0	1	1	0	1	0	0	0
ybeY	Endoribonuclease YbeY		0	0	0	1	0	1	1	0	0	0
ribE	Riboflavin synthase		0	0	0	1	1	0	1	0	0	0
asd	Aspartate-semialdehyde dehydrogenase		0	0	0	1	1	0	1	0	0	0
argC			0	0	0	1	1	0	1	0	0	0
entG	Enterotoxin type G		0	0	0	1	0	2	0	0	0	0
ffh			0	0	0	1	2	0	0	0	0	0
gpmA	2%2C3-bisphosphoglycerate-dependent phosphoglycerate mutase		0	0	0	1	2	0	0	0	0	0
hlb			0	0	0	1	2	0	0	0	0	0
yafV			0	0	0	1	2	0	0	0	0	0
Epimerase family protein	Epimerase family protein		0	0	0	1	2	0	0	0	0	0
xerC	Tyrosine recombinase XerC	HGT	0	0	0	1	1	0	1	0	0	0
xerD	Tyrosine recombinase XerD	HGT	0	0	0	1	1	0	1	0	0	0
yiaC	Peptidyl-lysine N-acetyltransferase YiaC		0	0	2	0	0	0	0	0	0	1
knt		AMR	0	0	2	0	0	0	0	0	0	1
csoR			0	0	1	0	0	1	0	0	0	1
fexA	chloramphenicol/florfenicol efflux MFS transporter FexA		0	0	1	0	0	0	0	0	0	2
ypuA			0	0	0	0	0	0	1	0	2	0
sarU	HTH-type transcriptional regulator SarU		1	0	0	0	0	1	1	0	0	0
groL	60 kDa chaperonin		1	0	0	0	1	0	1	0	0	0
yydK			1	0	0	0	1	0	1	0	0	0
ssbA			1	0	0	0	1	0	1	0	0	0
ptsG			1	0	0	0	1	0	1	0	0	0
nrdI			1	0	0	0	1	0	1	0	0	0
gtfA			1	0	0	0	0	1	1	0	0	0
femA			1	0	0	0	1	0	1	0	0	0
argO			1	0	0	0	1	0	1	0	0	0
arcB			1	0	0	0	0	1	1	0	0	0
salL	Adenosyl-chloride synthase		1	0	0	0	1	0	1	0	0	0
ptsG			1	0	0	0	2	0	0	0	0	0
oatA			1	0	0	0	0	2	0	0	0	0
oatA			1	0	0	0	2	0	0	0	0	0
aroA			1	0	0	0	1	1	0	0	0	0
ykoD	Putative HMP/thiamine import ATP-binding protein YkoD		1	0	0	0	2	0	0	0	0	0
accC	Biotin carboxylase		0	0	0	0	1	0	2	0	0	0
mprF			0	0	0	0	1	1	1	0	0	0
acsA	Acetyl-coenzyme A synthetase		0	0	0	0	1	1	1	0	0	0
hemW			0	0	0	0	0	3	0	0	0	0
dltA			0	0	0	0	1	2	0	0	0	0
bglA	Aryl-phospho-beta-D-glucosidase BglA		0	0	0	0	1	2	0	0	0	0
nrdF	Ribonucleoside-diphosphate reductase subunit beta		0	0	0	0	1	2	0	0	0	0
est			0	0	0	0	2	1	0	0	0	0
dnaC	Replicative DNA helicase		0	0	0	0	2	1	0	0	0	0
Putative phosphoesterase	Putative phosphoesterase		1	0	0	0	1	0	1	0	0	0
yfmC			1	0	0	0	1	0	1	0	0	0
pyrD	Dihydroorotate dehydrogenase (quinone)		0	0	0	0	0	0	1	0	0	2
wecA			2	0	0	0	0	0	1	0	0	0
ptsI	Phosphoenolpyruvate-protein phosphotransferase		2	0	0	0	0	0	1	0	0	0
putative transcriptional regulatory protein	putative transcriptional regulatory protein		1	0	0	0	1	0	1	0	0	0
putative ABC transporter permease protein	putative ABC transporter permease protein		1	0	0	0	1	0	1	0	0	0
PhoH-like protein	PhoH-like protein		1	0	0	0	1	0	1	0	0	0
Polyphenol oxidase	Polyphenol oxidase		1	0	0	0	0	1	1	0	0	0
isdE	High-affinity heme uptake system protein IsdE		1	0	0	0	1	0	1	0	0	0
rplL	50S ribosomal protein L7/L12		1	0	0	0	0	1	1	0	0	0
ypjD			1	0	0	0	0	0	1	0	0	1
yfiY			1	0	0	0	1	0	1	0	0	0
ybbH			1	0	0	0	1	0	1	0	0	0
whiA			1	0	0	0	1	0	1	0	0	0
tdh			1	0	0	0	1	0	1	0	0	0
tagH	Teichoic acids export ATP-binding protein TagH		1	0	0	0	1	0	1	0	0	0
rplGA			1	0	0	0	0	1	1	0	0	0
pdxT			1	0	0	0	1	0	1	0	0	0
opuCD			1	0	0	0	1	0	1	0	0	0
nucH			1	0	0	0	1	0	1	0	0	0
norG			1	0	0	0	0	1	1	0	0	0
murI			1	0	0	0	1	0	1	0	0	0
murD			1	0	0	0	1	0	1	0	0	0
msrA1			1	0	0	0	1	0	1	0	0	0
liaR			1	0	0	0	1	0	1	0	0	0
ktrB			1	0	0	0	1	0	1	0	0	0
glpD			1	0	0	0	1	0	1	0	0	0
feuB			1	0	0	0	1	0	1	0	0	0
epiD			1	0	0	0	1	0	1	0	0	0
dtd3			1	0	0	0	1	0	1	0	0	0
dtd			1	0	0	0	0	1	1	0	0	0
crtM			1	0	0	0	0	1	1	0	0	0
bioB			1	0	0	0	0	1	1	0	0	0
accA			1	0	0	0	1	0	1	0	0	0
yacL	putative PIN and TRAM-domain containing protein YacL		1	0	0	0	1	0	1	0	0	0
rsbU	Phosphoserine phosphatase RsbU		1	0	0	0	1	0	1	0	0	0
yycJ	Putative metallo-hydrolase YycJ		1	0	0	0	1	0	1	0	0	0
tarJ'	Ribulose-5-phosphate reductase 2		1	0	0	0	1	0	1	0	0	0
yheS			1	0	0	0	2	0	0	0	0	0
lip2			1	0	0	0	2	0	0	0	0	0
lagD			1	0	0	0	2	0	0	0	0	0
lagD			1	0	0	0	0	2	0	0	0	0
fhs			1	0	0	0	2	0	0	0	0	0
essD			1	0	0	0	2	0	0	0	0	0
cfiB	2-oxoglutarate carboxylase small subunit		0	0	0	0	1	0	2	0	0	0
Organic hydroperoxide resistance protein-like protein	Organic hydroperoxide resistance protein-like protein		0	0	0	0	2	0	1	0	0	0
Putative zinc metalloprotease	Putative zinc metalloprotease		0	0	0	0	0	2	1	0	0	0
isaB	Immunodominant staphylococcal antigen B		0	0	0	0	1	1	1	0	0	0
prfC	Peptide chain release factor 3		0	0	0	0	1	1	1	0	0	0
uppS			0	0	0	0	1	1	1	0	0	0
sle1			0	0	0	0	0	2	1	0	0	0
scpB			0	0	0	0	2	0	1	0	0	0
sceD			0	0	0	0	2	0	1	0	0	0
pckA			0	0	0	0	1	1	1	0	0	0
nanA			0	0	0	0	2	0	1	0	0	0
lipR	Putative acetyl-hydrolase LipR		0	0	0	0	2	0	1	0	0	0
glpQ	Glycerophosphodiester phosphodiesterase		0	0	0	0	1	1	1	0	0	0
glpQ	Glycerophosphodiester phosphodiesterase		0	0	0	0	1	1	1	0	0	0
cshB	DEAD-box ATP-dependent RNA helicase CshB		0	0	0	0	1	1	1	0	0	0
mnmE	tRNA modification GTPase MnmE		0	0	0	0	1	1	1	0	0	0
leuB	3-isopropylmalate dehydrogenase		0	0	0	0	0	2	1	0	0	0
malL	Oligo-1%2C6-glucosidase		0	0	0	0	1	1	1	0	0	0
folP	Dihydropteroate synthase		0	0	0	0	2	0	1	0	0	0
ypcP	5'-3' exonuclease		0	0	0	0	2	0	1	0	0	0
def1	Peptide deformylase 1		0	0	0	0	1	1	1	0	0	0
Alkaline shock protein 23	Alkaline shock protein 23		0	0	0	0	0	3	0	0	0	0
entG	Enterotoxin type G		0	0	0	0	0	3	0	0	0	0
secDF			0	0	0	0	0	3	0	0	0	0
murA2			0	0	0	0	0	3	0	0	0	0
glpP			0	0	0	0	0	3	0	0	0	0
farB	Fatty acid resistance protein FarB		0	0	0	0	1	2	0	0	0	0
codY	GTP-sensing transcriptional pleiotropic repressor CodY		0	0	0	0	1	2	0	0	0	0
codY	GTP-sensing transcriptional pleiotropic repressor CodY		0	0	0	0	1	2	0	0	0	0
yxeI			0	0	0	0	1	2	0	0	0	0
pyrC			0	0	0	0	1	2	0	0	0	0
ecfA1	Energy-coupling factor transporter ATP-binding protein EcfA1		0	0	0	0	1	2	0	0	0	0
leuC	3-isopropylmalate dehydratase large subunit		0	0	0	0	1	2	0	0	0	0
bacC			0	0	0	0	2	1	0	0	0	0
argS			0	0	0	0	2	1	0	0	0	0
pepS	Aminopeptidase PepS		0	0	0	0	2	1	0	0	0	0
yhfS	Putative acetyl-CoA C-acetyltransferase YhfS		0	0	0	0	2	1	0	0	0	0
rnr	Ribonuclease R		0	0	0	0	3	0	0	0	0	0
cadA		AMR	1	0	0	0	2	0	0	0	0	0
xerC	Tyrosine recombinase XerC	HGT	0	0	0	0	1	2	0	0	0	0
hin		SCCmec complex	1	0	0	0	1	1	0	0	0	0
hin		SCCmec complex	0	0	0	0	1	2	0	0	0	0
btuD			0	0	0	1	1	0	0	0	0	0
femA			0	0	0	1	1	0	0	0	0	0
kdpC			0	0	0	1	1	0	0	0	0	0
lysP			0	0	0	1	0	1	0	0	0	0
ptsG			0	0	0	1	1	0	0	0	0	0
thiM			0	0	0	1	1	0	0	0	0	0
prs			1	0	0	1	0	0	0	0	0	0
setC	Sugar efflux transporter C		0	0	0	1	0	0	1	0	0	0
pdhC			0	0	0	1	0	0	1	0	0	0
trpG	Anthranilate synthase component 2		0	0	0	1	0	0	1	0	0	0
mutM	Formamidopyrimidine-DNA glycosylase		0	0	0	1	0	0	1	0	0	0
sbnH	2-[(L-alanin-3-ylcarbamoyl)methyl]-2-hydroxybutanedioate decarboxylase		0	0	0	1	0	0	1	0	0	0
dagK			0	0	0	1	0	1	0	0	0	0
dck	Deoxyadenosine/deoxycytidine kinase		0	0	0	1	1	0	0	0	0	0
hfq			0	0	0	1	1	0	0	0	0	0
hly	Alpha-hemolysin		0	0	0	1	0	1	0	0	0	0
isdF	putative heme-iron transport system permease protein IsdF		0	0	0	1	1	0	0	0	0	0
mobA			0	0	0	1	1	0	0	0	0	0
murT			0	0	0	1	1	0	0	0	0	0
pstB3	Phosphate import ATP-binding protein PstB 3		0	0	0	1	1	0	0	0	0	0
rodA	Peptidoglycan glycosyltransferase RodA		0	0	0	1	1	0	0	0	0	0
scpA			0	0	0	1	1	0	0	0	0	0
speG			0	0	0	1	1	0	0	0	0	0
tdh			0	0	0	1	1	0	0	0	0	0
yclN			0	0	0	1	1	0	0	0	0	0
yehR			0	0	0	1	1	0	0	0	0	0
yfcA			0	0	0	1	1	0	0	0	0	0
yicL			0	0	0	1	1	0	0	0	0	0
ywqE	Tyrosine-protein phosphatase YwqE		0	0	0	1	1	0	0	0	0	0
zntB	Zinc transport protein ZntB		0	0	0	1	1	0	0	0	0	0
Isoleucine 2-epimerase	Isoleucine 2-epimerase		0	0	0	1	1	0	0	0	0	0
Lactonase drp35	Lactonase drp35		0	0	0	1	1	0	0	0	0	0
queuosine precursor transporter	queuosine precursor transporter		0	0	0	1	1	0	0	0	0	0
cna	Collagen adhesin	Virulence	0	0	0	1	1	0	0	0	0	0
panE	2-dehydropantoate 2-reductase		0	0	1	0	0	0	0	0	0	1
entA	Enterotoxin type A		0	0	1	0	0	0	0	0	0	1
dnaE	DNA polymerase III subunit alpha		0	0	0	0	0	1	0	0	1	0
nrdF	Ribonucleoside-diphosphate reductase subunit beta		0	0	0	0	0	1	0	0	1	0
betI	HTH-type transcriptional regulator BetI		1	0	0	0	0	0	1	0	0	0
yedJ			1	0	0	0	0	0	1	0	0	0
thiD			1	0	0	0	0	0	1	0	0	0
lexA	LexA repressor		1	0	0	0	0	0	1	0	0	0
ecfA2			1	0	0	0	0	0	1	0	0	0
dinG			1	0	0	0	0	0	1	0	0	0
cpdA			1	0	0	0	0	0	1	0	0	0
cpdA			1	0	0	0	0	0	1	0	0	0
arcB			1	0	0	0	0	0	1	0	0	0
lexA	LexA repressor		1	0	0	0	0	0	1	0	0	0
rbsD	D-ribose pyranase		1	0	0	0	0	0	1	0	0	0
rlmI	Ribosomal RNA large subunit methyltransferase I		1	0	0	0	0	0	1	0	0	0
capD	UDP-glucose 4-epimerase		1	0	0	0	0	0	1	0	0	0
flp	Protein flp		0	0	0	0	1	0	1	0	0	0
bcrA	Bacitracin transport ATP-binding protein BcrA		0	0	0	0	1	0	1	0	0	0
ykoC	Putative HMP/thiamine permease protein YkoC		0	0	0	0	1	0	1	0	0	0
metC	Cystathionine beta-lyase MetC		0	0	0	0	1	0	1	0	0	0
bcrA	Bacitracin transport ATP-binding protein BcrA		0	0	0	0	0	2	0	0	0	0
sasG	Surface protein G		0	0	0	0	0	2	0	0	0	0
ydfJ			0	0	0	0	0	2	0	0	0	0
treP			0	0	0	0	0	2	0	0	0	0
treP			0	0	0	0	0	2	0	0	0	0
swrC			0	0	0	0	0	2	0	0	0	0
ruvB			0	0	0	0	0	2	0	0	0	0
purA			0	0	0	0	0	2	0	0	0	0
mnhD1			0	0	0	0	0	2	0	0	0	0
hhaIM			0	0	0	0	0	2	0	0	0	0
fosB			0	0	0	0	0	2	0	0	0	0
dapH	2%2C3%2C4%2C5-tetrahydropyridine-2%2C6-dicarboxylate N-acetyltransferase		0	0	0	0	0	2	0	0	0	0
cdr			0	0	0	0	0	2	0	0	0	0
ahpF			0	0	0	0	0	2	0	0	0	0
bcp	Putative peroxiredoxin bcp		0	0	0	0	0	2	0	0	0	0
murF	UDP-N-acetylmuramoyl-tripeptide--D-alanyl-D-alanine ligase		0	0	0	0	0	2	0	0	0	0
ybhR			0	0	0	0	1	1	0	0	0	0
ssbA			0	0	0	0	1	1	0	0	0	0
potA			0	0	0	0	1	1	0	0	0	0
pdp			0	0	0	0	1	1	0	0	0	0
murJ			0	0	0	0	1	1	0	0	0	0
btuD			0	0	0	0	1	1	0	0	0	0
catE	Catechol-2%2C3-dioxygenase		0	0	0	0	1	1	0	0	0	0
argB	Acetylglutamate kinase		0	0	0	0	2	0	0	0	0	0
lysP			0	0	0	0	2	0	0	0	0	0
mprF			0	0	0	0	2	0	0	0	0	0
putB	Proline dehydrogenase 2		0	0	0	0	2	0	0	0	0	0
ylmA	putative ABC transporter ATP-binding protein YlmA		0	0	0	0	2	0	0	0	0	0
ywnA			0	0	0	0	0	1	0	0	1	0
ftsH	ATP-dependent zinc metalloprotease FtsH		2	0	0	0	0	0	0	0	0	0
atpG	ATP synthase gamma chain		1	0	0	0	0	0	1	0	0	0
spxA	Regulatory protein Spx		1	0	0	0	0	0	1	0	0	0
mgrA	HTH-type transcriptional regulator MgrA		1	0	0	0	0	0	1	0	0	0
zapA			1	0	0	0	0	0	1	0	0	0
ytmI			1	0	0	0	0	0	1	0	0	0
yacP			1	0	0	0	0	0	1	0	0	0
tig			1	0	0	0	0	0	1	0	0	0
sufC			1	0	0	0	0	0	1	0	0	0
srrA			1	0	0	0	0	0	1	0	0	0
sodA			1	0	0	0	0	0	1	0	0	0
RBKS			1	0	0	0	0	0	1	0	0	0
mutS2			1	0	0	0	0	0	1	0	0	0
malP			1	0	0	0	0	0	1	0	0	0
lysS			1	0	0	0	0	0	1	0	0	0
lacC			1	0	0	0	0	0	1	0	0	0
hutI			1	0	0	0	0	0	1	0	0	0
hit			1	0	0	0	0	0	1	0	0	0
hdl IVa			1	0	0	0	0	0	1	0	0	0
glnR			1	0	0	0	0	0	1	0	0	0
femB			1	0	0	0	0	0	1	0	0	0
divIC			1	0	0	0	0	0	1	0	0	0
auaG			1	0	0	0	0	0	1	0	0	0
ald2			1	0	0	0	0	0	1	0	0	0
adk			1	0	0	0	0	0	1	0	0	0
aldC	Alpha-acetolactate decarboxylase		1	0	0	0	0	0	1	0	0	0
sbnB	N-((2S)-2-amino-2-carboxyethyl)-L-glutamate dehydrogenase		1	0	0	0	0	0	1	0	0	0
mrnC	Mini-ribonuclease 3		1	0	0	0	0	0	1	0	0	0
cdaA	Cyclic di-AMP synthase CdaA		1	0	0	0	0	0	1	0	0	0
rlmH	Ribosomal RNA large subunit methyltransferase H		1	0	0	0	0	0	1	0	0	0
csm3	CRISPR system Cms endoribonuclease Csm3		1	0	0	0	0	0	1	0	0	0
oxyR	Hydrogen peroxide-inducible genes activator		1	0	0	0	1	0	0	0	0	0
czcD			1	0	0	0	1	0	0	0	0	0
Zinc-type alcohol dehydrogenase-like protein	Zinc-type alcohol dehydrogenase-like protein		0	0	0	0	1	0	1	0	0	0
TelA-like protein	TelA-like protein		0	0	0	0	1	0	1	0	0	0
yfiZ			0	0	0	0	1	0	1	0	0	0
vraS			0	0	0	0	1	0	1	0	0	0
rex			0	0	0	0	1	0	1	0	0	0
purQ			0	0	0	0	1	0	1	0	0	0
ppaC			0	0	0	0	1	0	1	0	0	0
phaB			0	0	0	0	1	0	1	0	0	0
bepA			0	0	0	0	1	0	1	0	0	0
aptB	Apulose-4-phosphate transketolase subunit B		0	0	0	0	1	0	1	0	0	0
xylB	Xylulose kinase		0	0	0	0	1	0	1	0	0	0
mtaB	Threonylcarbamoyladenosine tRNA methylthiotransferase MtaB		0	0	0	0	0	1	1	0	0	0
menB	1%2C4-dihydroxy-2-naphthoyl-CoA synthase		0	0	0	0	1	0	1	0	0	0
lcfB	Long-chain-fatty-acid--CoA ligase		0	0	0	0	1	0	1	0	0	0
moaC	Cyclic pyranopterin monophosphate synthase		0	0	0	0	1	0	1	0	0	0
bioK	L-Lysine--8-amino-7-oxononanoate transaminase		0	0	0	0	0	1	1	0	0	0
rlmL	Ribosomal RNA large subunit methyltransferase L		0	0	0	0	1	0	1	0	0	0
mccA	O-acetylserine dependent cystathionine beta-synthase		0	0	0	0	1	0	1	0	0	0
Farnesyl diphosphate synthase	Farnesyl diphosphate synthase		0	0	0	0	0	2	0	0	0	0
Putative flavoprotein monooxygenase	Putative flavoprotein monooxygenase		0	0	0	0	0	2	0	0	0	0
rot	HTH-type transcriptional regulator rot		0	0	0	0	0	2	0	0	0	0
atpF	ATP synthase subunit b		0	0	0	0	0	2	0	0	0	0
ftsA	Cell division protein FtsA		0	0	0	0	0	2	0	0	0	0
entS	Enterobactin exporter EntS		0	0	0	0	0	2	0	0	0	0
srrB			0	0	0	0	0	2	0	0	0	0
rsfS			0	0	0	0	0	2	0	0	0	0
purL			0	0	0	0	0	2	0	0	0	0
prsA			0	0	0	0	0	2	0	0	0	0
odh			0	0	0	0	0	2	0	0	0	0
noc			0	0	0	0	0	2	0	0	0	0
nikA			0	0	0	0	0	2	0	0	0	0
mntA			0	0	0	0	0	2	0	0	0	0
hlb			0	0	0	0	0	2	0	0	0	0
hemL2			0	0	0	0	0	2	0	0	0	0
gapA2			0	0	0	0	0	2	0	0	0	0
efeM			0	0	0	0	0	2	0	0	0	0
acuA			0	0	0	0	0	2	0	0	0	0
yjbK	Putative triphosphatase YjbK		0	0	0	0	0	2	0	0	0	0
fabZ	3-hydroxyacyl-[acyl-carrier-protein] dehydratase FabZ		0	0	0	0	0	2	0	0	0	0
queE	7-carboxy-7-deazaguanine synthase		0	0	0	0	0	2	0	0	0	0
pabA	Aminodeoxychorismate/anthranilate synthase component 2		0	0	0	0	0	2	0	0	0	0
pheS	Phenylalanine--tRNA ligase alpha subunit		0	0	0	0	0	2	0	0	0	0
Nucleoid-associated protein	Nucleoid-associated protein		0	0	0	0	1	1	0	0	0	0
Putative lipid kinase	Putative lipid kinase		0	0	0	0	1	1	0	0	0	0
Putative 2-hydroxyacid dehydrogenase	Putative 2-hydroxyacid dehydrogenase		0	0	0	0	1	1	0	0	0	0
hpf	Ribosome hibernation promotion factor		0	0	0	0	1	1	0	0	0	0
sdcS	Sodium-dependent dicarboxylate transporter SdcS		0	0	0	0	1	1	0	0	0	0
putative autolysin SsaALP	putative autolysin SsaALP		0	0	0	0	1	1	0	0	0	0
rplX	50S ribosomal protein L24		0	0	0	0	1	1	0	0	0	0
entA	Enterotoxin type A		0	0	0	0	1	1	0	0	0	0
ybbH			0	0	0	0	1	1	0	0	0	0
toxN			0	0	0	0	1	1	0	0	0	0
tagX			0	0	0	0	1	1	0	0	0	0
salA			0	0	0	0	1	1	0	0	0	0
rocA			0	0	0	0	1	1	0	0	0	0
recN			0	0	0	0	1	1	0	0	0	0
rbsK			0	0	0	0	1	1	0	0	0	0
opuD			0	0	0	0	1	1	0	0	0	0
oppB			0	0	0	0	1	1	0	0	0	0
obg			0	0	0	0	1	1	0	0	0	0
nirQ			0	0	0	0	1	1	0	0	0	0
nirC			0	0	0	0	1	1	0	0	0	0
nagB			0	0	0	0	1	1	0	0	0	0
murE			0	0	0	0	1	1	0	0	0	0
mgt			0	0	0	0	1	1	0	0	0	0
metQ			0	0	0	0	1	1	0	0	0	0
ldhD	D-lactate dehydrogenase		0	0	0	0	1	1	0	0	0	0
kdpE			0	0	0	0	1	1	0	0	0	0
hel			0	0	0	0	1	1	0	0	0	0
glpT			0	0	0	0	1	1	0	0	0	0
fetB			0	0	0	0	1	1	0	0	0	0
prmA	Ribosomal protein L11 methyltransferase		0	0	0	0	1	1	0	0	0	0
yvyI	Putative mannose-6-phosphate isomerase YvyI		0	0	0	0	1	1	0	0	0	0
rsmI	Ribosomal RNA small subunit methyltransferase I		0	0	0	0	1	1	0	0	0	0
aaeA	p-hydroxybenzoic acid efflux pump subunit AaeA		0	0	0	0	2	0	0	0	0	0
ald1			0	0	0	0	2	0	0	0	0	0
fabF			0	0	0	0	2	0	0	0	0	0
gbsA	Betaine aldehyde dehydrogenase		0	0	0	0	2	0	0	0	0	0
glcB	PTS system glucoside-specific EIICBA component		0	0	0	0	2	0	0	0	0	0
hisI			0	0	0	0	2	0	0	0	0	0
metE	5-methyltetrahydropteroyltriglutamate--homocysteine methyltransferase		0	0	0	0	2	0	0	0	0	0
rplM	50S ribosomal protein L13		0	0	0	0	2	0	0	0	0	0
yitJ			0	0	0	0	2	0	0	0	0	0
ymdB	2'%2C3'-cyclic-nucleotide 2'-phosphodiesterase		0	0	0	0	2	0	0	0	0	0
yrrB	TPR repeat-containing protein YrrB		0	0	0	0	2	0	0	0	0	0
putative metallo-hydrolase	putative metallo-hydrolase		0	0	0	0	2	0	0	0	0	0
qacA		AMR	0	0	0	0	0	2	0	0	0	0
xerD	Tyrosine recombinase XerD	HGT	0	0	0	0	1	1	0	0	0	0
map	Protein map	Virulence	1	0	0	0	0	0	1	0	0	0
map	Protein map	Virulence	0	0	0	0	0	2	0	0	0	0
entC1	Enterotoxin type C-1	Virulence	0	0	0	0	0	2	0	0	0	0
dapX	putative N-acetyl-LL-diaminopimelate aminotransferase		0	0	0	1	0	0	0	0	0	0
fabG			0	0	0	1	0	0	0	0	0	0
def	Peptide deformylase		0	0	0	1	0	0	0	0	0	0
glpG			0	0	0	1	0	0	0	0	0	0
gutB	Sorbitol dehydrogenase		0	0	0	1	0	0	0	0	0	0
hemC			0	0	0	1	0	0	0	0	0	0
lrgB			0	0	0	1	0	0	0	0	0	0
tdk			0	0	0	1	0	0	0	0	0	0
yodB			0	0	0	1	0	0	0	0	0	0
dhbE	2%2C3-dihydroxybenzoate-AMP ligase		0	0	1	0	0	0	0	0	0	0
Multidrug efflux system ATP-binding protein	Multidrug efflux system ATP-binding protein		0	0	1	0	0	0	0	0	0	0
mleS	Malolactic enzyme		0	0	1	0	0	0	0	0	0	0
ssbA			0	0	0	0	0	0	0	0	1	0
dnaE	DNA polymerase III subunit alpha		0	0	0	0	0	0	0	0	1	0
yveA			1	0	0	0	0	0	0	0	0	0
yhgF			1	0	0	0	0	0	0	0	0	0
phnE			0	0	0	0	0	0	1	0	0	0
pgk			0	0	0	0	0	0	1	0	0	0
sspA	Glutamyl endopeptidase		0	0	0	0	0	0	1	0	0	0
gtfA			0	0	0	0	0	0	1	0	0	0
bcr	Bicyclomycin resistance protein		0	0	0	0	0	1	0	0	0	0
yifK			0	0	0	0	0	1	0	0	0	0
yifK			0	0	0	0	0	1	0	0	0	0
ycjY			0	0	0	0	0	1	0	0	0	0
wbnH			0	0	0	0	0	1	0	0	0	0
ssuC			0	0	0	0	0	1	0	0	0	0
ribD			0	0	0	0	0	1	0	0	0	0
recF	DNA replication and repair protein RecF		0	0	0	0	0	1	0	0	0	0
pdhD			0	0	0	0	0	1	0	0	0	0
pbuG			0	0	0	0	0	1	0	0	0	0
nixA			0	0	0	0	0	1	0	0	0	0
leuA			0	0	0	0	0	1	0	0	0	0
glpF			0	0	0	0	0	1	0	0	0	0
garB			0	0	0	0	0	1	0	0	0	0
COQ5			0	0	0	0	0	1	0	0	0	0
cap8A			0	0	0	0	0	1	0	0	0	0
dapH	2%2C3%2C4%2C5-tetrahydropyridine-2%2C6-dicarboxylate N-acetyltransferase		0	0	0	0	0	1	0	0	0	0
iscS	Cysteine desulfurase IscS		0	0	0	0	0	1	0	0	0	0
hxlB	3-hexulose-6-phosphate isomerase		0	0	0	0	0	1	0	0	0	0
citZ	Citrate synthase 2		0	0	0	0	0	1	0	0	0	0
btuD			0	0	0	0	1	0	0	0	0	0
cdr			0	0	0	0	1	0	0	0	0	0
clpP			0	0	0	0	1	0	0	0	0	0
clpP			0	0	0	0	1	0	0	0	0	0
cpdA			0	0	0	0	1	0	0	0	0	0
cysK			0	0	0	0	1	0	0	0	0	0
gcvPA			0	0	0	0	1	0	0	0	0	0
lctP			0	0	0	0	1	0	0	0	0	0
lnrL	Linearmycin resistance ATP-binding protein LnrL		0	0	0	0	1	0	0	0	0	0
menH	2-succinyl-6-hydroxy-2%2C4-cyclohexadiene-1-carboxylate synthase		0	0	0	0	1	0	0	0	0	0
mnhD1			0	0	0	0	1	0	0	0	0	0
nadE			0	0	0	0	1	0	0	0	0	0
opuCA	Carnitine transport ATP-binding protein OpuCA		0	0	0	0	1	0	0	0	0	0
pbuE			0	0	0	0	1	0	0	0	0	0
plc			0	0	0	0	1	0	0	0	0	0
pspB	Putative phosphoserine phosphatase 2		0	0	0	0	1	0	0	0	0	0
pxpC	5-oxoprolinase subunit C		0	0	0	0	1	0	0	0	0	0
qacC	Quaternary ammonium compound-resistance protein QacC		0	0	0	0	1	0	0	0	0	0
ribU	Riboflavin transporter RibU		0	0	0	0	1	0	0	0	0	0
sirC	Precorrin-2 dehydrogenase		0	0	0	0	1	0	0	0	0	0
tagU	Polyisoprenyl-teichoic acid--peptidoglycan teichoic acid transferase TagU		0	0	0	0	1	0	0	0	0	0
tarF	Teichoic acid glycerol-phosphate transferase		0	0	0	0	1	0	0	0	0	0
ureF			0	0	0	0	1	0	0	0	0	0
ykoC	Putative HMP/thiamine permease protein YkoC		0	0	0	0	1	0	0	0	0	0
merA			0	0	0	0	0	0	0	0	1	0
Antitoxin epsilon	Antitoxin epsilon		1	0	0	0	0	0	0	0	0	0
rhaS	HTH-type transcriptional activator RhaS		1	0	0	0	0	0	0	0	0	0
topA			1	0	0	0	0	0	0	0	0	0
tkt			1	0	0	0	0	0	0	0	0	0
thrS			1	0	0	0	0	0	0	0	0	0
rnc			1	0	0	0	0	0	0	0	0	0
pepF1			1	0	0	0	0	0	0	0	0	0
lepA			1	0	0	0	0	0	0	0	0	0
glmS			1	0	0	0	0	0	0	0	0	0
frdA			1	0	0	0	0	0	0	0	0	0
sbnF	2-[(L-alanin-3-ylcarbamoyl)methyl]-3-(2-aminoethylcarbamoyl)-2-hydroxypropanoate synthase		1	0	0	0	0	0	0	0	0	0
ftsL	Cell division protein FtsL		0	0	0	0	0	0	1	0	0	0
hisZ	ATP phosphoribosyltransferase regulatory subunit		0	0	0	0	0	0	1	0	0	0
sucD			0	0	0	0	0	0	1	0	0	0
ribH			0	0	0	0	0	0	1	0	0	0
queA			0	0	0	0	0	0	1	0	0	0
ptsH			0	0	0	0	0	0	1	0	0	0
nrnA	Bifunctional oligoribonuclease and PAP phosphatase NrnA		0	0	0	0	0	0	1	0	0	0
tadA			0	0	0	0	0	0	1	0	0	0
nudF	ADP-ribose pyrophosphatase		0	0	0	0	0	0	1	0	0	0
csbB	Putative glycosyltransferase CsbB		0	0	0	0	0	0	1	0	0	0
mhqD	Putative hydrolase MhqD		0	0	0	0	0	0	1	0	0	0
mhqA	Putative ring-cleaving dioxygenase MhqA		0	0	0	0	0	0	1	0	0	0
yabJ	2-iminobutanoate/2-iminopropanoate deaminase		0	0	0	0	0	0	1	0	0	0
trmB	tRNA (guanine-N(7)-)-methyltransferase		0	0	0	0	0	0	1	0	0	0
lipL	Octanoyl-[GcvH]:protein N-octanoyltransferase		0	0	0	0	0	0	1	0	0	0
thrB	Homoserine kinase		0	0	0	0	0	0	1	0	0	0
ilvC	Ketol-acid reductoisomerase (NADP(+))		0	0	0	0	0	0	1	0	0	0
Protein ADP-ribosyltransferase	Protein ADP-ribosyltransferase		0	0	0	0	0	1	0	0	0	0
putative tautomerase	putative tautomerase		0	0	0	0	0	1	0	0	0	0
farB	Fatty acid resistance protein FarB		0	0	0	0	0	1	0	0	0	0
asp2	Accessory Sec system protein Asp2		0	0	0	0	0	1	0	0	0	0
sdrM	Multidrug efflux pump SdrM		0	0	0	0	0	1	0	0	0	0
folD	Bifunctional protein FolD protein		0	0	0	0	0	1	0	0	0	0
yydI	putative peptide export ATP-binding protein YydI		0	0	0	0	0	1	0	0	0	0
tuf	Elongation factor Tu		0	0	0	0	0	1	0	0	0	0
bsaA	Glutathione peroxidase BsaA		0	0	0	0	0	1	0	0	0	0
bsaA	Glutathione peroxidase BsaA		0	0	0	0	0	1	0	0	0	0
rpsD	30S ribosomal protein S4		0	0	0	0	0	1	0	0	0	0
engB	putative GTP-binding protein EngB		0	0	0	0	0	1	0	0	0	0
acp	Sodium/proton-dependent alanine carrier protein		0	0	0	0	0	1	0	0	0	0
cynR	HTH-type transcriptional regulator CynR		0	0	0	0	0	1	0	0	0	0
gltT	Proton/sodium-glutamate symport protein		0	0	0	0	0	1	0	0	0	0
repB	Replication protein RepB		0	0	0	0	0	1	0	0	0	0
entG	Enterotoxin type G		0	0	0	0	0	1	0	0	0	0
tst	Toxic shock syndrome toxin-1		0	0	0	0	0	1	0	0	0	0
linA	Lincosamide resistance protein		0	0	0	0	0	1	0	0	0	0
yfhH	putative protein YfhH		0	0	0	0	0	1	0	0	0	0
essD			0	0	0	0	0	1	0	0	0	0
msr(A)	ABC-F type ribosomal protection protein Msr(A)		0	0	0	0	0	1	0	0	0	0
mdtH	Multidrug resistance protein MdtH		0	0	0	0	0	1	0	0	0	0
secB	Protein-export protein SecB		0	0	0	0	0	1	0	0	0	0
yugI			0	0	0	0	0	1	0	0	0	0
yqeH			0	0	0	0	0	1	0	0	0	0
yofA			0	0	0	0	0	1	0	0	0	0
yhdG			0	0	0	0	0	1	0	0	0	0
yhdG			0	0	0	0	0	1	0	0	0	0
ydbP			0	0	0	0	0	1	0	0	0	0
wbgU			0	0	0	0	0	1	0	0	0	0
veg			0	0	0	0	0	1	0	0	0	0
thiE			0	0	0	0	0	1	0	0	0	0
shpI			0	0	0	0	0	1	0	0	0	0
rpsN2			0	0	0	0	0	1	0	0	0	0
purN			0	0	0	0	0	1	0	0	0	0
purF			0	0	0	0	0	1	0	0	0	0
prfA			0	0	0	0	0	1	0	0	0	0
potB			0	0	0	0	0	1	0	0	0	0
pnp			0	0	0	0	0	1	0	0	0	0
plsX			0	0	0	0	0	1	0	0	0	0
phoP			0	0	0	0	0	1	0	0	0	0
pgcA			0	0	0	0	0	1	0	0	0	0
pflA			0	0	0	0	0	1	0	0	0	0
perR			0	0	0	0	0	1	0	0	0	0
opuD			0	0	0	0	0	1	0	0	0	0
mrpC			0	0	0	0	0	1	0	0	0	0
moeA			0	0	0	0	0	1	0	0	0	0
mgtE			0	0	0	0	0	1	0	0	0	0
metP			0	0	0	0	0	1	0	0	0	0
metK			0	0	0	0	0	1	0	0	0	0
mazF			0	0	0	0	0	1	0	0	0	0
ilvE			0	0	0	0	0	1	0	0	0	0
gnd			0	0	0	0	0	1	0	0	0	0
glvR			0	0	0	0	0	1	0	0	0	0
femX			0	0	0	0	0	1	0	0	0	0
ecfT			0	0	0	0	0	1	0	0	0	0
dtpT			0	0	0	0	0	1	0	0	0	0
dapA			0	0	0	0	0	1	0	0	0	0
cysQ			0	0	0	0	0	1	0	0	0	0
cntB			0	0	0	0	0	1	0	0	0	0
bioD			0	0	0	0	0	1	0	0	0	0
bdbD			0	0	0	0	0	1	0	0	0	0
arcD			0	0	0	0	0	1	0	0	0	0
arcC2			0	0	0	0	0	1	0	0	0	0
tag	DNA-3-methyladenine glycosylase 1		0	0	0	0	0	1	0	0	0	0
rsmC			0	0	0	0	0	1	0	0	0	0
metXA	Homoserine O-acetyltransferase		0	0	0	0	0	1	0	0	0	0
msrC	Free methionine-R-sulfoxide reductase		0	0	0	0	0	1	0	0	0	0
rsmE	Ribosomal RNA small subunit methyltransferase E		0	0	0	0	0	1	0	0	0	0
yecD	Isochorismatase family protein YecD		0	0	0	0	0	1	0	0	0	0
tmcAL	tRNA(Met) cytidine acetate ligase		0	0	0	0	0	1	0	0	0	0
tcyC	L-cystine import ATP-binding protein TcyC		0	0	0	0	0	1	0	0	0	0
ldhD	D-lactate dehydrogenase		0	0	0	0	0	1	0	0	0	0
mccB	Cystathionine gamma-lyase		0	0	0	0	0	1	0	0	0	0
queC	7-cyano-7-deazaguanine synthase		0	0	0	0	0	1	0	0	0	0
rluD	Ribosomal large subunit pseudouridine synthase D		0	0	0	0	0	1	0	0	0	0
ansA	putative L-asparaginase		0	0	0	0	0	1	0	0	0	0
plsC	1-acyl-sn-glycerol-3-phosphate acyltransferase		0	0	0	0	0	1	0	0	0	0
pabB	Aminodeoxychorismate synthase component 1		0	0	0	0	0	1	0	0	0	0
truA	tRNA pseudouridine synthase A		0	0	0	0	0	1	0	0	0	0
leuD	3-isopropylmalate dehydratase small subunit		0	0	0	0	0	1	0	0	0	0
leuD	3-isopropylmalate dehydratase small subunit		0	0	0	0	0	1	0	0	0	0
1%2C4-dihydroxy-2-naphthoyl-CoA hydrolase	1%2C4-dihydroxy-2-naphthoyl-CoA hydrolase		0	0	0	0	1	0	0	0	0	0
Cyclic dipyrimidine nucleotide synthase	Cyclic dipyrimidine nucleotide synthase		0	0	0	0	1	0	0	0	0	0
Cyclo(L-leucyl-L-leucyl) synthase	Cyclo(L-leucyl-L-leucyl) synthase		0	0	0	0	1	0	0	0	0	0
IS4	IS4 family transposase ISBce8	HGT	0	0	0	0	1	0	0	0	0	0
Lipoate--protein ligase 1	Lipoate--protein ligase 1		0	0	0	0	1	0	0	0	0	0
Lipoate--protein ligase 2	Lipoate--protein ligase 2		0	0	0	0	1	0	0	0	0	0
accD			0	0	0	0	1	0	0	0	0	0
ahpC			0	0	0	0	1	0	0	0	0	0
alsT			0	0	0	0	1	0	0	0	0	0
arcR	HTH-type transcriptional regulator ArcR		0	0	0	0	1	0	0	0	0	0
birA	Bifunctional ligase/repressor BirA		0	0	0	0	1	0	0	0	0	0
bshB2	putative N-acetyl-alpha-D-glucosaminyl L-malate deacetylase 2		0	0	0	0	1	0	0	0	0	0
cmtB			0	0	0	0	1	0	0	0	0	0
cpnA			0	0	0	0	1	0	0	0	0	0
crr	PTS system glucose-specific EIIA component		0	0	0	0	1	0	0	0	0	0
csd			0	0	0	0	1	0	0	0	0	0
ctaB2	Protoheme IX farnesyltransferase 2		0	0	0	0	1	0	0	0	0	0
cycB			0	0	0	0	1	0	0	0	0	0
cysL			0	0	0	0	1	0	0	0	0	0
dat			0	0	0	0	1	0	0	0	0	0
dhaK	PTS-dependent dihydroxyacetone kinase%2C dihydroxyacetone-binding subunit DhaK		0	0	0	0	1	0	0	0	0	0
dinB	DNA polymerase IV		0	0	0	0	1	0	0	0	0	0
divIB	Cell division protein DivIB		0	0	0	0	1	0	0	0	0	0
dnaJ	Chaperone protein DnaJ		0	0	0	0	1	0	0	0	0	0
ecfT			0	0	0	0	1	0	0	0	0	0
eno			0	0	0	0	1	0	0	0	0	0
eta			0	0	0	0	1	0	0	0	0	0
fabI			0	0	0	0	1	0	0	0	0	0
fadA	3-ketoacyl-CoA thiolase		0	0	0	0	1	0	0	0	0	0
fetA	putative iron export ATP-binding protein FetA		0	0	0	0	1	0	0	0	0	0
gltX			0	0	0	0	1	0	0	0	0	0
glyQS			0	0	0	0	1	0	0	0	0	0
graR			0	0	0	0	1	0	0	0	0	0
grpE	Protein GrpE		0	0	0	0	1	0	0	0	0	0
gtaB			0	0	0	0	1	0	0	0	0	0
hflX			0	0	0	0	1	0	0	0	0	0
hisD	Histidinol dehydrogenase		0	0	0	0	1	0	0	0	0	0
hisH	Imidazole glycerol phosphate synthase subunit HisH		0	0	0	0	1	0	0	0	0	0
hisH	Imidazole glycerol phosphate synthase subunit HisH		0	0	0	0	1	0	0	0	0	0
hisS	Histidine--tRNA ligase		0	0	0	0	1	0	0	0	0	0
lacA			0	0	0	0	1	0	0	0	0	0
lacD			0	0	0	0	1	0	0	0	0	0
lacG			0	0	0	0	1	0	0	0	0	0
ldhD	D-lactate dehydrogenase		0	0	0	0	1	0	0	0	0	0
mhqA	Putative ring-cleaving dioxygenase MhqA		0	0	0	0	1	0	0	0	0	0
mtlF			0	0	0	0	1	0	0	0	0	0
murQ	N-acetylmuramic acid 6-phosphate etherase		0	0	0	0	1	0	0	0	0	0
nadD	putative nicotinate-nucleotide adenylyltransferase		0	0	0	0	1	0	0	0	0	0
nikB			0	0	0	0	1	0	0	0	0	0
nth	Endonuclease III		0	0	0	0	1	0	0	0	0	0
opcR			0	0	0	0	1	0	0	0	0	0
pgi	Glucose-6-phosphate isomerase		0	0	0	0	1	0	0	0	0	0
phoU			0	0	0	0	1	0	0	0	0	0
prfB	Peptide chain release factor 2		0	0	0	0	1	0	0	0	0	0
pyrF			0	0	0	0	1	0	0	0	0	0
ribF			0	0	0	0	1	0	0	0	0	0
rimM	Ribosome maturation factor RimM		0	0	0	0	1	0	0	0	0	0
rnmV			0	0	0	0	1	0	0	0	0	0
rplC	50S ribosomal protein L3		0	0	0	0	1	0	0	0	0	0
rplI	50S ribosomal protein L9		0	0	0	0	1	0	0	0	0	0
rplT	50S ribosomal protein L20		0	0	0	0	1	0	0	0	0	0
rplV	50S ribosomal protein L22		0	0	0	0	1	0	0	0	0	0
rpsC	30S ribosomal protein S3		0	0	0	0	1	0	0	0	0	0
rpsI	30S ribosomal protein S9		0	0	0	0	1	0	0	0	0	0
rsmA			0	0	0	0	1	0	0	0	0	0
rutB			0	0	0	0	1	0	0	0	0	0
sarS	HTH-type transcriptional regulator SarS		0	0	0	0	1	0	0	0	0	0
sarX			0	0	0	0	1	0	0	0	0	0
sbi	Immunoglobulin-binding protein Sbi		0	0	0	0	1	0	0	0	0	0
sdcS	Sodium-dependent dicarboxylate transporter SdcS		0	0	0	0	1	0	0	0	0	0
sdhA			0	0	0	0	1	0	0	0	0	0
selX	Enterotoxin-like toxin X		0	0	0	0	1	0	0	0	0	0
slyA	Transcriptional regulator SlyA		0	0	0	0	1	0	0	0	0	0
spsB			0	0	0	0	1	0	0	0	0	0
tal	Transaldolase		0	0	0	0	1	0	0	0	0	0
tarS			0	0	0	0	1	0	0	0	0	0
tcyP			0	0	0	0	1	0	0	0	0	0
tpx			0	0	0	0	1	0	0	0	0	0
treR			0	0	0	0	1	0	0	0	0	0
xecD			0	0	0	0	1	0	0	0	0	0
yajC			0	0	0	0	1	0	0	0	0	0
ydeN	Putative hydrolase YdeN		0	0	0	0	1	0	0	0	0	0
yeeD			0	0	0	0	1	0	0	0	0	0
yfcJ	putative MFS-type transporter YfcJ		0	0	0	0	1	0	0	0	0	0
ywqN	Putative NAD(P)H-dependent FMN-containing oxidoreductase YwqN		0	0	0	0	1	0	0	0	0	0
zur			0	0	0	0	1	0	0	0	0	0
Phosphorylated carbohydrates phosphatase	Phosphorylated carbohydrates phosphatase		0	0	0	0	1	0	0	0	0	0
PTS system EIIBC component	PTS system EIIBC component		0	0	0	0	1	0	0	0	0	0
putative ABC transporter permease	putative ABC transporter permease		0	0	0	0	1	0	0	0	0	0
Putative dipeptidase	Putative dipeptidase		0	0	0	0	1	0	0	0	0	0
Putative esterase	Putative esterase		0	0	0	0	1	0	0	0	0	0
Putative phosphatase	Putative phosphatase		0	0	0	0	1	0	0	0	0	0
Putative TrmH family tRNA/rRNA methyltransferase	Putative TrmH family tRNA/rRNA methyltransferase		0	0	0	0	1	0	0	0	0	0
Sulfurtransferase	Sulfurtransferase		0	0	0	0	1	0	0	0	0	0
bmrA	Multidrug resistance ABC transporter ATP-binding/permease protein BmrA	AMR	0	0	0	0	0	1	0	0	0	0
cadC	Cadmium resistance transcriptional regulatory protein CadC	AMR	0	0	0	0	1	0	0	0	0	0
mecA		AMR	0	0	0	0	1	0	0	0	0	0
xerC	Tyrosine recombinase XerC	HGT	0	0	0	0	0	0	1	0	0	0
xerC	Tyrosine recombinase XerC	HGT	0	0	0	0	0	1	0	0	0	0
hin		SCCmec complex	0	0	0	0	0	1	0	0	0	0
pre	Plasmid recombination enzyme	SCCmec complex	0	0	0	0	1	0	0	0	0	0
pre	Plasmid recombination enzyme	SCCmec complex	0	0	0	0	1	0	0	0	0	0
entD	Enterotoxin type D	Virulence	0	0	0	0	1	0	0	0	0	0
etb		Virulence	0	0	0	0	1	0	0	0	0	0
map	Protein map	Virulence	0	0	0	0	1	0	0	0	0	0
sdrD	Serine-aspartate repeat-containing protein D	Virulence	0	0	0	0	1	0	0	0	0	0
