# Supplementary material for: Whole-Genome Sequencing and Machine Learning Analysis of Staphylococcus aureus from Multiple Heterogeneous Sources in China Reveals Common Genetic Traits of Antimicrobial Resistance
Source: mSystems. 2021 Jun 8;6(3):e01185-20. doi: 10.1128/mSystems.01185-20 (PMC8579812; doi:10.1128/mSystems.01185-20)
Supplement: TABLE S7 [file msystems.01185-20-st007.xlsx]

## Sheet: Sheet1
Supplementary Table 7: Genomic co-localization patterns of the genes found to confer antimicrobial resistance and SCCmec cassette. StrainID, mecA, Ref GenBank acc have been obtained using the SCCmecFinder and the Prokka pipeline.
Strain ID	Type	Ref GenBank accession	Subtype	subtype reference	ccr gene complexes	ccr reference	mecA complex	Gene annotated in IS431-mecA	Other ORF overlap with Ref	Variability (Without hypothetical protein)
CLSA39.L350_DMS07498	II	D86934.2			2(A2B2)	D86934.2	A (IS431-mecA-mecR1-mecI)	IS431-upgQ-maoC-mecA
11A123.L350_BDMS190616943-1a	III	AB037671.1			3(A3B3)	AB037671.1	A (IS431-mecA-mecR1-mecI)	ugpQ-mecA
CFSA12SA006.L350_DMS34231-V	III	AB037671.1			3(A3B3)	AB037671.1	A (IS431-mecA-mecR1-mecI)	ugpQ-mecA
CLSA27.L350_DMS07821	III	AB037671.1			3(A3B3)	AB037671.1	A (IS431-mecA-mecR1-mecI)	ugpQ-mecA
CLSA31.L350_DMS07490	III	AB037671.1			3(A3B3)	AB037671.1	A (IS431-mecA-mecR1-mecI)	ugpQ-mecA
CLSA34.L350_DMS07493	III	AB037671.1			3(A3B3)	AB037671.1	A (IS431-mecA-mecR1-mecI)	ugpQ-mecA
CLSA35.L350_DMS07494	III	AB037671.1			3(A3B3)	AB037671.1	A (IS431-mecA-mecR1-mecI)	ugpQ-mecA
CLSA36.L350_DMS07495	III	AB037671.1			3(A3B3)	AB037671.1	A (IS431-mecA-mecR1-mecI)	ugpQ-mecA
CLSA48.L350_DMS08751	III	AB037671.1			3(A3B3)	AB037671.1	A (IS431-mecA-mecR1-mecI)	ugpQ-mecA
CLSA52.L350_DMS07777	III	AB037671.1			3(A3B3)	AB037671.1	A (IS431-mecA-mecR1-mecI)	ugpQ-mecA
CLSA53.L350_DMS07778	III	AB037671.1			3(A3B3)	AB037671.1	A (IS431-mecA-mecR1-mecI)	ugpQ-mecA
CLSA82.L350_DMS07747	III	AB037671.1			3(A3B3)	AB037671.1	A (IS431-mecA-mecR1-mecI)	ugpQ-mecA
11A356.L350_BDMS190616940-1a	IV	AM292304.1			2(A2B2)	AB096217.1	B (IS431-mecA-△mecR1-IS1272)	ugpQ-maoC-mecA
CFSA14SA006.L350_DMS34405-V	IV	AM292304.1		AB425824.1;CP007659.1	2(A2B2)	AB096217.1	B (IS431-mecA-△mecR1-IS1272)	ugpQ-maoC-mecA	gloB
CFSA17SA060.L350_DMS33055-V	IV	AM292304.1		AB425824.1;CP007659.2	2(A2B2)	AB096217.1	B (IS431-mecA-△mecR1-IS1272)	ugpQ-maoC-mecA	gloB
10A467.L350_BDMS190616922-1a	IV	AM292304.1	IVa	AB063172.2	2(A2B2)	AB096217.1	B (IS431-mecA-△mecR1-IS1272)	ugpQ-maoC-mecA	gloB
10A468.L350_BDMS190616921-1a	IV	AM292304.1	IVa	AB063172.2	2(A2B2)	AB096217.1	B (IS431-mecA-△mecR1-IS1272)	ugpQ-maoC-mecA	gloB
10A554.L350_BDMS190616920-1a	IV	AM292304.1	IVa	AB063172.2	2(A2B2)	AB096217.1	B (IS431-mecA-△mecR1-IS1272)	ugpQ-maoC-mecA	gloB
11A1123.L350_BDMS190616931-1a	IV	AM292304.1	IVa	AB063172.2	2(A2B2)	AB096217.1	B (IS431-mecA-△mecR1-IS1272)	ugpQ-maoC-mecA	gloB
11A1127.L350_BDMS190616928-1a	IV	AM292304.1	IVa	AB063172.2	2(A2B2)	AB096217.1	B (IS431-mecA-△mecR1-IS1272)	ugpQ-maoC-mecA	gloB
11A1543.L350_BDMS190616924-1a	IV	AM292304.1	IVa	AB063172.2	2(A2B2)	AB096217.1	B (IS431-mecA-△mecR1-IS1272)	ugpQ-maoC-mecA	gloB
11A746.L350_BDMS190616937-1a	IV	AM292304.1	IVa	AB063172.2	2(A2B2)	AB096217.1	B (IS431-mecA-△mecR1-IS1272)	ugpQ-maoC-mecA	gloB
11A832.L350_BDMS190616936-1a	IV	AM292304.1	IVa	AB063172.2	2(A2B2)	AB096217.1	B (IS431-mecA-△mecR1-IS1272)	ugpQ-maoC-mecA	gloB	bin3-hin-blaI-blaR-blaZ-cadX-cadD
11A941.L350_BDMS190616949-1a	IV	AM292304.1	IVa	AB063172.2	2(A2B2)	AB096217.1	B (IS431-mecA-△mecR1-IS1272)	ugpQ-maoC-mecA	gloB
18A123.L350_BDMS190616975-1a	IV	AM292304.1	IVa	AB063172.2	2(A2B2)	AB096217.1	B (IS431-mecA-△mecR1-IS1272)	ugpQ-maoC-mecA	gloB	bin3-hin-blaI-blaR-blaZ-cadX-cadD
18A193.L350_BDMS190616950-1a	IV	AM292304.1	IVa	AB063172.2	2(A2B2)	AB096217.1	B (IS431-mecA-△mecR1-IS1272)	ugpQ-maoC-mecA	gloB
18A228.L350_BDMS190616953-1a	IV	AM292304.1	IVa	AB063172.2	2(A2B2)	AB096217.1	B (IS431-mecA-△mecR1-IS1272)	ugpQ-maoC-mecA	gloB
18A234.L350_BDMS190616955-1a	IV	AM292304.1	IVa	AB063172.2	2(A2B2)	AB096217.1	B (IS431-mecA-△mecR1-IS1272)	ugpQ-maoC-mecA	gloB
18A236.L350_BDMS190616957-1a	IV	AM292304.1	IVa	AB063172.2	2(A2B2)	AB096217.1	B (IS431-mecA-△mecR1-IS1272)	ugpQ-maoC-mecA	gloB	emrB
18A245.L350_BDMS190616956-1a	IV	AM292304.1	IVa	AB063172.2	2(A2B2)	AB096217.1	B (IS431-mecA-△mecR1-IS1272)	ugpQ-maoC-mecA	gloB	bin3-hin-blaI-blaR-blaZ-cadX-cadD
18A251.L350_BDMS190616959-1a	IV	AM292304.1	IVa	AB063172.2	2(A2B2)	AB096217.1	B (IS431-mecA-△mecR1-IS1272)	ugpQ-maoC-mecA	gloB
18A26.L350_BDMS190616961-1a	IV	AM292304.1	IVa	AB063172.2	2(A2B2)	AB096217.1	B (IS431-mecA-△mecR1-IS1272)	ugpQ-maoC-mecA	gloB
18A272.L350_BDMS190616960-1a	IV	AM292304.1	IVa	AB063172.2	2(A2B2)	AB096217.1	B (IS431-mecA-△mecR1-IS1272)	ugpQ-maoC-mecA	gloB
CFSA.SA002.L350_DMS29474-V	IV	AM292304.1	IVa	AB063172.2	2(A2B2)	AB096217.1	B (IS431-mecA-△mecR1-IS1272)	ugpQ-maoC-mecA	gloB
CFSA12SA001.L350_FDMS170419307-1A	IV	AM292304.1	IVa	AB063172.2	2(A2B2)	AB096217.1	B (IS431-mecA-△mecR1-IS1272)	ugpQ-maoC-mecA	gloB
CFSA12SA002.L350_DMS34227-V	IV	AM292304.1	IVa	AB063172.2	2(A2B2)	AB096217.1	B (IS431-mecA-△mecR1-IS1272)	ugpQ-maoC-mecA	gloB
CFSA12SA003.L350_DMS34228-V	IV	AM292304.1	IVa	AB063172.2	2(A2B2)	AB096217.1	B (IS431-mecA-△mecR1-IS1272)	ugpQ-maoC-mecA	gloB
CFSA12SA004.L350_DMS34229-V	IV	AM292304.1	IVa	AB063172.2	2(A2B2)	AB096217.1	B (IS431-mecA-△mecR1-IS1272)	ugpQ-maoC-mecA	gloB
CFSA12SA070.L350_DMS34296-V	IV	AM292304.1	IVa	AB063172.2	2(A2B2)	AB096217.1	B (IS431-mecA-△mecR1-IS1272)	ugpQ-maoC-mecA	gloB
CFSA12SA071.L350_DMS34297-V	IV	AM292304.1	IVa	AB063172.2	2(A2B2)	AB096217.1	B (IS431-mecA-△mecR1-IS1272)	ugpQ-maoC-mecA	gloB
CFSA13SA001.L350_DMS34298-V	IV	AM292304.1	IVa	AB063172.2	2(A2B2)	AB096217.1	B (IS431-mecA-△mecR1-IS1272)	ugpQ-maoC-mecA	gloB
CFSA13SA002.L350_DMS34299-V	IV	AM292304.1	IVa	AB063172.2	2(A2B2)	AB096217.1	B (IS431-mecA-△mecR1-IS1272)	ugpQ-maoC-mecA	gloB
CFSA13SA003.L350_DMS34300-V	IV	AM292304.1	IVa	AB063172.2	2(A2B2)	AB096217.1	B (IS431-mecA-△mecR1-IS1272)	ugpQ-maoC-mecA	gloB
CFSA13SA004.L350_DMS34301-V	IV	AM292304.1	IVa	AB063172.2	2(A2B2)	AB096217.1	B (IS431-mecA-△mecR1-IS1272)	ugpQ-maoC-mecA	gloB
CFSA13SA005.L350_DMS34302-V	IV	AM292304.1	IVa	AB063172.2	2(A2B2)	AB096217.1	B (IS431-mecA-△mecR1-IS1272)	ugpQ-maoC-mecA
CFSA13SA013.L350_DMS34310-V	IV	AM292304.1	IVa	AB063172.2	2(A2B2)	AB096217.1	B (IS431-mecA-△mecR1-IS1272)	ugpQ-maoC-mecA	gloB
CFSA13SA018.L350_DMS34315-V	IV	AM292304.1	IVa	AB063172.2	2(A2B2)	AB096217.1	B (IS431-mecA-△mecR1-IS1272)	ugpQ-maoC-mecA	gloB
CFSA13SA029.L350_DMS34325-V	IV	AM292304.1	IVa	AB063172.2	2(A2B2)	AB096217.1	B (IS431-mecA-△mecR1-IS1272)	ugpQ-maoC-mecA	gloB
CFSA13SA030.L350_DMS34326-V	IV	AM292304.1	IVa	AB063172.2	2(A2B2)	AB096217.1	B (IS431-mecA-△mecR1-IS1272)	ugpQ-maoC-mecA	gloB
CFSA13SA031.L350_DMS34327-V	IV	AM292304.1	IVa	AB063172.2	2(A2B2)	AB096217.1	B (IS431-mecA-△mecR1-IS1272)	ugpQ-maoC-mecA	gloB
CFSA13SA033.L350_DMS34329-V	IV	AM292304.1	IVa	AB063172.2	2(A2B2)	AB096217.1	B (IS431-mecA-△mecR1-IS1272)	ugpQ-maoC-mecA	gloB	bin3-hin-blaI-blaR-blaZ-cadX-cadD
CFSA13SA034.L350_DMS34330-V	IV	AM292304.1	IVa	AB063172.2	2(A2B2)	AB096217.1	B (IS431-mecA-△mecR1-IS1272)	ugpQ-maoC-mecA	gloB
CFSA13SA035.L350_DMS34331-V	IV	AM292304.1	IVa	AB063172.2	2(A2B2)	AB096217.1	B (IS431-mecA-△mecR1-IS1272)	ugpQ-maoC-mecA	gloB	bin3-hin-blaI-blaR-blaZ-cadX-cadD
CFSA13SA036.L350_DMS34332-V	IV	AM292304.1	IVa	AB063172.2	2(A2B2)	AB096217.1	B (IS431-mecA-△mecR1-IS1272)	ugpQ-maoC-mecA	gloB
CFSA13SA039.L350_DMS34335-V	IV	AM292304.1	IVa	AB063172.2	2(A2B2)	AB096217.1	B (IS431-mecA-△mecR1-IS1272)	ugpQ-maoC-mecA	gloB
CFSA13SA042.L350_DMS34399-V	IV	AM292304.1	IVa	AB063172.2	2(A2B2)	AB096217.1	B (IS431-mecA-△mecR1-IS1272)	ugpQ-maoC-mecA	gloB
CFSA14SA001.L350_DMS34400-V	IV	AM292304.1	IVa	AB063172.2	2(A2B2)	AB096217.1	B (IS431-mecA-△mecR1-IS1272)	ugpQ-maoC-mecA	gloB	bin3-hin-blaI-blaR-blaZ-cadX-cadD
CFSA14SA002.L350_DMS34401-V	IV	AM292304.1	IVa	AB063172.2	2(A2B2)	AB096217.1	B (IS431-mecA-△mecR1-IS1272)	ugpQ-maoC-mecA	gloB	bin3-hin-blaI-blaR-blaZ-cadX-cadD
CFSA14SA003.L350_DMS34402-V	IV	AM292304.1	IVa	AB063172.2	2(A2B2)	AB096217.1	B (IS431-mecA-△mecR1-IS1272)	ugpQ-maoC-mecA	gloB
CFSA14SA005.L350_DMS34404-V	IV	AM292304.1	IVa	AB063172.2	2(A2B2)	AB096217.1	B (IS431-mecA-△mecR1-IS1272)	ugpQ-maoC-mecA	gloB
CFSA14SA007.L350_DMS34406-V	IV	AM292304.1	IVa	AB063172.2	2(A2B2)	AB096217.1	B (IS431-mecA-△mecR1-IS1272)	ugpQ-maoC-mecA	gloB
CFSA14SA009.L350_DMS34408-V	IV	AM292304.1	IVa	AB063172.2	2(A2B2)	AB096217.1	B (IS431-mecA-△mecR1-IS1272)	ugpQ-maoC-mecA	gloB
CFSA14SA010.L350_DMS34409-V	IV	AM292304.1	IVa	AB063172.2	2(A2B2)	AB096217.1	B (IS431-mecA-△mecR1-IS1272)	ugpQ-maoC-mecA	gloB
CFSA14SA011.L350_DMS34410-V	IV	AM292304.1	IVa	AB063172.2	2(A2B2)	AB096217.1	B (IS431-mecA-△mecR1-IS1272)	ugpQ-maoC-mecA	gloB
CFSA14SA012.L350_DMS34411-V	IV	AM292304.1	IVa	AB063172.2	2(A2B2)	AB096217.1	B (IS431-mecA-△mecR1-IS1272)	ugpQ-maoC-mecA	gloB
CFSA14SA013.L350_DMS34412-V	IV	AM292304.1	IVa	AB063172.2	2(A2B2)	AB096217.1	B (IS431-mecA-△mecR1-IS1272)	ugpQ-maoC-mecA	gloB
CFSA14SA014.L350_DMS34413-V	IV	AM292304.1	IVa	AB063172.2	2(A2B2)	AB096217.1	B (IS431-mecA-△mecR1-IS1272)	ugpQ-maoC-mecA	gloB
CFSA14SA016.L350_DMS34415-V	IV	AM292304.1	IVa	AB063172.2	2(A2B2)	AB096217.1	B (IS431-mecA-△mecR1-IS1272)	ugpQ-maoC-mecA	gloB	bin3-hin-blaI-blaR-blaZ-cadX-cadD
CFSA14SA018.L350_DMS34417-V	IV	AM292304.1	IVa	AB063172.2	2(A2B2)	AB096217.1	B (IS431-mecA-△mecR1-IS1272)	ugpQ-maoC-mecA	gloB
CFSA14SA020.L350_DMS34419-V	IV	AM292304.1	IVa	AB063172.2	2(A2B2)	AB096217.1	B (IS431-mecA-△mecR1-IS1272)	ugpQ-maoC-mecA	gloB
CFSA14SA022.L350_DMS34421-V	IV	AM292304.1	IVa	AB063172.2	2(A2B2)	AB096217.1	B (IS431-mecA-△mecR1-IS1272)	ugpQ-maoC-mecA	gloB
CFSA14SA027.L350_DMS34426-V	IV	AM292304.1	IVa	AB063172.2	2(A2B2)	AB096217.1	B (IS431-mecA-△mecR1-IS1272)	ugpQ-maoC-mecA	gloB
CFSA14SA028.L350_DMS34427-V	IV	AM292304.1	IVa	AB063172.2	2(A2B2)	AB096217.1	B (IS431-mecA-△mecR1-IS1272)	ugpQ-maoC-mecA	gloB
CFSA14SA029.L350_DMS34428-V	IV	AM292304.1	IVa	AB063172.2	2(A2B2)	AB096217.1	B (IS431-mecA-△mecR1-IS1272)	ugpQ-maoC-mecA	gloB
CFSA14SA030.L350_DMS34429-V	IV	AM292304.1	IVa	AB063172.2	2(A2B2)	AB096217.1	B (IS431-mecA-△mecR1-IS1272)	ugpQ-maoC-mecA	gloB	bin3-hin-blaI-blaR-blaZ-cadX-cadD
CFSA14SA031.L350_DMS34430-V	IV	AM292304.1	IVa	AB063172.2	2(A2B2)	AB096217.1	B (IS431-mecA-△mecR1-IS1272)	ugpQ-maoC-mecA	gloB	bin3-hin-blaI-blaR-blaZ-cadX-cadD
CFSA14SA032.L350_DMS34431-V	IV	AM292304.1	IVa	AB063172.2	2(A2B2)	AB096217.1	B (IS431-mecA-△mecR1-IS1272)	ugpQ-maoC-mecA	gloB
CFSA14SA033.L350_DMS34432-V	IV	AM292304.1	IVa	AB063172.2	2(A2B2)	AB096217.1	B (IS431-mecA-△mecR1-IS1272)	ugpQ-maoC-mecA	gloB	bin3-hin-blaI-blaR-blaZ-cadX-cadD
CFSA14SA035.L350_DMS34434-V	IV	AM292304.1	IVa	AB063172.2	2(A2B2)	AB096217.1	B (IS431-mecA-△mecR1-IS1272)	ugpQ-maoC-mecA	gloB
CFSA14SA036.L350_DMS34435-V	IV	AM292304.1	IVa	AB063172.2	2(A2B2)	AB096217.1	B (IS431-mecA-△mecR1-IS1272)	ugpQ-maoC-mecA	gloB
CFSA14SA037.L350_DMS34436-V	IV	AM292304.1	IVa	AB063172.2	2(A2B2)	AB096217.1	B (IS431-mecA-△mecR1-IS1272)	ugpQ-maoC-mecA	gloB
CFSA14SA039.L350_DMS34438-V	IV	AM292304.1	IVa	AB063172.2	2(A2B2)	AB096217.1	B (IS431-mecA-△mecR1-IS1272)	ugpQ-maoC-mecA	gloB
CFSA14SA040.L350_DMS34439-V	IV	AM292304.1	IVa	AB063172.2	2(A2B2)	AB096217.1	B (IS431-mecA-△mecR1-IS1272)	ugpQ-maoC-mecA	gloB
CFSA14SA041.L350_DMS34440-V	IV	AM292304.1	IVa	AB063172.2	2(A2B2)	AB096217.1	B (IS431-mecA-△mecR1-IS1272)	ugpQ-maoC-mecA	gloB
CFSA14SA042.L350_DMS34441-V	IV	AM292304.1	IVa	AB063172.2	2(A2B2)	AB096217.1	B (IS431-mecA-△mecR1-IS1272)	ugpQ-maoC-mecA	gloB
CFSA14SA043.L350_DMS34442-V	IV	AM292304.1	IVa	AB063172.2	2(A2B2)	AB096217.1	B (IS431-mecA-△mecR1-IS1272)	ugpQ-maoC-mecA	gloB
CFSA15SA013.L350_DMS07339	IV	AM292304.1	IVa	AB063172.2	2(A2B2)	AB096217.1	B (IS431-mecA-△mecR1-IS1272)	ugpQ-maoC-mecA	gloB
CFSA15SA023.L350_DMS07347	IV	AM292304.1	IVa	AB063172.2	2(A2B2)	AB096217.1	B (IS431-mecA-△mecR1-IS1272)	ugpQ-maoC-mecA	gloB	bin3-hin-blaI-blaR-blaZ-cadX-cadD
CFSA15SA081.L350_DMS07388	IV	AM292304.1	IVa	AB063172.2	2(A2B2)	AB096217.1	B (IS431-mecA-△mecR1-IS1272)	ugpQ-maoC-mecA	gloB	bin3-hin-blaI-blaR-blaZ-cadX-cadD
CFSA15SA088.L350_DMS07390	IV	AM292304.1	IVa	AB063172.2	2(A2B2)	AB096217.1	B (IS431-mecA-△mecR1-IS1272)	ugpQ-maoC-mecA	gloB
CFSA15SA100.L350_DMS07776	IV	AM292304.1	IVa	AB063172.2	2(A2B2)	AB096217.1	B (IS431-mecA-△mecR1-IS1272)	ugpQ-maoC-mecA	gloB
CFSA15SA105.L350_DMS07221	IV	AM292304.1	IVa	AB063172.2	2(A2B2)	AB096217.1	B (IS431-mecA-△mecR1-IS1272)	ugpQ-maoC-mecA	gloB
CFSA15SA111.L350_DMS07226	IV	AM292304.1	IVa	AB063172.2	2(A2B2)	AB096217.1	B (IS431-mecA-△mecR1-IS1272)	ugpQ-maoC-mecA	gloB
CFSA15SA113.L350_DMS07228	IV	AM292304.1	IVa	AB063172.2	2(A2B2)	AB096217.1	B (IS431-mecA-△mecR1-IS1272)	ugpQ-maoC-mecA	gloB
CFSA15SA115.L350_DMS07230	IV	AM292304.1	IVa	AB063172.2	2(A2B2)	AB096217.1	B (IS431-mecA-△mecR1-IS1272)	ugpQ-maoC-mecA	gloB
CFSA15SA148.L350_DMS07264	IV	AM292304.1	IVa	AB063172.2	2(A2B2)	AB096217.1	B (IS431-mecA-△mecR1-IS1272)	ugpQ-maoC-mecA	gloB
CFSA15SA431.L350_DMS09208	IV	AM292304.1	IVa	AB063172.2	2(A2B2)	AB096217.1	B (IS431-mecA-△mecR1-IS1272)	ugpQ-maoC-mecA	gloB
CFSA16SA001.L350_DMS34443-V	IV	AM292304.1	IVa	AB063172.2	2(A2B2)	AB096217.1	B (IS431-mecA-△mecR1-IS1272)	ugpQ-maoC-mecA	gloB
CFSA16SA002.L350_DMS34444-V	IV	AM292304.1	IVa	AB063172.2	2(A2B2)	AB096217.1	B (IS431-mecA-△mecR1-IS1272)	ugpQ-maoC-mecA	gloB
CFSA16SA003.L350_DMS34445-V	IV	AM292304.1	IVa	AB063172.2	2(A2B2)	AB096217.1	B (IS431-mecA-△mecR1-IS1272)	ugpQ-maoC-mecA	gloB
CFSA16SA005.L350_DMS34447-V	IV	AM292304.1	IVa	AB063172.2	2(A2B2)	AB096217.1	B (IS431-mecA-△mecR1-IS1272)	ugpQ-maoC-mecA	gloB
CFSA16SA007.L350_DMS34449-V	IV	AM292304.1	IVa	AB063172.2	2(A2B2)	AB096217.1	B (IS431-mecA-△mecR1-IS1272)	ugpQ-maoC-mecA	gloB
CFSA16SA008.L350_DMS34450-V	IV	AM292304.1	IVa	AB063172.2	2(A2B2)	AB096217.1	B (IS431-mecA-△mecR1-IS1272)	ugpQ-maoC-mecA	gloB
CFSA16SA010.L350_DMS34452-V	IV	AM292304.1	IVa	AB063172.2	2(A2B2)	AB096217.1	B (IS431-mecA-△mecR1-IS1272)	ugpQ-maoC-mecA	gloB
CFSA16SA011.L350_DMS34453-V	IV	AM292304.1	IVa	AB063172.2	2(A2B2)	AB096217.1	B (IS431-mecA-△mecR1-IS1272)	ugpQ-maoC-mecA	gloB
CFSA16SA013.L350_DMS34455-V	IV	AM292304.1	IVa	AB063172.2	2(A2B2)	AB096217.1	B (IS431-mecA-△mecR1-IS1272)	ugpQ-maoC-mecA	gloB
CFSA16SA014.L350_DMS34456-V	IV	AM292304.1	IVa	AB063172.2	2(A2B2)	AB096217.1	B (IS431-mecA-△mecR1-IS1272)	ugpQ-maoC-mecA	gloB
CFSA16SA015.L350_DMS34457-V	IV	AM292304.1	IVa	AB063172.2	2(A2B2)	AB096217.1	B (IS431-mecA-△mecR1-IS1272)	ugpQ-maoC-mecA	gloB
CFSA16SA016.L350_DMS34458-V	IV	AM292304.1	IVa	AB063172.2	2(A2B2)	AB096217.1	B (IS431-mecA-△mecR1-IS1272)	ugpQ-maoC-mecA	gloB
CFSA16SA017.L350_DMS34459-V	IV	AM292304.1	IVa	AB063172.2	2(A2B2)	AB096217.1	B (IS431-mecA-△mecR1-IS1272)	ugpQ-maoC-mecA	gloB
CFSA16SA031.L350_DMS34473-V	IV	AM292304.1	IVa	AB063172.2	2(A2B2)	AB096217.1	B (IS431-mecA-△mecR1-IS1272)	ugpQ-maoC-mecA	gloB
CFSA16SA032.L350_DMS34474-V	IV	AM292304.1	IVa	AB063172.2	2(A2B2)	AB096217.1	B (IS431-mecA-△mecR1-IS1272)	ugpQ-maoC-mecA	gloB
CFSA16SA034.L350_DMS34476-V	IV	AM292304.1	IVa	AB063172.2	2(A2B2)	AB096217.1	B (IS431-mecA-△mecR1-IS1272)	ugpQ-maoC-mecA	gloB
CFSA16SA037.L350_DMS34479-V	IV	AM292304.1	IVa	AB063172.2	2(A2B2)	AB096217.1	B (IS431-mecA-△mecR1-IS1272)	ugpQ-maoC-mecA	gloB
CFSA16SA048.L350_FDMS170366695-1A	IV	AM292304.1	IVa	AB063172.2	2(A2B2)	AB096217.1	B (IS431-mecA-△mecR1-IS1272)	ugpQ-maoC-mecA	gloB
CFSA16SA049.L350_FDMS170058615-1A	IV	AM292304.1	IVa	AB063172.2	2(A2B2)	AB096217.1	B (IS431-mecA-△mecR1-IS1272)	ugpQ-maoC-mecA	gloB
CFSA16SA050.L350_FDMS170385117-1A	IV	AM292304.1	IVa	AB063172.2	2(A2B2)	AB096217.1	B (IS431-mecA-△mecR1-IS1272)	ugpQ-maoC-mecA	gloB	bin3-hin-blaI-blaR-blaZ-cadX-cadD
CFSA16SA051.L350_FDMS170419306-1A	IV	AM292304.1	IVa	AB063172.2	2(A2B2)	AB096217.1	B (IS431-mecA-△mecR1-IS1272)	ugpQ-maoC-mecA	gloB
CFSA16SA054.L350_FDMS170385118-1A	IV	AM292304.1	IVa	AB063172.2	2(A2B2)	AB096217.1	B (IS431-mecA-△mecR1-IS1272)	ugpQ-maoC-mecA	gloB
CFSA17SA014.L350_DMS32955-V	IV	AM292304.1	IVa	AB063172.2	2(A2B2)	AB096217.1	B (IS431-mecA-△mecR1-IS1272)	ugpQ-maoC-mecA	gloB
CFSA17SA021.L350_DMS32962-V	IV	AM292304.1	IVa	AB063172.2	2(A2B2)	AB096217.1	B (IS431-mecA-△mecR1-IS1272)	ugpQ-maoC-mecA	gloB
CFSA17SA038.L350_DMS32979-V	IV	AM292304.1	IVa	AB063172.2	2(A2B2)	AB096217.1	B (IS431-mecA-△mecR1-IS1272)	ugpQ-maoC-mecA	gloB
CFSA17SA042.L350_DMS33037-V	IV	AM292304.1	IVa	AB063172.2	2(A2B2)	AB096217.1	B (IS431-mecA-△mecR1-IS1272)	ugpQ-maoC-mecA	gloB
CFSA17SA043.L350_DMS33038-V	IV	AM292304.1	IVa	AB063172.2	2(A2B2)	AB096217.1	B (IS431-mecA-△mecR1-IS1272)	ugpQ-maoC-mecA	gloB
CFSA17SA061.L350_DMS33056-V	IV	AM292304.1	IVa	AB063172.2	2(A2B2)	AB096217.1	B (IS431-mecA-△mecR1-IS1272)	ugpQ-maoC-mecA	gloB
CFSA17SA073.L350_DMS33074-V	IV	AM292304.1	IVa	AB063172.2	2(A2B2)	AB096217.1	B (IS431-mecA-△mecR1-IS1272)	ugpQ-maoC-mecA	gloB	bin3-hin-blaI-blaR-blaZ-cadX-cadD
CFSA17SA076.L350_DMS33077-V	IV	AM292304.1	IVa	AB063172.2	2(A2B2)	AB096217.1	B (IS431-mecA-△mecR1-IS1272)	ugpQ-maoC-mecA	gloB
CFSA17SA077.L350_DMS33078-V	IV	AM292304.1	IVa	AB063172.2	2(A2B2)	AB096217.1	B (IS431-mecA-△mecR1-IS1272)	ugpQ-maoC-mecA	gloB
CFSA17SA083.L350_DMS33084-V	IV	AM292304.1	IVa	AB063172.2	2(A2B2)	AB096217.1	B (IS431-mecA-△mecR1-IS1272)	ugpQ-maoC-mecA	gloB
CFSA17SA086.L350_DMS33087-V	IV	AM292304.1	IVa	AB063172.2	2(A2B2)	AB096217.1	B (IS431-mecA-△mecR1-IS1272)	ugpQ-maoC-mecA	gloB
CFSA17SA087.L350_DMS33088-V	IV	AM292304.1	IVa	AB063172.2	2(A2B2)	AB096217.1	B (IS431-mecA-△mecR1-IS1272)	ugpQ-maoC-mecA	gloB
CFSA17SA088.L350_DMS33034-V	IV	AM292304.1	IVa	AB063172.2	2(A2B2)	AB096217.1	B (IS431-mecA-△mecR1-IS1272)	ugpQ-maoC-mecA	gloB
CFSA17SA099.L350_DMS33099-V	IV	AM292304.1	IVa	AB063172.2	2(A2B2)	AB096217.1	B (IS431-mecA-△mecR1-IS1272)	ugpQ-maoC-mecA	gloB	bin3-hin-blaI-blaR-blaZ-cadX-cadD
CFSA17SA104.L350_DMS33104-V	IV	AM292304.1	IVa	AB063172.2	2(A2B2)	AB096217.1	B (IS431-mecA-△mecR1-IS1272)	ugpQ-maoC-mecA	gloB	bin3-hin-blaI-blaR-blaZ-cadX-cadD
CLSA03.L350_DMS07449	IV	AM292304.1	IVa	AB063172.2	2(A2B2)	AB096217.1	B (IS431-mecA-△mecR1-IS1272)	ugpQ-maoC-mecA	gloB
CLSA87.L350_DMS07752	IV	AM292304.1	IVa	AB063172.2	2(A2B2)	AB096217.1	B (IS431-mecA-△mecR1-IS1272)	ugpQ-maoC-mecA	gloB
18A183.L350_BDMS190616946-1a	IV	AB063173.1	IVb	AB063173.1	2(A2B2)	EU437549.2	B (IS431-mecA-△mecR1-IS1272)	ugpQ-maoC-mecA	gloB
11A1151.L350_BDMS190616929-1a	IV	AB096217.1	IVc	AB096217.1	2(A2B2)	AB096217.1	B (IS431-mecA-△mecR1-IS1272)	ugpQ-maoC-mecA		pre-ble-knt
18A100.L350_BDMS190616973-1a	IV	AB096217.1	IVc	AB096217.1	2(A2B2)	AB096217.1	B (IS431-mecA-△mecR1-IS1272)	ugpQ-maoC-mecA
18A164.L350_BDMS190616979-1a	IV	AB096217.1	IVc	AB096217.1	2(A2B2)	AB096217.1	B (IS431-mecA-△mecR1-IS1272)	ugpQ-maoC-mecA
18A25.L350_BDMS190616962-1a	IV	AB096217.1	IVc	AB096217.1	2(A2B2)	AB096217.1	B (IS431-mecA-△mecR1-IS1272)	maoC-mecA		pre-ble-knt
CFSA13SA006.L350_DMS34303-V	IV	AB096217.1	IVc	AB096217.1	2(A2B2)	AB096217.1	B (IS431-mecA-△mecR1-IS1272)	ugpQ-maoC-mecA
CFSA13SA007.L350_DMS34304-V	IV	AB096217.1	IVc	AB096217.1	2(A2B2)	AB096217.1	B (IS431-mecA-△mecR1-IS1272)	ugpQ-maoC-mecA
CFSA16SA035.L350_DMS34477-V	IV	AB096217.1	IVc	AB096217.1	2(A2B2)	AB096217.1	B (IS431-mecA-△mecR1-IS1272)	ugpQ-maoC-mecA		pre-ble-knt
CFSA16SA036.L350_DMS34478-V	IV	AB096217.1	IVc	AB096217.1	2(A2B2)	AB096217.1	B (IS431-mecA-△mecR1-IS1272)	ugpQ-maoC-mecA		pre-ble-knt
CFSA16SA039.L350_FDMS170058609-1A	IV	AB096217.1	IVc	AB096217.1	2(A2B2)	SCCmecZH475:AM292304	B (IS431-mecA-△mecR1-IS1272)	ugpQ-maoC-mecA
CFSA16SA041.L350_FDMS170058610-1A	IV	AB096217.1	IVc	AB096217.1	2(A2B2)	AB096217.1	B (IS431-mecA-△mecR1-IS1272)	ugpQ-maoC-mecA
CFSA16SA042.L350_FDMS170058611-1A	IV	AB096217.1	IVc	AB096217.1	2(A2B2)	AB096217.1	B (IS431-mecA-△mecR1-IS1272)	ugpQ-maoC-mecA
CFSA16SA043.L350_FDMS170058612-1A	IV	AB096217.1	IVc	AB096217.1	2(A2B2)	AB096217.1	B (IS431-mecA-△mecR1-IS1272)	ugpQ-maoC-mecA
CFSA16SA044.L350_FDMS170385116-1A	IV	AB096217.1	IVc	AB096217.1	2(A2B2)	AB096217.1	B (IS431-mecA-△mecR1-IS1272)	ugpQ-maoC-mecA
CFSA16SA046.L350_FDMS170058614-1A	IV	AB096217.1	IVc	AB096217.1	2(A2B2)	AB096217.1	B (IS431-mecA-△mecR1-IS1272)	ugpQ-maoC-mecA
CFSA16SA055.L350_FDMS170058618-1A	IV	AB096217.1	IVc	AB096217.1	2(A2B2)	AB096217.1	B (IS431-mecA-△mecR1-IS1272)	ugpQ-maoC-mecA
CFSA16SA056.L350_FDMS170461859-1A	IV	AB096217.1	IVc	AB096217.1	2(A2B2)	AB096217.1	B (IS431-mecA-△mecR1-IS1272)	ugpQ-maoC-mecA
CFSA16SA057.L350_FDMS170058619-1A	IV	AB096217.1	IVc	AB096217.1	2(A2B2)	AB096217.1	B (IS431-mecA-△mecR1-IS1272)	ugpQ-maoC-mecA
CLSA22.L350_DMS07478	IV	AB096217.1	IVc	AB096217.1	2(A2B2)	AB096217.1	B (IS431-mecA-△mecR1-IS1272)	ugpQ-maoC-mecA
CFSA16SA040.L350_FDMS170385115-1A	IV	AB097677.1	IVd	AB097677.1	2(A2B2)	AB096217.1	B (IS431-mecA-△mecR1-IS1272)	ugpQ-maoC-mecA
11A223.L350_BDMS190616944-1a	IV	DQ106887.1	IVg	DQ106887.1	2(A2B2)	DQ106887.1	B (IS431-mecA-△mecR1-IS1272)	ugpQ-maoC-mecA
11A660.L350_BDMS190616938-1a	IV	DQ106887.1	IVg	DQ106887.1	2(A2B2)	DQ106887.1	B (IS431-mecA-△mecR1-IS1272)	ugpQ-maoC-mecA
18A27.L350_BDMS190616964-1a	IV	DQ106887.1	IVg	DQ106887.1	2(A2B2)	DQ106887.1	B (IS431-mecA-△mecR1-IS1272)	ugpQ-maoC-mecA
18A28.L350_BDMS190616963-1a	IV	DQ106887.1	IVg	DQ106887.1	2(A2B2)	DQ106887.1	B (IS431-mecA-△mecR1-IS1272)	ugpQ-maoC-mecA
18A29.L350_BDMS190616966-1a	IV	DQ106887.1	IVg	DQ106887.1	2(A2B2)	DQ106887.1	B (IS431-mecA-△mecR1-IS1272)	ugpQ-maoC-mecA
18A30.L350_BDMS190616965-1a	IV	DQ106887.1	IVg	DQ106887.1	2(A2B2)	DQ106887.1	B (IS431-mecA-△mecR1-IS1272)	ugpQ-maoC-mecA
18A31.L350_BDMS190616967-1a	IV	DQ106887.1	IVg	DQ106887.1	2(A2B2)	DQ106887.1	B (IS431-mecA-△mecR1-IS1272)	ugpQ-maoC-mecA
18A87.L350_BDMS190616971-1a	IV	DQ106887.1	IVg	DQ106887.1	2(A2B2)	DQ106887.1	B (IS431-mecA-△mecR1-IS1272)	ugpQ-maoC-mecA
18A88.L350_BDMS190616972-1a	IV	DQ106887.1	IVg	DQ106887.1	2(A2B2)	DQ106887.1	B (IS431-mecA-△mecR1-IS1272)	ugpQ-maoC-mecA
CFSA13SA009.L350_DMS34306-V	IV	DQ106887.1	IVg	DQ106887.1	2(A2B2)	DQ106887.1	B (IS431-mecA-△mecR1-IS1272)	ugpQ-maoC-mecA
CFSA13SA011.L350_DMS34308-V	IV	DQ106887.1	IVg	DQ106887.1	2(A2B2)	DQ106887.1	B (IS431-mecA-△mecR1-IS1272)	ugpQ-maoC-mecA
CFSA13SA012.L350_DMS34309-V	IV	DQ106887.1	IVg	DQ106887.1	2(A2B2)	DQ106887.1	B (IS431-mecA-△mecR1-IS1272)	ugpQ-maoC-mecA
CFSA13SA016.L350_DMS34313-V	IV	DQ106887.1	IVg	DQ106887.1	2(A2B2)	DQ106887.1	B (IS431-mecA-△mecR1-IS1272)	ugpQ-maoC-mecA
CFSA13SA024.L350_DMS34320-V	IV	DQ106887.1	IVg	DQ106887.1	2(A2B2)	DQ106887.1	B (IS431-mecA-△mecR1-IS1272)	ugpQ-maoC-mecA
CFSA13SA037.L350_DMS34333-V	IV	DQ106887.1	IVg	DQ106887.1	2(A2B2)	DQ106887.1	B (IS431-mecA-△mecR1-IS1272)	ugpQ-maoC-mecA
CFSA14SA015.L350_DMS34414-V	IV	DQ106887.1	IVg	DQ106887.1	2(A2B2)	DQ106887.1	B (IS431-mecA-△mecR1-IS1272)	ugpQ-maoC-mecA
CFSA14SA017.L350_DMS34416-V	IV	DQ106887.1	IVg	DQ106887.1	2(A2B2)	DQ106887.1	B (IS431-mecA-△mecR1-IS1272)	ugpQ-maoC-mecA
CFSA14SA019.L350_DMS34418-V	IV	DQ106887.1	IVg	DQ106887.1	2(A2B2)	DQ106887.1	B (IS431-mecA-△mecR1-IS1272)	ugpQ-maoC-mecA
CFSA14SA034.L350_DMS34433-V	IV	DQ106887.1	IVg	DQ106887.1	2(A2B2)	DQ106887.1	B (IS431-mecA-△mecR1-IS1272)	ugpQ-maoC-mecA
CFSA16SA004.L350_DMS34446-V	IV	DQ106887.1	IVg	DQ106887.1	2(A2B2)	DQ106887.1	B (IS431-mecA-△mecR1-IS1272)	ugpQ-maoC-mecA
CFSA16SA012.L350_DMS34454-V	IV	DQ106887.1	IVg	DQ106887.1	2(A2B2)	DQ106887.1	B (IS431-mecA-△mecR1-IS1272)	ugpQ-maoC-mecA
CFSA17SA013.L350_DMS32954-V	IV	DQ106887.1	IVg	DQ106887.1	2(A2B2)	DQ106887.1	B (IS431-mecA-△mecR1-IS1272)	ugpQ-maoC-mecA
CFSA17SA041.L350_DMS33036-V	IV	DQ106887.1	IVg	DQ106887.1	2(A2B2)	DQ106887.1	B (IS431-mecA-△mecR1-IS1272)	ugpQ-maoC-mecA
CFSA17SA105.L350_DMS33105-V	IV	DQ106887.1	IVg	DQ106887.1	2(A2B2)	DQ106887.1	B (IS431-mecA-△mecR1-IS1272)	ugpQ-maoC-mecA
CFSA17SA106.L350_DMS33106-V	IV	DQ106887.1	IVg	DQ106887.1	2(A2B2)	DQ106887.1	B (IS431-mecA-△mecR1-IS1272)	ugpQ-maoC-mecA
10A611.L350_BDMS190616917-1a	ND						mecA	ugpQ-maoC-mecA
CFSA13SA017.L350_DMS34314-V	ND*Vlike				5(ccrC1)	AB033763.1	IS431-mecA	ugpQ-maoC-mecA
CFSA14SA021.L350_DMS34420-V	ND						mecA	ugpQ-maoC-mecA
CFSA15SA008.L350_DMS07759	ND						mecA	ugpQ-maoC-mecA
CFSA15SA068.L350_DMS07377	ND						mecA	ugpQ-maoC-mecA
CFSA15SA069.L350_DMS07378	ND						mecA	ugpQ-maoC-mecA
CFSA16SA045.L350_FDMS170058613-1A	ND*Vlike				5(ccrC1)	AB462393.1	IS431-mecA	ugpQ-maoC-mecA
CFSA17SA020.L350_DMS32961-V	ND						mecA	ugpQ-maoC-mecA
CFSA17SA011.L350_DMS32952-V	novel				ccrA1-ccrB3	AB505630	A(IS431-mecA-mecR-mecI)	ugpQ-maoC-mecA
CFSA17SA012.L350_DMS32953-V	novel				ccrA1-ccrB3	AB505630	A(IS431-mecA-mecR-mecI)	ugpQ-maoC-mecA
CFSA17SA049.L350_DMS33044-V	novel				ccrA1-ccrB3	AB505630	A(IS431-mecA-mecR-mecI)	ugpQ-maoC-mecA
10A584.L350_BDMS190616918-1a	V	AB512767.1			5(ccrC1)	AB512767.1	C2 (IS431-mecA-△mecR1-IS431)	ugpQ-maoC-mecA
10A605.L350_BDMS190616919-1a	V	AB512767.1			5(ccrC1)	AP006716.1	C2 (IS431-mecA-△mecR1-IS431)	ugpQ-maoC-mecA
10A674.L350_BDMS190616916-1a	V	AB512767.1			5(ccrC1)	EF190467.1	C2 (IS431-mecA-△mecR1-IS431)	ugpQ-maoC-mecA
11A1165.L350_BDMS190616927-1a	V	AB512767.1			5(ccrC1)	AB462393.1	C2 (IS431-mecA-△mecR1-IS431)	ugpQ-maoC-mecA
11A1502.L350_BDMS190616926-1a	V	AB512767.1			5(ccrC1)	AB462393.1	C2 (IS431-mecA-△mecR1-IS431)	ugpQ-maoC-mecA
11A819.L350_BDMS190616935-1a	V	AB512767.1			5(ccrC1)	AB462393.1	C2 (IS431-mecA-△mecR1-IS431)	ugpQ-maoC-mecA
11A96.L350_BDMS190616945-1a	V	AB512767.1			5(ccrC1)	AB462393.1	C2 (IS431-mecA-△mecR1-IS431)	ugpQ-maoC-mecA
18A140.L350_BDMS190616977-1a	V	AB512767.1			5(ccrC1)	AB462393.1	C2 (IS431-mecA-△mecR1-IS431)	ugpQ-maoC-mecA
18A141.L350_BDMS190616976-1a	V	AB512767.1			5(ccrC1)	AB462393.1	C2 (IS431-mecA-△mecR1-IS431)	ugpQ-maoC-mecA
18A169.L350_BDMS190616978-1a	V	AB512767.1			5(ccrC1)	AB462393.1	C2 (IS431-mecA-△mecR1-IS431)	ugpQ-maoC-mecA
18A192.L350_BDMS190616947-1a	V	AB512767.1			5(ccrC1)	AB462393.1	C2 (IS431-mecA-△mecR1-IS431)	ugpQ-maoC-mecA
18A201.L350_BDMS190616952-1a	V	AB512767.1			5(ccrC1)	AB462393.1	C2 (IS431-mecA-△mecR1-IS431)	ugpQ-maoC-mecA
18A202.L350_BDMS190616951-1a	V	AB512767.1			5(ccrC1)	AB462393.1	C2 (IS431-mecA-△mecR1-IS431)	ugpQ-maoC-mecA
18A203.L350_BDMS190616954-1a	V	AB512767.1			5(ccrC1)	AB462393.1	C2 (IS431-mecA-△mecR1-IS431)	ugpQ-maoC-mecA
18A270.L350_BDMS190616958-1a	V	AB512767.1			5(ccrC1)	AB512767.1	C2 (IS431-mecA-△mecR1-IS431)	ugpQ-maoC-mecA
18A40.L350_BDMS190616969-1a	V	AB512767.1			5(ccrC1)	EF190467.1	C2 (IS431-mecA-△mecR1-IS431)	ugpQ-maoC-mecA
18A52.L350_BDMS190616968-1a	V	AB512767.1			5(ccrC1)	AB512767.1	C2 (IS431-mecA-△mecR1-IS431)	ugpQ-maoC-mecA
CFSA12SA007.L350_DMS34232-V	V	AB512767.1			5(ccrC1)	AB462393.1	C2 (IS431-mecA-△mecR1-IS431)	ugpQ-maoC-mecA
CFSA12SA008.L350_DMS34233-V	V	AB512767.1			5(ccrC1)	AB462393.1	C2 (IS431-mecA-△mecR1-IS431)	ugpQ-maoC-mecA
CFSA12SA009.L350_DMS34234-V	V	AB512767.1			5(ccrC1)	AB512767.1	C2 (IS431-mecA-△mecR1-IS431)	ugpQ-maoC-mecA
CFSA12SA038.L350_DMS34266-V	V	AB512767.1			5(ccrC1)	AB512767.1	C2 (IS431-mecA-△mecR1-IS431)	ugpQ-maoC-mecA
CFSA13SA010.L350_DMS34307-V	V	AB512767.1			5(ccrC1)	AB462393.1	C2 (IS431-mecA-△mecR1-IS431)	ugpQ-maoC-mecA
CFSA13SA023.L350_BDMS190796463-1A	V	AB512767.1			5(ccrC1)	AB512767.1	C2 (IS431-mecA-△mecR1-IS431)	ugpQ-maoC-mecA
CFSA13SA038.L350_DMS34334-V	V	AB512767.1			5(ccrC1)	AB512767.1	C2 (IS431-mecA-△mecR1-IS431)	ugpQ-maoC-mecA
CFSA13SA040.L350_DMS34336-V	V	AB512767.1			5(ccrC1)	AB462393.1	C2 (IS431-mecA-△mecR1-IS431)	ugpQ-maoC-mecA
CFSA15SA007.L350_DMS07334	V	AB512767.1			5(ccrC1)	AB512767.1	C2 (IS431-mecA-△mecR1-IS431)	ugpQ-maoC-mecA
CFSA15SA028.L350_DMS07350	V	AB512767.1			5(ccrC1)	AB512767.1	C2 (IS431-mecA-△mecR1-IS431)	ugpQ-maoC-mecA
CFSA16SA053.L350_FDMS170058617-1A	V	AB512767.1			5(ccrC1)	AB462393.1	C2 (IS431-mecA-△mecR1-IS431)	ugpQ-maoC-mecA
CFSA17SA059.L350_DMS33054-V	V	AB512767.1			5(ccrC1)	AB462393.1	C2 (IS431-mecA-△mecR1-IS431)	ugpQ-maoC-mecA
CFSA17SA082.L350_DMS33083-V	V	AB512767.1			5(ccrC1)	AB462393.1	C2 (IS431-mecA-△mecR1-IS431)	ugpQ-maoC-mecA
CFSA17SA098.L350_DMS33098-V	V	AB512767.1			5(ccrC1)	AB462393.1	C2 (IS431-mecA-△mecR1-IS431)	ugpQ-maoC-mecA
11A1450.L350_BDMS190616925-1a	V	AB478780.1	Vb	AB478780.1	5(ccrC1)	AB512767.1	C2 (IS431-mecA-△mecR1-IS431)	ugpQ-maoC-mecA
11A265.L350_BDMS190616941-1a	V	AB478780.1	Vb	AB478780.1	5(ccrC1)	AB512767.1	C2 (IS431-mecA-△mecR1-IS431)	ugpQ-maoC-mecA
11A266.L350_BDMS190616942-1a	V	AB478780.1	Vb	AB478780.1	5(ccrC1)	AB512767.1	C2 (IS431-mecA-△mecR1-IS431)	ugpQ-maoC-mecA
11A731.L350_BDMS190616939-1a	V	AB478780.1	Vb	AB478780.1	5(ccrC1)	AB512767.1	C2 (IS431-mecA-△mecR1-IS431)	ugpQ-maoC-mecA	hsdR-hsdS-hsdM-recF-rep
11A871.L350_BDMS190616934-1a	V	AB478780.1	Vb	AB478780.1	5(ccrC1)	AB512767.1	C2 (IS431-mecA-△mecR1-IS431)	ugpQ-maoC-mecA
11A914.L350_BDMS190616932-1a	V	AB478780.1	Vb	AB478780.1	5(ccrC1)	AB512767.1	C2 (IS431-mecA-△mecR1-IS431)	ugpQ-maoC-mecA
11A934.L350_BDMS190616948-1a	V	AB478780.1	Vb	AB478780.1	5(ccrC1)	AB512767.1	C2 (IS431-mecA-△mecR1-IS431)	ugpQ-maoC-mecA	hsdR-hsdS-hsdM-recF-rep
11A943.L350_BDMS190616933-1a	V	AB478780.1	Vb	AB478780.1	5(ccrC1)	AB512767.1	C2 (IS431-mecA-△mecR1-IS431)	ugpQ-maoC-mecA
11A967.L350_BDMS190616930-1a	V	AB478780.1	Vb	AB478780.1	5(ccrC1)	AB512767.1	C2 (IS431-mecA-△mecR1-IS431)	ugpQ-maoC-mecA	hsdR-hsdS-hsdM-recF-rep
18A69.L350_BDMS190616970-1a	V	AB478780.1	Vb	AB478780.1	5(ccrC1)	AB512767.1	C2 (IS431-mecA-△mecR1-IS431)	ugpQ-maoC-mecA
CFSA12SA005.L350_DMS34230-V	V	AB478780.1	Vb	AB478780.1	5(ccrC1)	AB512767.1	C2 (IS431-mecA-△mecR1-IS431)	ugpQ-maoC-mecA
CFSA12SA059.L350_BDMS190796461-1A	V	AB478780.1	Vb	AB478780.1	5(ccrC1)	AB512767.1	C2 (IS431-mecA-△mecR1-IS431)	ugpQ-maoC-mecA	hsdR-hsdS-hsdM-recF-rep
CFSA12SA060.L350_DMS34286-V	V	AB478780.1			5(ccrC1)	AB512767.1	C2 (IS431-mecA-△mecR1-IS431)	ugpQ-maoC-mecA
CFSA12SA061.L350_DMS34287-V	V	AB478780.1	Vb	AB478780.1	5(ccrC1)	AB512767.1	C2 (IS431-mecA-△mecR1-IS431)	ugpQ-maoC-mecA	hsdR-hsdS-hsdM-recF-rep
CFSA12SA062.L350_DMS34288-V	V	AB478780.1	Vb	AB478780.1	5(ccrC1)	AB512767.1	C2 (IS431-mecA-△mecR1-IS431)	ugpQ-maoC-mecA	hsdR-hsdS-hsdM-recF-rep
CFSA13SA022.L350_DMS34319-V	V	AB478780.1	Vb	AB478780.1	5(ccrC1)	AB512767.1	C2 (IS431-mecA-△mecR1-IS431)	ugpQ-maoC-mecA	hsdR-hsdS-hsdM-recF-rep
CFSA13SA025.L350_DMS34321-V	V	AB478780.1	Vb	AB478780.1	5(ccrC1)	AB512767.1	C2 (IS431-mecA-△mecR1-IS431)	ugpQ-maoC-mecA
CFSA14SA008.L350_DMS34407-V	V	AB478780.1	Vb	AB478780.1	5(ccrC1)	AB512767.1	C2 (IS431-mecA-△mecR1-IS431)	ugpQ-maoC-mecA	hsdR-hsdS-hsdM-recF-rep
CFSA14SA023.L350_DMS34422-V	V	AB478780.1	Vb	AB478780.1	5(ccrC1)	AB512767.1	C2 (IS431-mecA-△mecR1-IS431)	ugpQ-maoC-mecA	hsdR-hsdS-hsdM-recF-rep
CFSA14SA024.L350_DMS34423-V	V	AB478780.1	Vb	AB478780.1	5(ccrC1)	AB512767.1	C2 (IS431-mecA-△mecR1-IS431)	ugpQ-maoC-mecA	hsdR-hsdS-hsdM-recF-rep
CFSA14SA025.L350_DMS34424-V	V	AB478780.1	Vb	AB478780.1	5(ccrC1)	AB512767.1	C2 (IS431-mecA-△mecR1-IS431)	ugpQ-maoC-mecA	hsdR-hsdS-hsdM-recF-rep
CFSA14SA026.L350_DMS34425-V	V	AB478780.1	Vb	AB478780.1	5(ccrC1)	AB512767.1	C2 (IS431-mecA-△mecR1-IS431)	ugpQ-maoC-mecA
CFSA15SA029.L350_DMS07351	V	AB478780.1	Vb	AB478780.1	5(ccrC1)	AB512767.1	C2 (IS431-mecA-△mecR1-IS431)	ugpQ-maoC-mecA
CFSA15SA030.L350_DMS07352	V	AB478780.1	Vb	AB478780.1	5(ccrC1)	AB512767.1	C2 (IS431-mecA-△mecR1-IS431)	ugpQ-maoC-mecA	hsdR-hsdS-hsdM-recF-rep
CFSA15SA031.L350_DMS07353	V	AB478780.1	Vb	AB478780.1	5(ccrC1)	AB512767.1	C2 (IS431-mecA-△mecR1-IS431)	ugpQ-maoC-mecA
CFSA15SA032.L350_DMS07354	V	AB478780.1	Vb	AB478780.1	5(ccrC1)	AB512767.1	C2 (IS431-mecA-△mecR1-IS431)	ugpQ-maoC-mecA	hsdR-hsdS-hsdM-recF-rep
CFSA15SA033.L350_DMS07046	V	AB478780.1	Vb	AB478780.1	5(ccrC1)	AB512767.1	C2 (IS431-mecA-△mecR1-IS431)	ugpQ-maoC-mecA
CFSA15SA034.L350_DMS07355	V	AB478780.1	Vb	AB478780.1	5(ccrC1)	AB512767.1	C2 (IS431-mecA-△mecR1-IS431)	ugpQ-maoC-mecA
CFSA15SA094.L350_DMS07770	V	AB478780.1	Vb	AB478780.1	5(ccrC1)	AB512767.1	C2 (IS431-mecA-△mecR1-IS431)	ugpQ-maoC-mecA	hsdR-hsdS-hsdM-recF-rep
CFSA15SA112.L350_DMS07227	V	AB478780.1	Vb	AB478780.1	5(ccrC1)	AB512767.1	C2 (IS431-mecA-△mecR1-IS431)	ugpQ-maoC-mecA
CFSA15SA138.L350_DMS07255	V	AB478780.1	Vb	AB478780.1	5(ccrC1)	AB512767.1	C2 (IS431-mecA-△mecR1-IS431)	ugpQ-maoC-mecA	hsdR-hsdS-hsdM-recF-rep
CFSA16SA006.L350_DMS34448-V	V	AB478780.1	Vb	AB478780.1	5(ccrC1)	AB512767.1	C2 (IS431-mecA-△mecR1-IS431)	ugpQ-maoC-mecA	hsdR-hsdS-hsdM-recF-rep
CFSA16SA009.L350_DMS34451-V	V	AB478780.1	Vb	AB478780.1	5(ccrC1)	AB512767.1	C2 (IS431-mecA-△mecR1-IS431)	ugpQ-maoC-mecA	hsdR-hsdS-hsdM-recF-rep
CFSA16SA018.L350_DMS34460-V	V	AB478780.1	Vb	AB478780.1	5(ccrC1)	AB512767.1	C2 (IS431-mecA-△mecR1-IS431)	ugpQ-maoC-mecA
CFSA16SA019.L350_DMS34461-V	V	AB478780.1	Vb	AB478780.1	5(ccrC1)	AB512767.1	C2 (IS431-mecA-△mecR1-IS431)	ugpQ-maoC-mecA
CFSA16SA020.L350_DMS34462-V	V	AB478780.1	Vb	AB478780.1	5(ccrC1)	AB512767.1	C2 (IS431-mecA-△mecR1-IS431)	ugpQ-maoC-mecA
CFSA16SA021.L350_DMS34463-V	V	AB478780.1	Vb	AB478780.1	5(ccrC1)	AB512767.1	C2 (IS431-mecA-△mecR1-IS431)	ugpQ-maoC-mecA	hsdR-hsdS-hsdM-recF-rep
CFSA16SA022.L350_DMS34464-V	V	AB478780.1	Vb	AB478780.1	5(ccrC1)	AB512767.1	C2 (IS431-mecA-△mecR1-IS431)	ugpQ-maoC-mecA
CFSA16SA023.L350_DMS34465-V	V	AB478780.1	Vb	AB478780.1	5(ccrC1)	AB512767.1	C2 (IS431-mecA-△mecR1-IS431)	ugpQ-maoC-mecA	hsdR-hsdS-hsdM-recF-rep
CFSA16SA024.L350_DMS34466-V	V	AB478780.1	Vb	AB478780.1	5(ccrC1)	AB512767.1	C2 (IS431-mecA-△mecR1-IS431)	ugpQ-maoC-mecA	hsdR-hsdS-hsdM-recF-rep
CFSA16SA025.L350_DMS34467-V	V	AB478780.1	Vb	AB478780.1	5(ccrC1)	AB512767.1	C2 (IS431-mecA-△mecR1-IS431)	ugpQ-maoC-mecA
CFSA16SA026.L350_DMS34468-V	V	AB478780.1	Vb	AB478780.1	5(ccrC1)	AB512767.1	C2 (IS431-mecA-△mecR1-IS431)	ugpQ-maoC-mecA
CFSA16SA027.L350_DMS34469-V	V	AB478780.1	Vb	AB478780.1	5(ccrC1)	AB512767.1	C2 (IS431-mecA-△mecR1-IS431)	ugpQ-maoC-mecA
CFSA16SA028.L350_DMS34470-V	V	AB478780.1	Vb	AB478780.1	5(ccrC1)	AB512767.1	C2 (IS431-mecA-△mecR1-IS431)	ugpQ-maoC-mecA
CFSA16SA029.L350_DMS34471-V	V	AB478780.1	Vb	AB478780.1	5(ccrC1)	AB512767.1	C2 (IS431-mecA-△mecR1-IS431)	ugpQ-maoC-mecA	hsdR-hsdS-hsdM-recF-rep
CFSA16SA030.L350_DMS34472-V	V	AB478780.1	Vb	AB478780.1	5(ccrC1)	AB512767.1	C2 (IS431-mecA-△mecR1-IS431)	ugpQ-maoC-mecA
CFSA16SA047.L350_BDMS190796459-1A	V	AB478780.1	Vb	AB478780.1	5(ccrC1)	AB512767.1	C2 (IS431-mecA-△mecR1-IS431)	ugpQ-maoC-mecA
CFSA16SA052.L350_FDMS170058616-1A	V	AB478780.1	Vb	AB478780.1	5(ccrC1)	AB512767.1	C2 (IS431-mecA-△mecR1-IS431)	ugpQ-maoC-mecA
CFSA16SA058.L350_FDMS170058620-1A	V	AB478780.1	Vb	AB478780.1	5(ccrC1)	AB512767.1	C2 (IS431-mecA-△mecR1-IS431)	ugpQ-maoC-mecA	hsdR-hsdS-hsdM-recF-rep
CFSA16SA059.L350_FDMS170385119-1A	V	AB478780.1	Vb	AB478780.1	5(ccrC1)	AB512767.1	C2 (IS431-mecA-△mecR1-IS431)	ugpQ-maoC-mecA	hsdR-hsdS-hsdM-recF-rep
CFSA17SA003.L350_DMS32944-V	V	AB478780.1	Vb	AB478780.1	5(ccrC1)	AB512767.1	C2 (IS431-mecA-△mecR1-IS431)	ugpQ-maoC-mecA	hsdR-hsdS-hsdM-recF-rep
CFSA17SA007.L350_DMS32948-V	V	AB478780.1	Vb	AB478780.1	5(ccrC1)	AB512767.1	C2 (IS431-mecA-△mecR1-IS431)	ugpQ-maoC-mecA
CFSA17SA008.L350_DMS32949-V	V	AB478780.1	Vb	AB478780.1	5(ccrC1)	AB512767.1	C2 (IS431-mecA-△mecR1-IS431)	ugpQ-maoC-mecA
CFSA17SA075.L350_DMS33076-V	V	AB478780.1	Vb	AB478780.1	5(ccrC1)	AB512767.1	C2 (IS431-mecA-△mecR1-IS431)	ugpQ-maoC-mecA	hsdR-hsdS-hsdM-recF-rep
CFSA17SA107.L350_DMS33107-V	V	AB478780.1	Vb	AB478780.1	5(ccrC1)	AB512767.1	C2 (IS431-mecA-△mecR1-IS431)	ugpQ-maoC-mecA	hsdR-hsdS-hsdM-recF-rep
11A1505.L350_BDMS190616923-1a	V	AB478780.2	Vc	AB505629.1	5(ccrC1)	AB512767.1	C2 (IS431-mecA-△mecR1-IS431)	ugpQ-maoC-mecA
CFSA12SA010.L350_DMS34235-V	XII	KR187111.1			9(ccrC2;△ccrA1)	KR187111.1	C2 (△IS431-mecA-△mecR1-IS431)	ugpQ-maoC-mecA
CFSA12SA012.L350_DMS34237-V	XII	KR187111.1			9(ccrC2;△ccrA1)	KR187111.1	C2 (△IS431-mecA-△mecR1-IS431)	ugpQ-maoC-mecA
CFSA12SA013.L350_DMS34238-V	XII	KR187111.1			9(ccrC2;△ccrA1)	KR187111.1	C2 (△IS431-mecA-△mecR1-IS431)	ugpQ-maoC-mecA
CFSA12SA014.L350_DMS34239-V	XII	KR187111.1			9(ccrC2;△ccrA1)	KR187111.1	C2 (△IS431-mecA-△mecR1-IS431)	ugpQ-maoC-mecA
CFSA12SA015.L350_DMS34240-V	XII	KR187111.1			9(ccrC2;△ccrA1)	KR187111.1	C2 (△IS431-mecA-△mecR1-IS431)	ugpQ-maoC-mecA
CFSA12SA016.L350_DMS34241-V	XII	KR187111.1			9(ccrC2;△ccrA1)	KR187111.1	C2 (△IS431-mecA-△mecR1-IS431)	ugpQ-maoC-mecA
CFSA12SA017.L350_DMS34242-V	XII	KR187111.1			9(ccrC2;△ccrA1)	KR187111.1	C2 (△IS431-mecA-△mecR1-IS431)	ugpQ-maoC-mecA
CFSA12SA018.L350_DMS34243-V	XII	KR187111.1			9(ccrC2;△ccrA1)	KR187111.1	C2 (△IS431-mecA-△mecR1-IS431)	ugpQ-maoC-mecA
CFSA12SA019.L350_DMS34244-V	XII	KR187111.1			9(ccrC2;△ccrA1)	KR187111.1	C2 (△IS431-mecA-△mecR1-IS431)	ugpQ-maoC-mecA
CFSA12SA020.L350_DMS34245-V	XII	KR187111.1			9(ccrC2;△ccrA1)	KR187111.1	C2 (△IS431-mecA-△mecR1-IS431)	ugpQ-maoC-mecA
CFSA12SA021.L350_DMS34246-V	XII	KR187111.1			9(ccrC2;△ccrA1)	KR187111.1	C2 (△IS431-mecA-△mecR1-IS431)	ugpQ-maoC-mecA
CFSA12SA022.L350_DMS34247-V	XII	KR187111.1			9(ccrC2;△ccrA1)	KR187111.1	C2 (△IS431-mecA-△mecR1-IS431)	ugpQ-maoC-mecA
CFSA12SA023.L350_DMS34248-V	XII	KR187111.1			9(ccrC2;△ccrA1)	KR187111.1	C2 (△IS431-mecA-△mecR1-IS431)	ugpQ-maoC-mecA
CFSA12SA024.L350_DMS34249-V	XII	KR187111.1			9(ccrC2;△ccrA1)	KR187111.1	C2 (△IS431-mecA-△mecR1-IS431)	ugpQ-maoC-mecA
CFSA12SA025.L350_DMS34253-V	XII	KR187111.1			9(ccrC2;△ccrA1)	KR187111.1	C2 (△IS431-mecA-△mecR1-IS431)	ugpQ-maoC-mecA
CFSA12SA026.L350_DMS34254-V	XII	KR187111.1			9(ccrC2;△ccrA1)	KR187111.1	C2 (△IS431-mecA-△mecR1-IS431)	ugpQ-maoC-mecA
CFSA12SA027.L350_DMS34255-V	XII	KR187111.1			9(ccrC2;△ccrA1)	KR187111.1	C2 (△IS431-mecA-△mecR1-IS431)	ugpQ-maoC-mecA
CFSA12SA028.L350_DMS34256-V	XII	KR187111.1			9(ccrC2;△ccrA1)	KR187111.1	C2 (△IS431-mecA-△mecR1-IS431)	ugpQ-maoC-mecA
CFSA12SA029.L350_DMS34257-V	XII	KR187111.1			9(ccrC2;△ccrA1)	KR187111.1	C2 (△IS431-mecA-△mecR1-IS431)	ugpQ-maoC-mecA
CFSA12SA030.L350_DMS34258-V	XII	KR187111.1			9(ccrC2;△ccrA1)	KR187111.1	C2 (△IS431-mecA-△mecR1-IS431)	ugpQ-maoC-mecA
CFSA12SA031.L350_DMS34259-V	XII	KR187111.1			9(ccrC2;△ccrA1)	KR187111.1	C2 (△IS431-mecA-△mecR1-IS431)	ugpQ-maoC-mecA
CFSA12SA032.L350_DMS34260-V	XII	KR187111.1			9(ccrC2;△ccrA1)	KR187111.1	C2 (△IS431-mecA-△mecR1-IS431)	ugpQ-maoC-mecA
CFSA12SA033.L350_DMS34261-V	XII	KR187111.1			9(ccrC2;△ccrA1)	KR187111.1	C2 (△IS431-mecA-△mecR1-IS431)	ugpQ-maoC-mecA
CFSA12SA035.L350_DMS34263-V	XII	KR187111.1			9(ccrC2;△ccrA1)	KR187111.1	C2 (△IS431-mecA-△mecR1-IS431)	ugpQ-maoC-mecA
CFSA12SA036.L350_DMS34264-V	XII	KR187111.1			9(ccrC2;△ccrA1)	KR187111.1	C2 (△IS431-mecA-△mecR1-IS431)	ugpQ-maoC-mecA
CFSA12SA037.L350_DMS34265-V	XII	KR187111.1			9(ccrC2;△ccrA1)	KR187111.1	C2 (△IS431-mecA-△mecR1-IS431)	ugpQ-maoC-mecA
CFSA12SA039.L350_DMS34267-V	XII	KR187111.1			9(ccrC2;△ccrA1)	KR187111.1	C2 (△IS431-mecA-△mecR1-IS431)	ugpQ-maoC-mecA
CFSA12SA040.L350_DMS34268-V	XII	KR187111.1			9(ccrC2;△ccrA1)	KR187111.1	C2 (△IS431-mecA-△mecR1-IS431)	ugpQ-maoC-mecA
CFSA12SA041.L350_DMS34269-V	XII	KR187111.1			9(ccrC2;△ccrA1)	KR187111.1	C2 (△IS431-mecA-△mecR1-IS431)	ugpQ-maoC-mecA
CFSA12SA042.L350_DMS34270-V	XII	KR187111.1			9(ccrC2;△ccrA1)	KR187111.1	C2 (△IS431-mecA-△mecR1-IS431)	ugpQ-maoC-mecA
CFSA12SA043.L350_DMS34271-V	XII	KR187111.1			9(ccrC2;△ccrA1)	KR187111.1	C2 (△IS431-mecA-△mecR1-IS431)	ugpQ-maoC-mecA
CFSA12SA044.L350_DMS34272-V	XII	KR187111.1			9(ccrC2;△ccrA1)	KR187111.1	C2 (△IS431-mecA-△mecR1-IS431)	ugpQ-maoC-mecA
CFSA12SA045.L350_DMS34273-V	XII	KR187111.1			9(ccrC2;△ccrA1)	KR187111.1	C2 (△IS431-mecA-△mecR1-IS431)	ugpQ-maoC-mecA
CFSA12SA046.L350_DMS34274-V	XII	KR187111.1			9(ccrC2;△ccrA1)	KR187111.1	C2 (△IS431-mecA-△mecR1-IS431)	ugpQ-maoC-mecA
CFSA12SA047.L350_DMS34275-V	XII	KR187111.1			9(ccrC2;△ccrA1)	KR187111.1	C2 (△IS431-mecA-△mecR1-IS431)	ugpQ-maoC-mecA
CFSA12SA048.L350_DMS34276-V	XII	KR187111.1			9(ccrC2;△ccrA1)	KR187111.1	C2 (△IS431-mecA-△mecR1-IS431)	ugpQ-maoC-mecA
CFSA12SA050.L350_DMS34278-V	XII	KR187111.1			9(ccrC2;△ccrA1)	KR187111.1	C2 (△IS431-mecA-△mecR1-IS431)	ugpQ-maoC-mecA
CFSA12SA051.L350_DMS34279-V	XII	KR187111.1			9(ccrC2;△ccrA1)	KR187111.1	C2 (△IS431-mecA-△mecR1-IS431)	ugpQ-maoC-mecA
CFSA12SA052.L350_DMS34280-V	XII	KR187111.1			9(ccrC2;△ccrA1)	KR187111.1	C2 (△IS431-mecA-△mecR1-IS431)	ugpQ-maoC-mecA
CFSA12SA053.L350_DMS34281-V	XII	KR187111.1			9(ccrC2;△ccrA1)	KR187111.1	C2 (△IS431-mecA-△mecR1-IS431)	ugpQ-maoC-mecA
CFSA12SA054.L350_DMS34282-V	XII	KR187111.1			9(ccrC2;△ccrA1)	KR187111.1	C2 (△IS431-mecA-△mecR1-IS431)	ugpQ-maoC-mecA
CFSA12SA055.L350_DMS34283-V	XII	KR187111.1			9(ccrC2;△ccrA1)	KR187111.1	C2 (△IS431-mecA-△mecR1-IS431)	ugpQ-maoC-mecA
CFSA12SA056.L350_BDMS190796457-1A	XII	KR187111.1			9(ccrC2;△ccrA1)	KR187111.1	C2 (△IS431-mecA-△mecR1-IS431)	ugpQ-maoC-mecA
CFSA12SA057.L350_DMS34284-V	XII	KR187111.1			9(ccrC2;△ccrA1)	KR187111.1	C2 (△IS431-mecA-△mecR1-IS431)	ugpQ-maoC-mecA
CFSA12SA058.L350_DMS34285-V	XII	KR187111.1			9(ccrC2;△ccrA1)	KR187111.1	C2 (△IS431-mecA-△mecR1-IS431)	ugpQ-maoC-mecA
CFSA12SA063.L350_DMS34289-V	XII	KR187111.1			9(ccrC2;△ccrA1)	KR187111.1	C2 (△IS431-mecA-△mecR1-IS431)	ugpQ-maoC-mecA
CFSA12SA064.L350_DMS34290-V	XII	KR187111.1			9(ccrC2;△ccrA1)	KR187111.1	C2 (△IS431-mecA-△mecR1-IS431)	ugpQ-maoC-mecA
CFSA12SA065.L350_DMS34291-V	XII	KR187111.1			9(ccrC2;△ccrA1)	KR187111.1	C2 (△IS431-mecA-△mecR1-IS431)	ugpQ-maoC-mecA
CFSA12SA066.L350_DMS34292-V	XII	KR187111.1			9(ccrC2;△ccrA1)	KR187111.1	C2 (△IS431-mecA-△mecR1-IS431)	ugpQ-maoC-mecA
CFSA12SA067.L350_DMS34293-V	XII	KR187111.1			9(ccrC2;△ccrA1)	KR187111.1	C2 (△IS431-mecA-△mecR1-IS431)	ugpQ-maoC-mecA
CFSA12SA068.L350_DMS34294-V	XII	KR187111.1			9(ccrC2;△ccrA1)	KR187111.1	C2 (△IS431-mecA-△mecR1-IS431)	ugpQ-maoC-mecA
CFSA13SA008.L350_DMS34305-V	XII	KR187111.1			△ccrA1	AB505630.1	C2 (△IS431-mecA-△mecR1-IS431)	ugpQ-maoC-mecA
CFSA13SA014.L350_DMS34311-V	XII	KR187111.1			9(ccrC2;△ccrA1)	KR187111.1	C2 (△IS431-mecA-△mecR1-IS431)	ugpQ-maoC-mecA
CFSA13SA015.L350_DMS34312-V	XII	KR187111.1			9(ccrC2;△ccrA1)	KR187111.1	C2 (△IS431-mecA-△mecR1-IS431)	ugpQ-maoC-mecA
CFSA13SA019.L350_DMS34316-V	XII	KR187111.1			9(ccrC2;△ccrA1)	KR187111.1	C2 (△IS431-mecA-△mecR1-IS431)	ugpQ-maoC-mecA
CFSA13SA021.L350_DMS34318-V	XII	KR187111.1			9(ccrC2;△ccrA1)	KR187111.1	C2 (△IS431-mecA-△mecR1-IS431)	ugpQ-maoC-mecA
CFSA13SA026.L350_DMS34322-V	XII	KR187111.1			9(ccrC2;△ccrA1)	KR187111.1	C2 (△IS431-mecA-△mecR1-IS431)	ugpQ-maoC-mecA
CFSA13SA028.L350_DMS34324-V	XII	KR187111.1			9(ccrC2;△ccrA1)	KR187111.1	C2 (△IS431-mecA-△mecR1-IS431)	ugpQ-maoC-mecA
CFSA13SA032.L350_DMS34328-V	XII	KR187111.1			9(ccrC2;△ccrA1)	KR187111.1	C2 (△IS431-mecA-△mecR1-IS431)	ugpQ-maoC-mecA
CFSA13SA041.L350_DMS34337-V	XII	KR187111.1			9(ccrC2;△ccrA1)	KR187111.1	C2 (△IS431-mecA-△mecR1-IS431)	ugpQ-maoC-mecA
CFSA15SA065.L350_DMS07375	XII	KR187111.1			9(ccrC2;△ccrA1)	KR187111.1	C2 (△IS431-mecA-△mecR1-IS431)	ugpQ-maoC-mecA
CFSA15SA066.L350_DMS07376	XII	KR187111.1			9(ccrC2;△ccrA1)	KR187111.1	C2 (△IS431-mecA-△mecR1-IS431)	ugpQ-maoC-mecA
CFSA15SA090.L350_DMS07392	XII	KR187111.1			9(ccrC2;△ccrA1)	KR187111.1	C2 (△IS431-mecA-△mecR1-IS431)	ugpQ-maoC-mecA
CFSA16SA061.L350_FDMS170058622-1A	ND				1(A1B1)	AB505630.1	C2 (△IS431-mecA-△mecR1-IS431)	ugpQ-maoC-mecA
